# Supplementary material for: The Intersection between Oral Microbiota, Host Gene Methylation and Patient Outcomes in Head and Neck Squamous Cell Carcinoma
Source: Cancers (Basel). 2020 Nov 18;12(11):3425. doi: 10.3390/cancers12113425 (PMC7698865; doi:10.3390/cancers12113425)
Supplement: Supplementary file 1 [file cancers-12-03425-s001.zip]

Archive with 2 entries (2 files):
- cancers-982442-supplement.docx
- supplemental tables.xlsx
