# Supplementary material for: The Intersection between Oral Microbiota, Host Gene Methylation and Patient Outcomes in Head and Neck Squamous Cell Carcinoma
Source: Cancers (Basel). 2020 Nov 18;12(11):3425. doi: 10.3390/cancers12113425 (PMC7698865; doi:10.3390/cancers12113425)
Supplement: Supplementary file 1 [file cancers-12-03425-s001.zip › supplemental tables.xlsx]

## Sheet: Table S1
Table S1
Characteristic	HNSCC (N=69)	Healthy (N=69)	p value
Age (yr)
 60	20	22
> 60	48	46	0.8529
Gender
Female	17	17
Male	51	51	1
Smoking
No*	41	41
Yes	27	27	1
Alcohol
No**	51	52
Yes	17	16	1
Site
Oral Cavity	48	NA
Larynx	13	NA
Hypopharynx	3	NA
Nasal Cavity	2	NA
Oropharynx	1	NA
Paranasal Sinus	1	NA	NA
T_Stage
T1	17	NA
T2	14	NA
T3	9	NA
T4	28	NA	NA
N_Stage
N0	34	NA
N1	9	NA
N2	25	NA	NA
Died of disease (DOD)
No	17	NA
Yes	51	NA	NA
Relapse
No	48	NA
Yes	20	NA	NA
* No-smokers include never smokers and ex-smokers.
** No-dinkers include never drinkers and ex-drinkers.

## Sheet: Table S2
Table S2
	All			Adjacent normal tissue			Tumor tissue			Healthy oral rinse			HNSCC oral rinse			Tissue			Oral rinse			Tumor tissue compared to AN								HNSCC oral rinse compared to healthy subjects								Tissue compared to oral rinse
Taxonomy (Genus)	Abundance (mean±smd)	Prevalence (%)#		Abundance (mean±smd)	Prevalence (%)		Abundance (mean±smd)	Prevalence (%)		Abundance (mean±smd)	Prevalence (%)		Abundance (mean±smd)	Prevalence (%)		Abundance (mean±smd)	Prevalence (%)		Abundance (mean±smd)	Prevalence (%)		Difference in Abundance	p value (TukeyHSD)	p value (mwu test)	q value (mwu test)	LEfSe assign	LEfSe score	LEfSe padj		Difference in Abundance	p value (TukeyHSD)	p value (mwu test)	q value (mwu test)	LEfSe assign	LEfSe score	LEfSe padj		Difference in Abundance	p value (TukeyHSD)	p value (mwu test)	q value (mwu test)	LEfSe assign	LEfSe score	LEfSe padj
D_0__Bacteria;D_1__Acidobacteria;D_2__Subgroup6;__;__;__	0.01±0.01	0.37		0.05±0.05	1.47		0.00±0.00	0		0.00±0.00	0		0.00±0.00	0		0.02±0.02	0.74		0.00±0.00	0		-0.05( -0.13, 0.04)	0.4916	1	1					-0.00 (-0.08, 0.08)	1	NaN	NaN					-0.02 (-0.07, 0.02)	0.3182	0.3209	0.3892
D_0__Bacteria;D_1__Actinobacteria;D_2__Actinobacteria;D_3__Actinomycetales;D_4__Actinomycetaceae;D_5__Actinomyces	1.03±0.12	30.51		1.99±0.39	52.94		0.57±0.16	16.18		0.87±0.11	33.82		0.69±0.13	19.12		1.28±0.22	34.56		0.78±0.08	26.47		-1.42( -2.24,-0.60)	0.0001	0	0	AN	3.8294	0		-0.18 (-1.00, 0.64)	0.9427	0.01	0.0502	Healthy	3.0094	0.0097		-0.50 (-0.96,-0.05)	0.0313	0.6272	0.6763
D_0__Bacteria;D_1__Actinobacteria;D_2__Actinobacteria;D_3__Actinomycetales;D_4__Actinomycetaceae;D_5__F0332	0.02±0.01	0.74		0.04±0.03	1.47		0.02±0.02	1.47		0.01±0.00	0		0.01±0.00	0		0.03±0.02	1.47		0.01±0.00	0		-0.02( -0.08, 0.04)	0.7585	0.0059	0.045	AN	2.7753	0.0054		0.00 (-0.06, 0.06)	0.9999	0.3849	0.555					-0.02 (-0.05, 0.01)	0.2468	0.0576	0.1213
D_0__Bacteria;D_1__Actinobacteria;D_2__Actinobacteria;D_3__Actinomycetales;D_4__Actinomycetaceae;D_5__Mobiluncus	0.06±0.05	0.37		0.01±0.01	0		0.22±0.21	1.47		0.00±0.00	0		0.00±0.00	0		0.12±0.11	0.74		0.00±0.00	0		0.21( -0.18, 0.60)	0.5026	0.6835	0.9972					-0.00 (-0.39, 0.39)	1	0.9902	1					-0.11 (-0.32, 0.09)	0.2796	0.2738	0.377
D_0__Bacteria;D_1__Actinobacteria;D_2__Actinobacteria;D_3__Bifidobacteriales;D_4__Bifidobacteriaceae;D_5__Alloscardovia	0.02±0.01	0.37		0.02±0.01	0		0.03±0.01	0		0.00±0.00	0		0.02±0.02	1.47		0.03±0.01	0		0.01±0.01	0.74		0.00( -0.05, 0.05)	0.9965	0.675	0.993					0.02 (-0.03, 0.07)	0.6215	0.1422	0.333					-0.01 (-0.04, 0.01)	0.3211	0.0499	0.1076
D_0__Bacteria;D_1__Actinobacteria;D_2__Actinobacteria;D_3__Bifidobacteriales;D_4__Bifidobacteriaceae;D_5__Bifidobacterium	0.18±0.07	2.94		0.29±0.16	5.88		0.37±0.23	4.41		0.00±0.00	0		0.05±0.02	1.47		0.33±0.14	5.15		0.03±0.01	0.74		0.09( -0.41, 0.59)	0.9697	0.5593	0.8953					0.04 (-0.46, 0.55)	0.9957	0.0039	0.0245	HNSCC	2.916	0.0038		-0.31 (-0.57,-0.04)	0.0266	0.0007	0.0033	Tissue	3.1371	0.0008
D_0__Bacteria;D_1__Actinobacteria;D_2__Actinobacteria;D_3__Bifidobacteriales;D_4__Bifidobacteriaceae;D_5__Gardnerella	0.01±0.01	0.37		0.01±0.01	0		0.01±0.01	0		0.00±0.00	0		0.02±0.02	1.47		0.01±0.01	0		0.01±0.01	0.74		-0.00( -0.05, 0.04)	0.9995	1	1					0.02 (-0.03, 0.06)	0.6899	0.5666	0.731					0.00 (-0.02, 0.02)	0.9814	0.7002	0.7461
D_0__Bacteria;D_1__Actinobacteria;D_2__Actinobacteria;D_3__Bifidobacteriales;D_4__Bifidobacteriaceae;D_5__Scardovia	0.04±0.01	1.47		0.12±0.05	5.88		0.00±0.00	0		0.01±0.01	0		0.02±0.01	0		0.06±0.02	2.94		0.02±0.01	0		-0.12( -0.21,-0.02)	0.0066	0.0101	0.0617	AN	2.877	0.0256		0.01 (-0.08, 0.10)	0.9927	0.1739	0.3532					-0.04 (-0.09, 0.01)	0.0829	0.9686	0.9863
D_0__Bacteria;D_1__Actinobacteria;D_2__Actinobacteria;D_3__Corynebacteriales;D_4__Corynebacteriaceae;D_5__Corynebacterium	0.15±0.02	2.57		0.15±0.04	5.88		0.08±0.05	2.94		0.27±0.03	0		0.09±0.03	1.47		0.11±0.03	4.41		0.18±0.02	0.74		-0.07( -0.21, 0.08)	0.6154	0.0008	0.0102	AN	2.7908	0.0091		-0.18 (-0.32,-0.04)	0.0055	0	0	Healthy	3.0198	0		0.07 (-0.01, 0.15)	0.0908	0	0	Oral	2.5243	0
D_0__Bacteria;D_1__Actinobacteria;D_2__Actinobacteria;D_3__Corynebacteriales;D_4__Corynebacteriaceae;D_5__Corynebacterium1	0.14±0.06	2.57		0.22±0.17	2.94		0.13±0.08	2.94		0.00±0.00	0		0.20±0.15	4.41		0.18±0.09	2.94		0.10±0.07	2.21		-0.09( -0.53, 0.34)	0.9458	0.7064	1					0.20 (-0.23, 0.64)	0.6247	0.1671	0.3447					-0.08 (-0.31, 0.16)	0.5248	0.0089	0.0301	Tissue	2.8109	0.009
D_0__Bacteria;D_1__Actinobacteria;D_2__Actinobacteria;D_3__Micrococcales;D_4__Dermabacteraceae;D_5__Brachybacterium	0.00±0.00	0.37		0.00±0.00	0		0.02±0.02	1.47		0.00±0.00	0		0.00±0.00	0		0.01±0.01	0.74		0.00±0.00	0		0.02( -0.02, 0.06)	0.4916	1	1					-0.00 (-0.04, 0.04)	1	NaN	NaN					-0.01 (-0.03, 0.01)	0.3182	0.3209	0.3892
D_0__Bacteria;D_1__Actinobacteria;D_2__Actinobacteria;D_3__Micrococcales;D_4__Micrococcaceae;D_5__Rothia	2.61±0.23	51.47		2.99±0.48	55.88		1.21±0.37	25		4.47±0.57	82.35		1.77±0.28	42.65		2.10±0.31	40.44		3.12±0.34	62.5		-1.78( -3.39,-0.18)	0.0223	0	0.0008	AN	3.9402	0.0003		-2.70 (-4.31,-1.10)	0.0001	0	0	Healthy	4.1251	0		1.02( 0.12, 1.93)	0.0266	0	0	Oral	3.7032	0
D_0__Bacteria;D_1__Actinobacteria;D_2__Coriobacteriia;D_3__Coriobacteriales;D_4__Atopobiaceae;D_5__Atopobium	0.49±0.06	14.34		0.76±0.14	26.47		0.50±0.15	10.29		0.37±0.06	10.29		0.32±0.07	10.29		0.63±0.10	18.38		0.35±0.05	10.29		-0.26( -0.67, 0.15)	0.3479	0.0069	0.0488	AN	3.1904	0.041		-0.05 (-0.46, 0.35)	0.9872	0.062	0.2014					-0.28 (-0.50,-0.06)	0.0121	0.9618	0.9863
D_0__Bacteria;D_1__Actinobacteria;D_2__Coriobacteriia;D_3__Coriobacteriales;D_4__Atopobiaceae;D_5__Olsenella	0.02±0.01	0.74		0.02±0.01	0		0.07±0.03	2.94		0.00±0.00	0		0.01±0.00	0		0.04±0.02	1.47		0.00±0.00	0		0.05( -0.01, 0.10)	0.1177	0.5135	0.8624					0.01 (-0.05, 0.06)	0.9917	0.0746	0.2255					-0.04 (-0.07,-0.01)	0.0105	0.0007	0.0033	Tissue	2.3295	0.0007
D_0__Bacteria;D_1__Actinobacteria;D_2__Coriobacteriia;D_3__Coriobacteriales;D_4__Coriobacteriaceae;D_5__Collinsella	0.01±0.01	0.37		0.02±0.02	1.47		0.00±0.00	0		0.00±0.00	0		0.00±0.00	0		0.01±0.01	0.74		0.00±0.00	0		-0.02( -0.06, 0.02)	0.6767	1	1					-0.00 (-0.04, 0.04)	1	NaN	NaN					-0.01 (-0.04, 0.01)	0.2397	0.0829	0.1562
D_0__Bacteria;D_1__Bacteroidetes;D_2__Bacteroidia;D_3__Bacteroidales;D_4__Bacteroidaceae;D_5__Bacteroides	0.33±0.10	3.68		0.59±0.26	5.88		0.56±0.30	7.35		0.03±0.01	0		0.13±0.07	1.47		0.58±0.20	6.62		0.08±0.04	0.74		-0.02( -0.76, 0.71)	0.9998	0.9455	1					0.10 (-0.63, 0.84)	0.9837	0.7982	0.8994					-0.49 (-0.89,-0.10)	0.0139	0.0159	0.0476	Tissue	3.3165	0.0159
D_0__Bacteria;D_1__Bacteroidetes;D_2__Bacteroidia;D_3__Bacteroidales;D_4__BacteroidalesIncertaeSedis;D_5__Phocaeicola	0.06±0.02	0.74		0.14±0.06	1.47		0.07±0.03	1.47		0.01±0.00	0		0.01±0.00	0		0.11±0.03	1.47		0.01±0.00	0		-0.08( -0.20, 0.05)	0.3998	0.0673	0.2349	AN	2.6706	0.0195		-0.00 (-0.13, 0.12)	1	0.9459	0.992					-0.10 (-0.17,-0.03)	0.0039	0.0386	0.0974	Tissue	2.7233	0.0385
D_0__Bacteria;D_1__Bacteroidetes;D_2__Bacteroidia;D_3__Bacteroidales;D_4__Marinifilaceae;D_5__Odoribacter	0.03±0.01	1.1		0.09±0.05	2.94		0.01±0.01	0		0.01±0.00	0		0.02±0.02	1.47		0.05±0.03	1.47		0.02±0.01	0.74		-0.08( -0.19, 0.03)	0.212	0.0225	0.1082					0.01 (-0.10, 0.12)	0.9923	0.5323	0.7134					-0.03 (-0.09, 0.03)	0.2706	0.1463	0.2439
D_0__Bacteria;D_1__Bacteroidetes;D_2__Bacteroidia;D_3__Bacteroidales;D_4__Muribaculaceae;D_5__PorphyromonadaceaebacteriumC941	0.02±0.02	0.37		0.07±0.07	1.47		0.00±0.00	0		0.00±0.00	0		0.00±0.00	0		0.04±0.04	0.74		0.00±0.00	0		-0.07( -0.20, 0.06)	0.4916	1	1					0.00 (-0.13, 0.13)	1	NaN	NaN					-0.04 (-0.10, 0.03)	0.3182	0.3209	0.3892
D_0__Bacteria;D_1__Bacteroidetes;D_2__Bacteroidia;D_3__Bacteroidales;D_4__Paludibacteraceae;D_5__F0058	0.19±0.05	2.57		0.19±0.05	4.41		0.33±0.20	4.41		0.16±0.03	1.47		0.09±0.02	0		0.26±0.10	4.41		0.13±0.02	0.74		0.14( -0.25, 0.53)	0.8022	0.0343	0.1527	Tumor	3.0697	0.0091		-0.07 (-0.46, 0.32)	0.9669	0.0024	0.0191	Healthy	2.6908	0.0024		-0.13 (-0.34, 0.08)	0.2184	0.0004	0.0022	Tissue	2.7452	0.0004
D_0__Bacteria;D_1__Bacteroidetes;D_2__Bacteroidia;D_3__Bacteroidales;D_4__Porphyromonadaceae;D_5__Porphyromonas	5.01±0.33	73.16		4.83±0.89	64.71		2.54±0.42	52.94		7.07±0.54	97.06		5.61±0.56	77.94		3.69±0.50	58.82		6.34±0.39	87.5		-2.29( -4.58,-0.00)	0.0497	0.0077	0.0508					-1.46 (-3.75, 0.83)	0.3527	0.041	0.1479	Healthy	3.9576	0.0434		2.65( 1.40, 3.90)	0	0	0	Oral	4.0834	0
D_0__Bacteria;D_1__Bacteroidetes;D_2__Bacteroidia;D_3__Bacteroidales;D_4__Prevotellaceae;D_5__Alloprevotella	3.23±0.23	66.18		1.94±0.32	51.47		1.83±0.33	48.53		3.45±0.35	86.76		5.69±0.64	77.94		1.89±0.23	50		4.57±0.38	82.35		-0.12( -1.69, 1.46)	0.9975	0.2718	0.6124					2.23( 0.66, 3.81)	0.0017	0.0263	0.0976	HNSCC	4.0125	0.0256		2.69( 1.82, 3.55)	0	0	0	Oral	4.1151	0
D_0__Bacteria;D_1__Bacteroidetes;D_2__Bacteroidia;D_3__Bacteroidales;D_4__Prevotellaceae;D_5__Prevotella	2.68±0.19	69.12		2.33±0.45	63.24		2.38±0.42	50		2.32±0.18	79.41		3.67±0.37	83.82		2.35±0.31	56.62		3.00±0.22	81.62		0.06( -1.30, 1.41)	0.9996	0.3098	0.6564					1.35 (-0.01, 2.71)	0.0525	0.0084	0.0452	HNSCC	3.7821	0.0082		0.64 (-0.10, 1.38)	0.0875	0	0	Oral	3.5806	0
D_0__Bacteria;D_1__Bacteroidetes;D_2__Bacteroidia;D_3__Bacteroidales;D_4__Prevotellaceae;D_5__Prevotella1	0.11±0.02	2.94		0.06±0.04	1.47		0.02±0.01	0		0.21±0.05	5.88		0.14±0.04	4.41		0.04±0.02	0.74		0.17±0.03	5.15		-0.05( -0.18, 0.09)	0.7827	0.0806	0.2657					-0.07 (-0.20, 0.07)	0.5515	0.1575	0.333					0.13( 0.06, 0.21)	0.0004	0.0003	0.0017	Oral	2.8352	0.0003
D_0__Bacteria;D_1__Bacteroidetes;D_2__Bacteroidia;D_3__Bacteroidales;D_4__Prevotellaceae;D_5__Prevotella2	0.20±0.02	2.57		0.17±0.04	2.94		0.07±0.02	1.47		0.31±0.04	2.94		0.27±0.04	2.94		0.12±0.02	2.21		0.29±0.03	2.94		-0.11( -0.23, 0.02)	0.1437	0.0005	0.0069	AN	2.9169	0.0285		-0.04 (-0.17, 0.09)	0.8505	0.1821	0.364					0.17( 0.10, 0.24)	0	0	0	Oral	2.9475	0
D_0__Bacteria;D_1__Bacteroidetes;D_2__Bacteroidia;D_3__Bacteroidales;D_4__Prevotellaceae;D_5__Prevotella6	0.56±0.10	15.44		0.72±0.34	16.18		0.32±0.17	5.88		0.59±0.10	17.65		0.60±0.11	22.06		0.52±0.19	11.03		0.60±0.07	19.85		-0.39( -1.13, 0.35)	0.5196	0.0039	0.0392					0.01 (-0.73, 0.75)	1	0.6508	0.7981					0.08 (-0.32, 0.47)	0.7094	0	0	Oral	3.0267	0
D_0__Bacteria;D_1__Bacteroidetes;D_2__Bacteroidia;D_3__Bacteroidales;D_4__Prevotellaceae;D_5__Prevotella7	6.15±0.39	78.31		3.70±0.45	72.06		3.39±0.70	54.41		8.38±0.72	97.06		9.12±0.88	89.71		3.55±0.42	63.24		8.75±0.57	93.38		-0.31( -2.89, 2.27)	0.9895	0.2129	0.4993					0.74 (-1.84, 3.32)	0.8804	0.9254	0.9861					5.20( 3.82, 6.59)	0	0	0	Oral	4.4008	0
D_0__Bacteria;D_1__Bacteroidetes;D_2__Bacteroidia;D_3__Bacteroidales;D_4__Prevotellaceae;D_5__Prevotella9	0.01±0.01	0.37		0.02±0.01	0		0.02±0.02	1.47		0.00±0.00	0		0.00±0.00	0		0.02±0.01	0.74		0.00±0.00	0		-0.00( -0.05, 0.04)	0.9989	0.5896	0.9127					-0.00 (-0.05, 0.04)	0.9999	0.3245	0.4934					-0.02 (-0.04, 0.00)	0.0968	0.0981	0.1792
D_0__Bacteria;D_1__Bacteroidetes;D_2__Bacteroidia;D_3__Bacteroidales;D_4__Rikenellaceae;D_5__Alistipes	0.00±0.00	0.37		0.02±0.02	1.47		0.00±0.00	0		0.00±0.00	0		0.00±0.00	0		0.01±0.01	0.74		0.00±0.00	0		-0.01( -0.04, 0.01)	0.5317	1	1					0.00 (-0.03, 0.03)	1	NaN	NaN					-0.01 (-0.02, 0.01)	0.2976	0.1581	0.2439
D_0__Bacteria;D_1__Bacteroidetes;D_2__Bacteroidia;D_3__Bacteroidales;D_4__Rikenellaceae;D_5__RikenellaceaeRC9gutgroup	0.08±0.02	1.47		0.09±0.05	1.47		0.08±0.04	1.47		0.04±0.02	1.47		0.10±0.06	1.47		0.09±0.03	1.47		0.07±0.03	1.47		-0.01( -0.18, 0.16)	0.9979	0.6579	0.984					0.06 (-0.10, 0.23)	0.7529	0.6791	0.8099					-0.01 (-0.10, 0.08)	0.7734	0.5526	0.6219
D_0__Bacteria;D_1__Bacteroidetes;D_2__Bacteroidia;D_3__Bacteroidales;D_4__Tannerellaceae;D_5__Parabacteroides	0.01±0.01	0.37		0.03±0.02	1.47		0.02±0.01	0		0.00±0.00	0		0.00±0.00	0		0.02±0.01	0.74		0.00±0.00	0		-0.01( -0.05, 0.03)	0.91	0.9326	1					-0.00 (-0.04, 0.04)	1	NaN	NaN					-0.02 (-0.04,-0.00)	0.0485	0.0075	0.0266	Tissue	2.7395	0.0075
D_0__Bacteria;D_1__Bacteroidetes;D_2__Bacteroidia;D_3__Bacteroidales;D_4__Tannerellaceae;D_5__Tannerella	0.37±0.05	7.72		0.38±0.08	8.82		0.53±0.17	10.29		0.33±0.04	7.35		0.23±0.04	4.41		0.45±0.09	9.56		0.28±0.03	5.88		0.15( -0.21, 0.51)	0.7077	0.7937	1					-0.10 (-0.46, 0.25)	0.8744	0.0036	0.0245	Healthy	2.8747	0.0038		-0.17 (-0.37, 0.02)	0.0776	0.1613	0.2467
D_0__Bacteria;D_1__Bacteroidetes;D_2__Bacteroidia;D_3__Flavobacteriales;D_4__Crocinitomicaceae;D_5__Fluviicola	0.01±0.01	0.37		0.01±0.00	0		0.00±0.00	0		0.00±0.00	0		0.04±0.04	1.47		0.01±0.00	0		0.02±0.02	0.74		-0.01( -0.08, 0.07)	0.997	0.2012	0.4907					0.04 (-0.03, 0.12)	0.4986	0.3245	0.4934					0.02 (-0.03, 0.06)	0.4601	0.1819	0.2759
D_0__Bacteria;D_1__Bacteroidetes;D_2__Bacteroidia;D_3__Flavobacteriales;D_4__Flavobacteriaceae;D_5__Capnocytophaga	1.46±0.15	40.07		1.12±0.18	38.24		2.06±0.52	39.71		0.84±0.10	27.94		1.82±0.25	54.41		1.59±0.28	38.97		1.33±0.14	41.18		0.94( -0.18, 2.05)	0.1328	0.1815	0.455					0.98 (-0.13, 2.09)	0.1071	0.0067	0.0395	HNSCC	3.7037	0.0066		-0.26 (-0.87, 0.35)	0.3966	0.0993	0.1795
D_0__Bacteria;D_1__Bacteroidetes;D_2__Bacteroidia;D_3__Flavobacteriales;D_4__Flavobacteriaceae;D_5__Flavobacterium	0.05±0.02	0.74		0.17±0.08	2.94		0.04±0.02	0		0.00±0.00	0		0.00±0.00	0		0.10±0.04	1.47		0.00±0.00	0		-0.13( -0.29, 0.03)	0.1393	0.0883	0.2808					-0.00 (-0.16, 0.16)	1	NaN	NaN					-0.10 (-0.19,-0.02)	0.0165	0	0	Tissue	2.7871	0
D_0__Bacteria;D_1__Bacteroidetes;D_2__Bacteroidia;D_3__Flavobacteriales;D_4__Weeksellaceae;D_5__Bergeyella	0.28±0.04	4.04		0.17±0.05	2.94		0.19±0.06	2.94		0.33±0.07	4.41		0.41±0.12	5.88		0.18±0.04	2.94		0.37±0.07	5.15		0.02( -0.27, 0.31)	0.9974	0.9367	1					0.08 (-0.22, 0.37)	0.9083	0.6267	0.7843					0.19( 0.03, 0.34)	0.018	0	0	Oral	3.0033	0
D_0__Bacteria;D_1__Bacteroidetes;D_2__Bacteroidia;D_3__Flavobacteriales;D_4__Weeksellaceae;D_5__Cloacibacterium	0.02±0.01	0.74		0.05±0.04	1.47		0.01±0.00	0		0.00±0.00	0		0.03±0.03	1.47		0.03±0.02	0.74		0.01±0.01	0.74		-0.04( -0.12, 0.04)	0.5296	0.2863	0.6215					0.03 (-0.06, 0.11)	0.8493	0.3245	0.4934					-0.01 (-0.06, 0.03)	0.5353	0.0107	0.0329
D_0__Bacteria;D_1__Bacteroidetes;D_2__Bacteroidia;D_3__Sphingobacteriales;D_4__Lentimicrobiaceae;D_5__E1_K9	0.50±0.14	5.51		0.14±0.08	2.94		1.37±0.50	16.18		0.10±0.02	0		0.39±0.24	2.94		0.75±0.26	9.56		0.24±0.12	1.47		1.23( 0.20, 2.25)	0.0119	0.0056	0.045					0.29 (-0.74, 1.32)	0.8844	0.2465	0.4513					-0.51 (-1.07, 0.05)	0.0748	0.13	0.2282
D_0__Bacteria;D_1__Bacteroidetes;D_2__Bacteroidia;D_3__Sphingobacteriales;D_4__Lentimicrobiaceae;D_5__unidentified	0.17±0.09	1.47		0.02±0.01	0		0.44±0.31	4.41		0.03±0.01	0		0.18±0.15	1.47		0.23±0.16	2.21		0.10±0.08	0.74		0.42( -0.21, 1.05)	0.3118	0.1083	0.3161					0.16 (-0.47, 0.79)	0.9178	0.3865	0.555					-0.12 (-0.47, 0.22)	0.4729	0.4113	0.478
D_0__Bacteria;D_1__Chloroflexi;D_2__Anaerolineae;D_3__Anaerolineales;D_4__Anaerolineaceae;D_5__uncultured	0.00±0.00	0.37		0.02±0.02	1.47		0.00±0.00	0		0.00±0.00	0		0.00±0.00	0		0.01±0.01	0.74		0.00±0.00	0		-0.02( -0.04, 0.01)	0.4916	1	1					-0.00 (-0.03, 0.03)	1	NaN	NaN					-0.01 (-0.02, 0.01)	0.3182	0.3209	0.3892
D_0__Bacteria;D_1__Epsilonbacteraeota;D_2__Campylobacteria;D_3__Campylobacterales;D_4__Campylobacteraceae;D_5__Campylobacter	1.77±0.15	53.68		1.57±0.31	44.12		2.32±0.46	51.47		1.42±0.14	58.82		1.77±0.20	60.29		1.95±0.28	47.79		1.60±0.12	59.56		0.75( -0.36, 1.86)	0.3062	0.0514	0.2032					0.35 (-0.76, 1.46)	0.8514	0.2853	0.4934					-0.35 (-0.95, 0.25)	0.2542	0.0461	0.1032	Tissue	3.2968	0.0453
D_0__Bacteria;D_1__Epsilonbacteraeota;D_2__Campylobacteria;D_3__Campylobacterales;D_4__Helicobacteraceae;D_5__Wolinella	0.01±0.01	0.37		0.00±0.00	0		0.04±0.04	1.47		0.01±0.00	0		0.01±0.00	0		0.02±0.02	0.74		0.01±0.00	0		0.04( -0.03, 0.10)	0.4874	0.5839	0.9117					-0.00 (-0.07, 0.07)	0.9999	0.468	0.6404					-0.01 (-0.05, 0.02)	0.4414	0.5909	0.6411
D_0__Bacteria;D_1__Firmicutes;D_2__Bacilli;D_3__Bacillales;D_4__Bacillaceae;D_5__Bacillus	0.02±0.02	0.37		0.07±0.07	1.47		0.00±0.00	0		0.00±0.00	0		0.00±0.00	0		0.04±0.03	0.74		0.00±0.00	0		-0.07( -0.19, 0.06)	0.5094	0.7874	1					0.00 (-0.12, 0.12)	1	0.1588	0.333					-0.04 (-0.10, 0.03)	0.2852	0.2458	0.352
D_0__Bacteria;D_1__Firmicutes;D_2__Bacilli;D_3__Bacillales;D_4__FamilyXI;D_5__Gemella	2.10±0.16	55.51		1.93±0.36	50		2.08±0.31	51.47		2.37±0.25	69.12		2.03±0.38	51.47		2.00±0.24	50.74		2.20±0.23	60.29		0.15( -1.06, 1.36)	0.988	0.4295	0.7569					-0.35 (-1.56, 0.86)	0.8813	0.0098	0.0502	Healthy	3.4656	0.0097		0.20 (-0.45, 0.85)	0.5504	0.0496	0.1076	Oral	3.2662	0.047
D_0__Bacteria;D_1__Firmicutes;D_2__Bacilli;D_3__Bacillales;D_4__Sporolactobacillaceae;D_5__Alkalicoccus	0.01±0.01	0.74		0.03±0.02	2.94		0.00±0.00	0		0.00±0.00	0		0.00±0.00	0		0.02±0.01	1.47		0.00±0.00	0		-0.03( -0.07, 0.01)	0.1854	0.3711	0.682					-0.00 (-0.04, 0.04)	1	NaN	NaN					-0.02 (-0.04, 0.01)	0.1571	0.1581	0.2439
D_0__Bacteria;D_1__Firmicutes;D_2__Bacilli;D_3__Bacillales;D_4__Sporolactobacillaceae;D_5__uncultured	0.01±0.01	0.37		0.04±0.04	1.47		0.00±0.00	0		0.00±0.00	0		0.00±0.00	0		0.02±0.02	0.74		0.00±0.00	0		-0.04( -0.11, 0.03)	0.4058	0.1814	0.455					-0.00 (-0.07, 0.07)	1	NaN	NaN					-0.02 (-0.06, 0.02)	0.2726	0.0829	0.1562
D_0__Bacteria;D_1__Firmicutes;D_2__Bacilli;D_3__Bacillales;D_4__Staphylococcaceae;D_5__Staphylococcus	0.54±0.32	4.04		0.44±0.21	5.88		1.39±1.23	5.88		0.00±0.00	0		0.34±0.29	4.41		0.91±0.62	5.88		0.17±0.15	2.21		0.96( -1.38, 3.30)	0.7142	0.3603	0.682					0.34 (-2.00, 2.68)	0.9818	0.046	0.1572	HNSCC	3.4018	0.0454		-0.74 (-2.00, 0.52)	0.246	0.0002	0.0011	Tissue	3.6575	0.0002
D_0__Bacteria;D_1__Firmicutes;D_2__Bacilli;D_3__Lactobacillales;D_4__Aerococcaceae;D_5__Abiotrophia	0.08±0.02	1.47		0.14±0.08	1.47		0.08±0.04	4.41		0.08±0.02	0		0.02±0.01	0		0.11±0.04	2.94		0.05±0.01	0		-0.06( -0.22, 0.11)	0.807	0.1402	0.3781	AN	2.6987	0.0106		-0.06 (-0.23, 0.10)	0.7448	0.0001	0.0018	Healthy	2.8286	0.0001		-0.06 (-0.15, 0.03)	0.1921	0.0257	0.0707	Tissue	2.5001	0.0261
D_0__Bacteria;D_1__Firmicutes;D_2__Bacilli;D_3__Lactobacillales;D_4__Carnobacteriaceae;D_5__Granulicatella	1.16±0.13	33.46		1.42±0.20	42.65		0.91±0.25	20.59		1.20±0.14	47.06		1.10±0.40	23.53		1.16±0.16	31.62		1.15±0.21	35.29		-0.52( -1.48, 0.45)	0.5113	0.0126	0.0715	AN	3.4573	0.0127		-0.10 (-1.07, 0.87)	0.9935	0.0002	0.0035	Healthy	3.3402	0.0002		-0.01 (-0.53, 0.51)	0.9697	0.0055	0.0213	Tissue	3.1398	0.0053
D_0__Bacteria;D_1__Firmicutes;D_2__Bacilli;D_3__Lactobacillales;D_4__Enterococcaceae;D_5__Enterococcus	0.49±0.35	0.74		0.70±0.70	1.47		1.24±1.23	1.47		0.00±0.00	0		0.00±0.00	0		0.97±0.71	1.47		0.00±0.00	0		0.54( -2.06, 3.14)	0.9505	0.3711	0.682					-0.00 (-2.60, 2.60)	1	NaN	NaN					-0.97 (-2.37, 0.42)	0.171	0.0829	0.1562
D_0__Bacteria;D_1__Firmicutes;D_2__Bacilli;D_3__Lactobacillales;D_4__Lactobacillaceae;D_5__Lactobacillus	0.77±0.27	7.35		1.31±0.88	7.35		0.56±0.29	10.29		0.11±0.07	2.94		1.09±0.57	8.82		0.94±0.46	8.82		0.60±0.29	5.88		-0.75( -2.75, 1.25)	0.7687	0.6143	0.9426					0.97 (-1.02, 2.97)	0.5889	0.0814	0.2255					-0.34 (-1.41, 0.74)	0.539	0.386	0.4576
D_0__Bacteria;D_1__Firmicutes;D_2__Bacilli;D_3__Lactobacillales;D_4__Streptococcaceae;D_5__Lactococcus	0.29±0.29	0.37		0.00±0.00	0		1.16±1.16	1.47		0.00±0.00	0		0.01±0.01	0		0.58±0.58	0.74		0.00±0.00	0		1.16( -0.96, 3.29)	0.4916	1	1					0.01 (-2.12, 2.13)	1	0.0825	0.2255					-0.58 (-1.72, 0.57)	0.3206	0.3218	0.3892
D_0__Bacteria;D_1__Firmicutes;D_2__Bacilli;D_3__Lactobacillales;D_4__Streptococcaceae;D_5__Streptococcus	12.70±0.67	93.38		17.16±1.71	94.12		8.00±1.33	80.88		15.00±0.92	100		10.64±1.02	98.53		12.58±1.15	87.5		12.82±0.71	99.26		-9.17 (-13.86,-4.48)	0	0	0	AN	4.6421	0		-4.36 (-9.05, 0.33)	0.0792	0.0001	0.0015	Healthy	4.3255	0.0001		0.25 (-2.41, 2.91)	0.8561	0.0156	0.0473	Oral	3.872	0.0151
D_0__Bacteria;D_1__Firmicutes;D_2__Bacilli;D_3__Lactobacillales;__;__	0.23±0.04	4.78		0.16±0.06	2.94		0.07±0.02	1.47		0.33±0.09	7.35		0.38±0.11	7.35		0.11±0.03	2.21		0.35±0.07	7.35		-0.09( -0.37, 0.19)	0.8294	0.1239	0.3533					0.05 (-0.24, 0.33)	0.9754	0.5679	0.731					0.24( 0.09, 0.39)	0.0019	0	0	Oral	2.9675	0
D_0__Bacteria;D_1__Firmicutes;D_2__Clostridia;D_3__Clostridiales;D_4__ClostridialesvadinBB60group;D_5__Clostridialesbacteriumcanineoraltaxon260	0.05±0.02	1.1		0.06±0.04	1.47		0.03±0.02	0		0.02±0.02	1.47		0.07±0.05	1.47		0.04±0.02	0.74		0.05±0.03	1.47		-0.03( -0.15, 0.10)	0.9562	0.4755	0.809					0.05 (-0.08, 0.18)	0.7143	0.3053	0.4934					0.00 (-0.06, 0.07)	0.9054	0.4002	0.4682
D_0__Bacteria;D_1__Firmicutes;D_2__Clostridia;D_3__Clostridiales;D_4__ClostridialesvadinBB60group;D_5__Clostridialesbacteriumfelineoraltaxon148	0.11±0.06	1.1		0.04±0.01	0		0.32±0.23	4.41		0.02±0.01	0		0.04±0.02	0		0.18±0.11	2.21		0.03±0.01	0		0.28( -0.14, 0.70)	0.316	0.5383	0.8711					0.03 (-0.39, 0.44)	0.9985	0.5308	0.7134					-0.15 (-0.38, 0.08)	0.1935	0.2372	0.3452
D_0__Bacteria;D_1__Firmicutes;D_2__Clostridia;D_3__Clostridiales;D_4__Defluviitaleaceae;D_5__UCG_011	0.10±0.02	2.57		0.08±0.03	1.47		0.16±0.05	5.88		0.06±0.02	0		0.08±0.03	2.94		0.12±0.03	3.68		0.07±0.02	1.47		0.08( -0.05, 0.21)	0.3745	0.3806	0.6914					0.03 (-0.10, 0.15)	0.9496	0.8004	0.8994					-0.05 (-0.12, 0.01)	0.1239	0.7852	0.8219
D_0__Bacteria;D_1__Firmicutes;D_2__Clostridia;D_3__Clostridiales;D_4__Eubacteriaceae;D_5__Pseudoramibacter	0.04±0.01	1.1		0.02±0.01	0		0.11±0.04	4.41		0.01±0.00	0		0.01±0.01	0		0.06±0.02	2.21		0.01±0.00	0		0.09( 0.01, 0.18)	0.0155	0.127	0.3533					0.01 (-0.08, 0.09)	0.9984	0.8079	0.8994					-0.06 (-0.10,-0.01)	0.0144	0.0249	0.0696	Tissue	2.4084	0.0252
D_0__Bacteria;D_1__Firmicutes;D_2__Clostridia;D_3__Clostridiales;D_4__FamilyXI;D_5__Finegoldia	0.03±0.02	0.74		0.01±0.01	0		0.12±0.09	2.94		0.00±0.00	0		0.00±0.00	0		0.06±0.04	1.47		0.00±0.00	0		0.11( -0.05, 0.27)	0.2955	0.5294	0.8649					0.00 (-0.16, 0.16)	1	0.1588	0.333					-0.06 (-0.15, 0.03)	0.1654	0.0856	0.158
D_0__Bacteria;D_1__Firmicutes;D_2__Clostridia;D_3__Clostridiales;D_4__FamilyXI;D_5__Helcococcus	0.01±0.01	0.37		0.03±0.03	1.47		0.00±0.00	0		0.00±0.00	0		0.00±0.00	0		0.01±0.01	0.74		0.00±0.00	0		-0.03( -0.07, 0.02)	0.5368	1	1					0.00 (-0.04, 0.05)	0.9965	0.3245	0.4934					-0.01 (-0.04, 0.01)	0.3822	0.5651	0.6244
D_0__Bacteria;D_1__Firmicutes;D_2__Clostridia;D_3__Clostridiales;D_4__FamilyXI;D_5__Parvimonas	0.98±0.13	23.16		1.52±0.36	39.71		1.84±0.33	45.59		0.26±0.06	2.94		0.29±0.04	4.41		1.68±0.24	42.65		0.27±0.04	3.68		0.32( -0.59, 1.23)	0.7971	0.4576	0.7986					0.03 (-0.88, 0.94)	0.9998	0.7956	0.8994					-1.41 (-1.90,-0.92)	0	0	0	Tissue	3.8643	0
D_0__Bacteria;D_1__Firmicutes;D_2__Clostridia;D_3__Clostridiales;D_4__FamilyXI;D_5__Peptoniphilus	0.06±0.02	1.84		0.09±0.05	2.94		0.15±0.07	4.41		0.00±0.00	0		0.01±0.01	0		0.12±0.04	3.68		0.00±0.00	0		0.06( -0.10, 0.23)	0.7501	0.3268	0.682					0.01 (-0.16, 0.17)	0.9993	0.0987	0.2467					-0.11 (-0.20,-0.03)	0.0114	0.03	0.0814	Tissue	2.7343	0.0299
D_0__Bacteria;D_1__Firmicutes;D_2__Clostridia;D_3__Clostridiales;D_4__FamilyXI;D_5__W5053	0.05±0.02	1.47		0.15±0.07	4.41		0.05±0.03	1.47		0.00±0.00	0		0.01±0.01	0		0.10±0.04	2.94		0.01±0.00	0		-0.10( -0.25, 0.04)	0.2603	0.0788	0.2646					0.01 (-0.14, 0.15)	0.9997	0.4152	0.5858					-0.09 (-0.17,-0.01)	0.0263	0.1317	0.2289
D_0__Bacteria;D_1__Firmicutes;D_2__Clostridia;D_3__Clostridiales;D_4__FamilyXIII;D_5__Mogibacterium	0.10±0.01	0.74		0.16±0.04	1.47		0.14±0.04	1.47		0.06±0.01	0		0.03±0.01	0		0.15±0.03	1.47		0.04±0.01	0		-0.02( -0.12, 0.08)	0.9555	0.1008	0.299					-0.02 (-0.13, 0.08)	0.9233	0.0032	0.0229	Healthy	2.778	0.0028		-0.11 (-0.16,-0.05)	0.0001	0.0046	0.0183	Tissue	2.7395	0.0047
D_0__Bacteria;D_1__Firmicutes;D_2__Clostridia;D_3__Clostridiales;D_4__FamilyXIII;D_5___Eubacterium_brachygroup	0.05±0.02	1.1		0.11±0.04	2.94		0.08±0.05	1.47		0.02±0.01	0		0.01±0.00	0		0.09±0.03	2.21		0.01±0.00	0		-0.02( -0.14, 0.09)	0.9616	0.1941	0.4798					-0.01 (-0.13, 0.10)	0.993	0.008	0.0452					-0.08 (-0.14,-0.02)	0.0102	0.3852	0.4576
D_0__Bacteria;D_1__Firmicutes;D_2__Clostridia;D_3__Clostridiales;D_4__FamilyXIII;D_5___Eubacterium_nodatumgroup	0.15±0.02	1.47		0.33±0.09	5.88		0.08±0.02	0		0.12±0.02	0		0.08±0.02	0		0.20±0.05	2.94		0.10±0.01	0		-0.25( -0.42,-0.09)	0.0007	0.0001	0.0015					-0.04 (-0.21, 0.13)	0.9209	0.0156	0.0675					-0.11 (-0.20,-0.01)	0.024	0.5702	0.6262
D_0__Bacteria;D_1__Firmicutes;D_2__Clostridia;D_3__Clostridiales;D_4__FamilyXIII;D_5___Eubacterium_saphenumgroup	0.06±0.02	1.1		0.08±0.04	1.47		0.05±0.05	1.47		0.07±0.02	1.47		0.03±0.01	0		0.07±0.03	1.47		0.05±0.01	0.74		-0.03( -0.15, 0.09)	0.9208	0.0504	0.2032					-0.04 (-0.16, 0.08)	0.8506	0.156	0.333					-0.02 (-0.09, 0.04)	0.5247	0.0076	0.0266
D_0__Bacteria;D_1__Firmicutes;D_2__Clostridia;D_3__Clostridiales;D_4__FamilyXIII	0.05±0.01	0.74		0.10±0.03	1.47		0.09±0.04	1.47		0.02±0.01	0		0.01±0.00	0		0.09±0.03	1.47		0.02±0.00	0		-0.01( -0.11, 0.08)	0.9877	0.0593	0.2154					-0.02 (-0.11, 0.08)	0.9664	0.0039	0.0245	Healthy	2.8454	0.0039		-0.08 (-0.13,-0.03)	0.0027	0.1399	0.2408
D_0__Bacteria;D_1__Firmicutes;D_2__Clostridia;D_3__Clostridiales;D_4__Lachnospiraceae;D_5__Agathobacter	0.03±0.02	1.1		0.07±0.04	2.94		0.05±0.04	1.47		0.00±0.00	0		0.00±0.00	0		0.06±0.03	2.21		0.00±0.00	0		-0.02( -0.13, 0.09)	0.9692	0.5286	0.8649					0.00 (-0.11, 0.11)	1	NaN	NaN					-0.06 (-0.12, 0.00)	0.0687	0.0042	0.0171	Tissue	2.6837	0.0042
D_0__Bacteria;D_1__Firmicutes;D_2__Clostridia;D_3__Clostridiales;D_4__Lachnospiraceae;D_5__Anaerostipes	0.01±0.01	0.37		0.01±0.01	0		0.03±0.02	1.47		0.00±0.00	0		0.00±0.00	0		0.02±0.01	0.74		0.00±0.00	0		0.02( -0.03, 0.06)	0.7594	0.7893	1					-0.00 (-0.04, 0.04)	1	NaN	NaN					-0.02 (-0.04, 0.01)	0.1367	0.0829	0.1562
D_0__Bacteria;D_1__Firmicutes;D_2__Clostridia;D_3__Clostridiales;D_4__Lachnospiraceae;D_5__Blautia	0.03±0.02	0.74		0.04±0.03	1.47		0.08±0.07	1.47		0.00±0.00	0		0.00±0.00	0		0.06±0.04	1.47		0.00±0.00	0		0.04( -0.10, 0.18)	0.8811	0.9326	1					-0.00 (-0.14, 0.14)	1	NaN	NaN					-0.06 (-0.14, 0.02)	0.1232	0.0075	0.0266	Tissue	2.8041	0.0075
D_0__Bacteria;D_1__Firmicutes;D_2__Clostridia;D_3__Clostridiales;D_4__Lachnospiraceae;D_5__Butyrivibrio2	0.09±0.02	2.57		0.10±0.04	4.41		0.13±0.06	4.41		0.05±0.01	0		0.06±0.03	1.47		0.12±0.03	4.41		0.06±0.02	0.74		0.04( -0.11, 0.18)	0.9137	0.871	1					0.01 (-0.13, 0.15)	0.999	0.0008	0.0097	HNSCC	2.5551	0.0008		-0.06 (-0.14, 0.02)	0.1158	0.2521	0.3553
D_0__Bacteria;D_1__Firmicutes;D_2__Clostridia;D_3__Clostridiales;D_4__Lachnospiraceae;D_5__Catonella	0.39±0.05	9.93		0.31±0.07	5.88		0.81±0.18	25		0.12±0.02	0		0.31±0.06	8.82		0.56±0.10	15.44		0.22±0.03	4.41		0.50( 0.14, 0.86)	0.0021	0.0049	0.0432	Tumor	3.47	0.0301		0.19 (-0.17, 0.55)	0.54	0.2261	0.4322					-0.35 (-0.55,-0.15)	0.0006	0.0853	0.158
D_0__Bacteria;D_1__Firmicutes;D_2__Clostridia;D_3__Clostridiales;D_4__Lachnospiraceae;D_5__Coprococcus2	0.01±0.01	0.37		0.01±0.01	0		0.02±0.02	1.47		0.00±0.00	0		0.00±0.00	0		0.02±0.01	0.74		0.00±0.00	0		0.01( -0.03, 0.06)	0.9033	1	1					-0.00 (-0.04, 0.04)	1	NaN	NaN					-0.02 (-0.04, 0.01)	0.1794	0.0829	0.1562
D_0__Bacteria;D_1__Firmicutes;D_2__Clostridia;D_3__Clostridiales;D_4__Lachnospiraceae;D_5__Dorea	0.02±0.01	0.74		0.03±0.03	1.47		0.04±0.04	1.47		0.00±0.00	0		0.00±0.00	0		0.03±0.02	1.47		0.00±0.00	0		0.01( -0.08, 0.09)	0.9935	1	1					0.00 (-0.09, 0.09)	1	NaN	NaN					-0.03 (-0.08, 0.01)	0.1511	0.0829	0.1562
D_0__Bacteria;D_1__Firmicutes;D_2__Clostridia;D_3__Clostridiales;D_4__Lachnospiraceae;D_5__Fusicatenibacter	0.01±0.01	0.37		0.01±0.00	0		0.03±0.03	1.47		0.00±0.00	0		0.00±0.00	0		0.02±0.01	0.74		0.00±0.00	0		0.02( -0.03, 0.07)	0.6984	1	1					-0.00 (-0.05, 0.05)	1	NaN	NaN					-0.02 (-0.04, 0.01)	0.2279	0.0829	0.1562
D_0__Bacteria;D_1__Firmicutes;D_2__Clostridia;D_3__Clostridiales;D_4__Lachnospiraceae;D_5__Johnsonella	0.32±0.07	9.56		0.28±0.07	10.29		0.93±0.26	27.94		0.02±0.01	0		0.06±0.02	0		0.61±0.13	19.12		0.04±0.01	0		0.65( 0.16, 1.13)	0.0036	0.0001	0.0021	Tumor	3.5131	0.0265		0.04 (-0.44, 0.53)	0.9961	0.4191	0.5858					-0.56 (-0.83,-0.30)	0	0	0	Tissue	3.4507	0
D_0__Bacteria;D_1__Firmicutes;D_2__Clostridia;D_3__Clostridiales;D_4__Lachnospiraceae;D_5__Lachnoanaerobaculum	0.57±0.07	14.71		0.81±0.15	27.94		1.18±0.22	27.94		0.12±0.01	0		0.16±0.03	2.94		0.99±0.13	27.94		0.14±0.02	1.47		0.37( -0.12, 0.86)	0.2078	0.5296	0.8649					0.05 (-0.44, 0.53)	0.9952	0.7065	0.8349					-0.86 (-1.12,-0.59)	0	0	0	Tissue	3.6143	0
D_0__Bacteria;D_1__Firmicutes;D_2__Clostridia;D_3__Clostridiales;D_4__Lachnospiraceae;D_5__Lachnoclostridium	0.01±0.01	0.37		0.03±0.02	1.47		0.01±0.01	0		0.00±0.00	0		0.00±0.00	0		0.02±0.01	0.74		0.00±0.00	0		-0.02( -0.06, 0.02)	0.7521	0.8551	1					-0.00 (-0.04, 0.04)	1	NaN	NaN					-0.02 (-0.04, 0.00)	0.1017	0.0447	0.1013	Tissue	3.1531	0.0443
D_0__Bacteria;D_1__Firmicutes;D_2__Clostridia;D_3__Clostridiales;D_4__Lachnospiraceae;D_5__Lachnospira	0.01±0.00	0.37		0.02±0.02	1.47		0.01±0.01	0		0.00±0.00	0		0.00±0.00	0		0.01±0.01	0.74		0.00±0.00	0		-0.01( -0.05, 0.02)	0.7788	1	1					-0.00 (-0.03, 0.03)	1	NaN	NaN					-0.01 (-0.03, 0.01)	0.2132	0.1581	0.2439
D_0__Bacteria;D_1__Firmicutes;D_2__Clostridia;D_3__Clostridiales;D_4__Lachnospiraceae;D_5__LachnospiraceaeND3007group	0.01±0.01	0.37		0.00±0.00	0		0.02±0.02	1.47		0.00±0.00	0		0.00±0.00	0		0.01±0.01	0.74		0.00±0.00	0		0.02( -0.02, 0.06)	0.4916	1	1					-0.00 (-0.04, 0.04)	1	NaN	NaN					-0.01 (-0.03, 0.01)	0.3182	0.3209	0.3892
D_0__Bacteria;D_1__Firmicutes;D_2__Clostridia;D_3__Clostridiales;D_4__Lachnospiraceae;D_5__Oribacterium	0.44±0.08	9.56		0.77±0.16	25		0.72±0.25	13.24		0.15±0.02	0		0.11±0.02	0		0.75±0.15	19.12		0.13±0.02	0		-0.05( -0.59, 0.49)	0.9947	0.0383	0.1657	AN	3.149	0.005		-0.04 (-0.58, 0.49)	0.9966	0.0123	0.0591	Healthy	2.6457	0.0121		-0.62 (-0.90,-0.33)	0	0	0.0002	Tissue	3.5044	0
D_0__Bacteria;D_1__Firmicutes;D_2__Clostridia;D_3__Clostridiales;D_4__Lachnospiraceae;D_5__Roseburia	0.01±0.01	0.74		0.02±0.02	1.47		0.03±0.02	1.47		0.00±0.00	0		0.00±0.00	0		0.02±0.01	1.47		0.00±0.00	0		0.01( -0.03, 0.06)	0.8481	0.6241	0.9494					0.00 (-0.04, 0.05)	0.9997	0.6451	0.7981					-0.02 (-0.04, 0.00)	0.101	0.3961	0.4664
D_0__Bacteria;D_1__Firmicutes;D_2__Clostridia;D_3__Clostridiales;D_4__Lachnospiraceae;D_5__Shuttleworthia	0.06±0.02	1.1		0.08±0.04	1.47		0.15±0.08	2.94		0.01±0.00	0		0.02±0.01	0		0.12±0.05	2.21		0.01±0.00	0		0.06( -0.10, 0.23)	0.7498	0.9636	1					0.02 (-0.15, 0.18)	0.9948	0.1007	0.2471					-0.10 (-0.19,-0.01)	0.025	0.0547	0.1167
D_0__Bacteria;D_1__Firmicutes;D_2__Clostridia;D_3__Clostridiales;D_4__Lachnospiraceae;D_5__Stomatobaculum	0.20±0.03	6.99		0.34±0.07	13.24		0.29±0.07	11.76		0.06±0.01	0		0.09±0.03	2.94		0.31±0.05	12.5		0.08±0.02	1.47		-0.05( -0.25, 0.15)	0.9169	0.3494	0.682					0.03 (-0.17, 0.23)	0.9773	0.0656	0.2079					-0.23 (-0.34,-0.13)	0	0.0479	0.1059	Tissue	3.0643	0.0475
D_0__Bacteria;D_1__Firmicutes;D_2__Clostridia;D_3__Clostridiales;D_4__Lachnospiraceae;D_5___Eubacterium_eligensgroup	0.00±0.00	0.37		0.00±0.00	0		0.02±0.02	1.47		0.00±0.00	0		0.00±0.00	0		0.01±0.01	0.74		0.00±0.00	0		0.02( -0.02, 0.05)	0.4916	1	1					0.00 (-0.03, 0.03)	1	NaN	NaN					-0.01 (-0.03, 0.01)	0.3182	0.3209	0.3892
D_0__Bacteria;D_1__Firmicutes;D_2__Clostridia;D_3__Clostridiales;D_4__Lachnospiraceae;D_5___Eubacterium_ventriosumgroup	0.01±0.01	0.74		0.02±0.02	1.47		0.02±0.02	1.47		0.00±0.00	0		0.00±0.00	0		0.02±0.01	1.47		0.00±0.00	0		0.00( -0.04, 0.05)	1	1	1					-0.00 (-0.04, 0.04)	1	NaN	NaN					-0.02 (-0.04, 0.01)	0.1254	0.0829	0.1562
D_0__Bacteria;D_1__Firmicutes;D_2__Clostridia;D_3__Clostridiales;D_4__Lachnospiraceae;D_5___Ruminococcus_torquesgroup	0.01±0.01	0.37		0.03±0.02	1.47		0.00±0.00	0		0.00±0.00	0		0.00±0.00	0		0.01±0.01	0.74		0.00±0.00	0		-0.03( -0.07, 0.01)	0.2523	0.3711	0.682					-0.00 (-0.04, 0.04)	1	NaN	NaN					-0.01 (-0.04, 0.01)	0.1931	0.1581	0.2439
D_0__Bacteria;D_1__Firmicutes;D_2__Clostridia;D_3__Clostridiales;D_4__Lachnospiraceae;__	0.09±0.03	2.57		0.09±0.03	2.94		0.23±0.10	7.35		0.00±0.00	0		0.01±0.00	0		0.16±0.05	5.15		0.01±0.00	0		0.14( -0.05, 0.33)	0.2127	0.216	0.4993					0.01 (-0.18, 0.21)	0.9977	0.0001	0.0022	HNSCC	3.1163	0.0001		-0.15 (-0.26,-0.05)	0.0035	0.0006	0.0029	Tissue	2.8556	0.0006
D_0__Bacteria;D_1__Firmicutes;D_2__Clostridia;D_3__Clostridiales;D_4__Peptococcaceae;D_5__Peptococcus	0.15±0.03	3.68		0.12±0.03	1.47		0.47±0.11	13.24		0.00±0.00	0		0.01±0.00	0		0.29±0.06	7.35		0.00±0.00	0		0.36( 0.15, 0.56)	0	0	0.0011	Tumor	3.2167	0.0032		0.00 (-0.20, 0.21)	1	0.3073	0.4934					-0.29 (-0.40,-0.18)	0	0	0	Tissue	3.1346	0
D_0__Bacteria;D_1__Firmicutes;D_2__Clostridia;D_3__Clostridiales;D_4__Peptostreptococcaceae;D_5__Filifactor	0.36±0.06	9.56		0.35±0.09	11.76		0.73±0.20	19.12		0.17±0.04	4.41		0.17±0.03	2.94		0.54±0.11	15.44		0.17±0.03	3.68		0.38( -0.02, 0.79)	0.0743	0.0391	0.1657					0.00 (-0.41, 0.41)	1	0.8588	0.9382					-0.37 (-0.59,-0.15)	0.0011	0.7982	0.8306
D_0__Bacteria;D_1__Firmicutes;D_2__Clostridia;D_3__Clostridiales;D_4__Peptostreptococcaceae;D_5__Paraclostridium	0.01±0.01	0.37		0.00±0.00	0		0.05±0.05	1.47		0.00±0.00	0		0.00±0.00	0		0.03±0.03	0.74		0.00±0.00	0		0.05( -0.04, 0.14)	0.4916	1	1					-0.00 (-0.09, 0.09)	1	NaN	NaN					-0.03 (-0.07, 0.02)	0.3182	0.3209	0.3892
D_0__Bacteria;D_1__Firmicutes;D_2__Clostridia;D_3__Clostridiales;D_4__Peptostreptococcaceae;D_5__Peptoanaerobacter	0.14±0.04	4.04		0.08±0.03	2.94		0.34±0.13	10.29		0.00±0.00	0		0.13±0.06	2.94		0.21±0.07	6.62		0.07±0.03	1.47		0.26( -0.01, 0.53)	0.057	0.0061	0.045					0.13 (-0.14, 0.40)	0.5794	0.0427	0.1501	HNSCC	2.834	0.0423		-0.14 (-0.29, 0.01)	0.0586	0.0102	0.0324	Tissue	2.86	0.0101
D_0__Bacteria;D_1__Firmicutes;D_2__Clostridia;D_3__Clostridiales;D_4__Peptostreptococcaceae;D_5__Peptostreptococcus	0.60±0.08	17.28		0.79±0.19	23.53		1.33±0.19	41.18		0.06±0.01	0		0.22±0.06	4.41		1.06±0.14	32.35		0.14±0.03	2.21		0.54( 0.03, 1.05)	0.0335	0.0042	0.0392	Tumor	3.5099	0.0095		0.16 (-0.35, 0.67)	0.8521	0.0132	0.0592	HNSCC	2.9225	0.013		-0.92 (-1.20,-0.64)	0	0	0	Tissue	3.6589	0
D_0__Bacteria;D_1__Firmicutes;D_2__Clostridia;D_3__Clostridiales;D_4__Peptostreptococcaceae;D_5___Eubacterium_yuriigroup	0.24±0.09	3.68		0.14±0.05	4.41		0.70±0.35	10.29		0.02±0.01	0		0.09±0.02	0		0.42±0.18	7.35		0.05±0.01	0		0.56( -0.08, 1.20)	0.1112	0.0138	0.0745					0.06 (-0.58, 0.70)	0.9946	0.0833	0.2255					-0.36 (-0.71,-0.02)	0.0403	0.543	0.6152
D_0__Bacteria;D_1__Firmicutes;D_2__Clostridia;D_3__Clostridiales;D_4__Peptostreptococcaceae	0.11±0.06	1.1		0.02±0.01	0		0.37±0.22	4.41		0.01±0.00	0		0.03±0.02	0		0.19±0.11	2.21		0.02±0.01	0		0.35( -0.06, 0.76)	0.118	0.1261	0.3533					0.03 (-0.38, 0.43)	0.9984	0.5404	0.7168					-0.17 (-0.39, 0.05)	0.1263	0.749	0.7907
D_0__Bacteria;D_1__Firmicutes;D_2__Clostridia;D_3__Clostridiales;D_4__Ruminococcaceae;D_5__Butyricicoccus	0.01±0.01	0.37		0.00±0.00	0		0.04±0.04	1.47		0.00±0.00	0		0.00±0.00	0		0.02±0.02	0.74		0.00±0.00	0		0.04( -0.04, 0.12)	0.5118	1	1					-0.00 (-0.08, 0.08)	1	NaN	NaN					-0.02 (-0.06, 0.02)	0.3075	0.1581	0.2439
D_0__Bacteria;D_1__Firmicutes;D_2__Clostridia;D_3__Clostridiales;D_4__Ruminococcaceae;D_5__Faecalibacterium	0.08±0.05	1.1		0.11±0.07	2.94		0.20±0.19	1.47		0.00±0.00	0		0.00±0.00	0		0.16±0.10	2.21		0.00±0.00	0		0.09( -0.28, 0.45)	0.9207	0.3066	0.6564					0.00 (-0.36, 0.36)	1	NaN	NaN					-0.16 (-0.35, 0.04)	0.118	0.0004	0.0022	Tissue	2.8014	0.0004
D_0__Bacteria;D_1__Firmicutes;D_2__Clostridia;D_3__Clostridiales;D_4__Ruminococcaceae;D_5__UCG_014	0.24±0.03	3.31		0.38±0.10	7.35		0.17±0.04	1.47		0.23±0.05	4.41		0.18±0.03	0		0.28±0.05	4.41		0.20±0.03	2.21		-0.22( -0.44, 0.01)	0.0621	0.0999	0.299					-0.06 (-0.28, 0.17)	0.9149	0.2378	0.448					-0.07 (-0.19, 0.05)	0.2393	0.1279	0.2267
D_0__Bacteria;D_1__Firmicutes;D_2__Clostridia;D_3__Clostridiales;D_4__Ruminococcaceae;D_5__Ruminococcus1	0.01±0.01	0.74		0.02±0.02	1.47		0.02±0.02	1.47		0.00±0.00	0		0.00±0.00	0		0.02±0.01	1.47		0.00±0.00	0		-0.00( -0.06, 0.05)	0.9985	1	1					-0.00 (-0.05, 0.05)	1	NaN	NaN					-0.02 (-0.05, 0.01)	0.1583	0.1581	0.2439
D_0__Bacteria;D_1__Firmicutes;D_2__Clostridia;D_3__Clostridiales;D_4__Ruminococcaceae;D_5__Ruminococcus2	0.01±0.01	0.74		0.02±0.02	1.47		0.02±0.02	1.47		0.00±0.00	0		0.00±0.00	0		0.02±0.01	1.47		0.00±0.00	0		-0.00( -0.05, 0.04)	0.9949	1	1					0.00 (-0.05, 0.05)	1	NaN	NaN					-0.02 (-0.05, 0.01)	0.1601	0.1581	0.2439
D_0__Bacteria;D_1__Firmicutes;D_2__Clostridia;D_3__Clostridiales;D_4__Ruminococcaceae;D_5__Subdoligranulum	0.03±0.02	1.1		0.05±0.04	2.94		0.08±0.07	1.47		0.00±0.00	0		0.00±0.00	0		0.07±0.04	2.21		0.00±0.00	0		0.03( -0.12, 0.18)	0.9669	1	1					0.00 (-0.15, 0.15)	1	NaN	NaN					-0.07 (-0.15, 0.01)	0.109	0.0447	0.1013	Tissue	2.8717	0.0443
D_0__Bacteria;D_1__Firmicutes;D_2__Clostridia;D_3__Clostridiales;D_4__Ruminococcaceae;D_5___Eubacterium_coprostanoligenesgroup	0.01±0.01	0.37		0.03±0.02	1.47		0.02±0.01	0		0.00±0.00	0		0.00±0.00	0		0.02±0.01	0.74		0.00±0.00	0		-0.01( -0.06, 0.04)	0.9121	0.8339	1					-0.00 (-0.05, 0.05)	1	0.3245	0.4934					-0.02 (-0.05, 0.00)	0.0746	0.0308	0.0817
D_0__Bacteria;D_1__Firmicutes;D_2__Erysipelotrichia;D_3__Erysipelotrichales;D_4__Erysipelotrichaceae;D_5__Solobacterium	0.19±0.02	4.41		0.34±0.06	5.88		0.29±0.06	10.29		0.07±0.01	0		0.08±0.02	1.47		0.31±0.04	8.09		0.07±0.01	0.74		-0.05( -0.21, 0.11)	0.8398	0.394	0.7084					0.01 (-0.15, 0.17)	0.9984	0.127	0.3057					-0.24 (-0.32,-0.15)	0	0	0.0001	Tissue	3.0682	0
D_0__Bacteria;D_1__Firmicutes;D_2__Negativicutes;D_3__Selenomonadales;D_4__Veillonellaceae;D_5__Anaeroglobus	0.15±0.08	1.47		0.06±0.02	0		0.49±0.31	5.88		0.02±0.00	0		0.02±0.01	0		0.28±0.16	2.94		0.02±0.00	0		0.43( -0.14, 1.00)	0.2117	0.9191	1					-0.00 (-0.57, 0.57)	1	0.3097	0.4934					-0.26 (-0.57, 0.05)	0.094	0.3771	0.453
D_0__Bacteria;D_1__Firmicutes;D_2__Negativicutes;D_3__Selenomonadales;D_4__Veillonellaceae;D_5__Dialister	0.39±0.05	10.66		0.60±0.15	17.65		0.52±0.12	16.18		0.15±0.03	0		0.28±0.05	8.82		0.56±0.09	16.91		0.22±0.03	4.41		-0.08( -0.44, 0.29)	0.9463	0.9366	1					0.13 (-0.24, 0.49)	0.8	0.1848	0.364					-0.35 (-0.54,-0.15)	0.0006	0.0396	0.0984	Tissue	3.2433	0.039
D_0__Bacteria;D_1__Firmicutes;D_2__Negativicutes;D_3__Selenomonadales;D_4__Veillonellaceae;D_5__Megamonas	0.01±0.01	0.37		0.03±0.02	1.47		0.00±0.00	0		0.00±0.00	0		0.00±0.00	0		0.02±0.01	0.74		0.00±0.00	0		-0.03( -0.07, 0.02)	0.3979	0.5839	0.9117					-0.00 (-0.05, 0.05)	1	NaN	NaN					-0.02 (-0.04, 0.01)	0.1587	0.0447	0.1013	Tissue	2.6469	0.0443
D_0__Bacteria;D_1__Firmicutes;D_2__Negativicutes;D_3__Selenomonadales;D_4__Veillonellaceae;D_5__Megasphaera	0.26±0.04	7.35		0.38±0.10	13.24		0.06±0.02	0		0.33±0.07	8.82		0.28±0.06	7.35		0.22±0.05	6.62		0.30±0.05	8.09		-0.32( -0.58,-0.06)	0.0084	0.0001	0.0013	AN	3.2285	0.0007		-0.06 (-0.31, 0.20)	0.9461	0.1478	0.333					0.08 (-0.06, 0.22)	0.2504	0.0017	0.0072	Oral	2.7666	0.0016
D_0__Bacteria;D_1__Firmicutes;D_2__Negativicutes;D_3__Selenomonadales;D_4__Veillonellaceae;D_5__Selenomonas	0.47±0.14	9.93		0.35±0.08	10.29		1.32±0.53	22.06		0.03±0.01	0		0.19±0.05	7.35		0.83±0.27	16.18		0.11±0.02	3.68		0.97( -0.02, 1.96)	0.0576	0.056	0.2119					0.17 (-0.82, 1.16)	0.9715	0.0008	0.0097	HNSCC	2.9998	0.0007		-0.72 (-1.26,-0.19)	0.0085	0	0.0001	Tissue	3.5224	0
D_0__Bacteria;D_1__Firmicutes;D_2__Negativicutes;D_3__Selenomonadales;D_4__Veillonellaceae;D_5__Selenomonas3	0.29±0.04	7.35		0.55±0.13	14.71		0.25±0.07	4.41		0.13±0.03	1.47		0.22±0.05	8.82		0.40±0.07	9.56		0.17±0.03	5.15		-0.30( -0.59,-0.02)	0.0321	0.0052	0.044	AN	3.1517	0.0429		0.09 (-0.19, 0.38)	0.8429	0.6704	0.807					-0.23 (-0.38,-0.07)	0.0042	0.2489	0.3537
D_0__Bacteria;D_1__Firmicutes;D_2__Negativicutes;D_3__Selenomonadales;D_4__Veillonellaceae;D_5__Veillonella	3.46±0.23	70.22		4.17±0.54	72.06		1.42±0.31	36.76		4.19±0.45	91.18		4.05±0.46	80.88		2.80±0.33	54.41		4.12±0.32	86.03		-2.75( -4.38,-1.12)	0.0001	0	0	AN	4.1221	0		-0.14 (-1.77, 1.49)	0.9962	0.6275	0.7843					1.32( 0.42, 2.23)	0.0044	0	0	Oral	3.8584	0
D_0__Bacteria;D_1__Firmicutes;D_2__Negativicutes;D_3__Selenomonadales;D_4__Veillonellaceae;D_5__uncultured	0.02±0.01	0.37		0.02±0.01	0		0.00±0.00	0		0.00±0.00	0		0.04±0.03	1.47		0.01±0.01	0		0.02±0.01	0.74		-0.02( -0.07, 0.04)	0.831	0.0756	0.2586	AN	3.0462	0.0486		0.04 (-0.02, 0.09)	0.3309	0.3591	0.5304					0.01 (-0.02, 0.04)	0.3934	0.4952	0.5646
D_0__Bacteria;D_1__Firmicutes;D_2__Negativicutes;D_3__Selenomonadales;D_4__Veillonellaceae;__	0.11±0.02	1.84		0.11±0.03	1.47		0.19±0.05	4.41		0.04±0.01	0		0.10±0.03	1.47		0.15±0.03	2.94		0.07±0.02	0.74		0.08( -0.05, 0.20)	0.3871	0.1375	0.3765					0.06 (-0.06, 0.19)	0.5691	0.0966	0.2467					-0.08 (-0.15,-0.01)	0.0223	0.0683	0.1406
D_0__Bacteria;D_1__Fusobacteria;D_2__Fusobacteriia;D_3__Fusobacteriales;D_4__Fusobacteriaceae;D_5__Fusobacterium	9.29±0.54	90.44		8.60±0.87	86.76		16.25±1.51	91.18		4.60±0.36	97.06		7.69±0.72	86.76		12.42±0.93	88.97		6.15±0.42	91.91		7.65( 4.14,11.15)	0	0	0.0008	Tumor	4.5798	0.0002		3.09 (-0.42, 6.60)	0.1061	0.0027	0.0206	HNSCC	4.1922	0.0025		-6.28 (-8.28,-4.27)	0	0	0	Tissue	4.4705	0
D_0__Bacteria;D_1__Fusobacteria;D_2__Fusobacteriia;D_3__Fusobacteriales;D_4__Leptotrichiaceae;D_5__Leptotrichia	4.57±0.42	73.16		5.31±1.04	64.71		6.46±1.14	63.24		2.74±0.26	89.71		3.77±0.60	75		5.88±0.77	63.97		3.25±0.33	82.35		1.14( -1.91, 4.20)	0.7688	0.3716	0.682					1.03 (-2.03, 4.08)	0.8212	0.9462	0.992					-2.63 (-4.28,-0.99)	0.0018	0.5808	0.6339
D_0__Bacteria;D_1__Fusobacteria;D_2__Fusobacteriia;D_3__Fusobacteriales;D_4__Leptotrichiaceae;D_5__Sneathia	0.10±0.03	2.94		0.16±0.10	2.94		0.17±0.09	4.41		0.01±0.01	0		0.06±0.04	4.41		0.16±0.06	3.68		0.03±0.02	2.21		0.00( -0.25, 0.25)	1	0.2084	0.4993					0.05 (-0.19, 0.30)	0.9404	0.3885	0.555					-0.13 (-0.26, 0.00)	0.0522	0.0103	0.0324	Tissue	2.905	0.0104
D_0__Bacteria;D_1__Fusobacteria;D_2__Fusobacteriia;D_3__Fusobacteriales;D_4__Leptotrichiaceae;D_5__Streptobacillus	0.07±0.02	2.57		0.06±0.04	2.94		0.05±0.02	0		0.08±0.04	2.94		0.11±0.05	4.41		0.05±0.02	1.47		0.09±0.03	3.68		-0.01( -0.14, 0.12)	0.9977	0.5633	0.8953					0.03 (-0.10, 0.17)	0.9077	0.333	0.4976					0.04 (-0.03, 0.11)	0.2522	0.2277	0.3369
D_0__Bacteria;D_1__Fusobacteria;D_2__Fusobacteriia;D_3__Fusobacteriales;D_4__Leptotrichiaceae	0.42±0.10	9.19		0.36±0.17	7.35		0.10±0.07	2.94		0.37±0.13	11.76		0.86±0.31	14.71		0.23±0.09	5.15		0.61±0.17	13.24		-0.26( -0.96, 0.43)	0.7623	0.058	0.2152					0.49 (-0.20, 1.19)	0.2621	0.7255	0.8497					0.38( 0.00, 0.76)	0.0481	0.0315	0.0817	Oral	3.2774	0.0314
D_0__Bacteria;D_1__Patescibacteria;D_2__Gracilibacteria;D_3__Absconditabacteriales_SR1_;D_4__SR1bacteriumoraltaxon875;D_5__SR1taxon875	0.17±0.03	3.31		0.13±0.06	1.47		0.04±0.02	0		0.30±0.07	7.35		0.20±0.08	4.41		0.08±0.03	0.74		0.25±0.05	5.88		-0.09( -0.31, 0.13)	0.7286	0.0853	0.2761					-0.10 (-0.32, 0.13)	0.6817	0.0006	0.0088	Healthy	2.8368	0.0006		0.17( 0.05, 0.29)	0.0065	0.0001	0.0003	Oral	2.9131	0
D_0__Bacteria;D_1__Patescibacteria;D_2__Gracilibacteria;D_3__Absconditabacteriales_SR1_;D_4__candidatedivisionSR1bacteriumMGEHA;D_5__SR1_MGEHA	0.06±0.01	0.74		0.04±0.01	0		0.06±0.03	1.47		0.05±0.01	0		0.08±0.03	1.47		0.05±0.01	0.74		0.07±0.01	0.74		0.03( -0.05, 0.10)	0.781	0.3652	0.682					0.03 (-0.05, 0.10)	0.7861	0.8314	0.916					0.01 (-0.02, 0.05)	0.4597	0.0022	0.0093	Oral	2.0327	0.0022
D_0__Bacteria;D_1__Patescibacteria;D_2__Gracilibacteria;D_3__Absconditabacteriales_SR1_;__;__	0.12±0.03	2.94		0.08±0.02	0		0.12±0.07	1.47		0.15±0.06	2.94		0.14±0.05	7.35		0.10±0.04	0.74		0.15±0.04	5.15		0.05( -0.15, 0.25)	0.9267	0.6951	1					-0.01 (-0.22, 0.19)	0.9979	0.5615	0.731					0.05 (-0.06, 0.16)	0.4005	0.2995	0.3892
D_0__Bacteria;D_1__Patescibacteria;D_2__Gracilibacteria;D_3__Gracilibacteriabacteriumoraltaxon873;D_4__Gracilibacteriabacteriumoraltaxon873;D_5__Gracilibacteria873	0.03±0.01	0.37		0.04±0.03	1.47		0.01±0.01	0		0.04±0.01	0		0.03±0.02	0		0.03±0.02	0.74		0.04±0.01	0		-0.03( -0.10, 0.04)	0.684	0.0143	0.0747					-0.01 (-0.07, 0.06)	0.996	0.0259	0.0976	Healthy	2.4762	0.0257		0.01 (-0.03, 0.05)	0.6543	0.0006	0.003	Oral	2.0105	0.0006
D_0__Bacteria;D_1__Patescibacteria;D_2__Saccharimonadia;D_3__Saccharimonadales;D_4__CandidatusSaccharibacteriabacteriumUB2523;D_5__UB2523	0.02±0.01	0.37		0.03±0.01	0		0.04±0.04	1.47		0.01±0.00	0		0.01±0.01	0		0.04±0.02	0.74		0.01±0.00	0		0.02( -0.06, 0.10)	0.9411	0.0115	0.0682	Tumor	2.7223	0.0017		0.00 (-0.08, 0.08)	1	0.2436	0.4513					-0.02 (-0.07, 0.02)	0.3432	0.2302	0.3377
D_0__Bacteria;D_1__Patescibacteria;D_2__Saccharimonadia;D_3__Saccharimonadales;D_4__Saccharimonadaceae;D_5__Saccharibacteria	0.06±0.01	1.47		0.15±0.04	4.41		0.07±0.04	1.47		0.01±0.01	0		0.02±0.01	0		0.11±0.03	2.94		0.02±0.00	0		-0.08( -0.19, 0.02)	0.1705	0.0001	0.0023	AN	2.7562	0.0004		0.00 (-0.10, 0.11)	0.9999	0.4572	0.6323					-0.10 (-0.15,-0.04)	0.0011	0.0099	0.0324	Tissue	2.7086	0.01
D_0__Bacteria;D_1__Patescibacteria;D_2__Saccharimonadia;D_3__Saccharimonadales;D_4__Saccharimonadaceae;__	0.21±0.03	3.68		0.29±0.07	7.35		0.09±0.03	1.47		0.28±0.05	4.41		0.17±0.04	1.47		0.19±0.04	4.41		0.22±0.03	2.94		-0.21( -0.39,-0.02)	0.0222	0.0083	0.0525					-0.11 (-0.30, 0.07)	0.403	0.0021	0.0186	Healthy	2.7721	0.002		0.03 (-0.07, 0.13)	0.5443	0.0001	0.0009	Oral	2.5114	0.0001
D_0__Bacteria;D_1__Patescibacteria;D_2__Saccharimonadia;D_3__Saccharimonadales;D_4__TM7phylumsp_oralcloneFR058;D_5__TM7_FR058	0.03±0.01	0.37		0.02±0.01	0		0.00±0.00	0		0.10±0.02	1.47		0.01±0.01	0		0.01±0.00	0		0.05±0.01	0.74		-0.01( -0.06, 0.03)	0.8563	0.0559	0.2119					-0.08 (-0.13,-0.03)	0.0001	0	0.0001	Healthy	2.7741	0		0.04( 0.02, 0.07)	0.001	0	0.0001	Oral	2.3188	0
D_0__Bacteria;D_1__Proteobacteria;D_2__Alphaproteobacteria;D_3__Caulobacterales;D_4__Caulobacteraceae;D_5__Caulobacter	0.01±0.01	0.37		0.03±0.03	1.47		0.00±0.00	0		0.00±0.00	0		0.00±0.00	0		0.01±0.01	0.74		0.00±0.00	0		-0.03( -0.07, 0.02)	0.4916	1	1					-0.00 (-0.05, 0.05)	1	NaN	NaN					-0.01 (-0.04, 0.01)	0.3182	0.3209	0.3892
D_0__Bacteria;D_1__Proteobacteria;D_2__Alphaproteobacteria;D_3__Rhizobiales;D_4__Beijerinckiaceae;D_5__Methylobacterium	0.01±0.01	0.74		0.06±0.04	2.94		0.00±0.00	0		0.00±0.00	0		0.00±0.00	0		0.03±0.02	1.47		0.00±0.00	0		-0.06( -0.14, 0.02)	0.2087	0.3613	0.682					-0.00 (-0.08, 0.08)	1	NaN	NaN					-0.03 (-0.07, 0.01)	0.1646	0.0447	0.1013	Tissue	2.6151	0.0443
D_0__Bacteria;D_1__Proteobacteria;D_2__Alphaproteobacteria;D_3__Rhizobiales;D_4__Devosiaceae;__	0.03±0.03	0.37		0.12±0.12	1.47		0.00±0.00	0		0.00±0.00	0		0.00±0.00	0		0.06±0.06	0.74		0.00±0.00	0		-0.12( -0.33, 0.10)	0.4916	1	1					-0.00 (-0.22, 0.22)	1	NaN	NaN					-0.06 (-0.18, 0.06)	0.3182	0.3209	0.3892
D_0__Bacteria;D_1__Proteobacteria;D_2__Alphaproteobacteria;D_3__Rhizobiales;D_4__Rhizobiaceae;D_5__Rhizobium	0.04±0.02	1.1		0.01±0.01	0		0.00±0.00	0		0.12±0.07	4.41		0.01±0.01	0		0.01±0.00	0		0.07±0.04	2.21		-0.01( -0.15, 0.13)	0.9951	0.3711	0.682					-0.10 (-0.24, 0.03)	0.2102	0.0815	0.2255					0.06 (-0.01, 0.13)	0.1135	0.0314	0.0817	Oral	2.4327	0.0312
D_0__Bacteria;D_1__Proteobacteria;D_2__Alphaproteobacteria;D_3__Rhodospirillales;D_4__Rhodospirillaceae;D_5__uncultured	0.00±0.00	0.37		0.00±0.00	0		0.02±0.02	1.47		0.00±0.00	0		0.00±0.00	0		0.01±0.01	0.74		0.00±0.00	0		0.02( -0.01, 0.04)	0.4916	1	1					-0.00 (-0.03, 0.03)	1	NaN	NaN					-0.01 (-0.02, 0.01)	0.3182	0.3209	0.3892
D_0__Bacteria;D_1__Proteobacteria;D_2__Alphaproteobacteria;D_3__Rhodospirillales;D_4__uncultured;__	0.00±0.00	0.37		0.00±0.00	0		0.02±0.02	1.47		0.00±0.00	0		0.00±0.00	0		0.01±0.01	0.74		0.00±0.00	0		0.02( -0.02, 0.05)	0.4916	1	1					0.00 (-0.03, 0.03)	1	NaN	NaN					-0.01 (-0.03, 0.01)	0.3182	0.3209	0.3892
D_0__Bacteria;D_1__Proteobacteria;D_2__Alphaproteobacteria;D_3__Sphingomonadales;D_4__Sphingomonadaceae;D_5__Novosphingobium	0.05±0.03	1.1		0.16±0.11	2.94		0.04±0.03	1.47		0.00±0.00	0		0.00±0.00	0		0.10±0.06	2.21		0.00±0.00	0		-0.13( -0.33, 0.08)	0.3934	0.1536	0.408					-0.00 (-0.21, 0.21)	1	NaN	NaN					-0.10 (-0.21, 0.01)	0.0776	0.0004	0.0022	Tissue	2.7578	0.0004
D_0__Bacteria;D_1__Proteobacteria;D_2__Alphaproteobacteria;D_3__Sphingomonadales;D_4__Sphingomonadaceae;D_5__Sphingomonas	0.03±0.02	1.1		0.01±0.00	0		0.05±0.05	1.47		0.00±0.00	0		0.08±0.04	2.94		0.03±0.02	0.74		0.04±0.02	1.47		0.04( -0.07, 0.15)	0.7905	0.7874	1					0.08 (-0.03, 0.19)	0.251	0.002	0.0186	HNSCC	2.8148	0.002		0.01 (-0.05, 0.07)	0.7155	0.2717	0.377
D_0__Bacteria;D_1__Proteobacteria;D_2__Deltaproteobacteria;D_3__Bdellovibrionales;D_4__Bacteriovoracaceae;D_5__Halobacteriovorax	0.01±0.01	0.37		0.02±0.02	1.47		0.00±0.00	0		0.00±0.00	0		0.00±0.00	0		0.01±0.01	0.74		0.00±0.00	0		-0.02( -0.06, 0.02)	0.4916	1	1					-0.00 (-0.04, 0.04)	1	NaN	NaN					-0.01 (-0.03, 0.01)	0.3182	0.3209	0.3892
D_0__Bacteria;D_1__Proteobacteria;D_2__Deltaproteobacteria;D_3__Bdellovibrionales;D_4__Bacteriovoracaceae;D_5__uncultured	0.00±0.00	0.37		0.01±0.01	1.47		0.00±0.00	0		0.00±0.00	0		0.00±0.00	0		0.01±0.01	0.74		0.00±0.00	0		-0.01( -0.04, 0.01)	0.4916	1	1					0.00 (-0.03, 0.03)	1	NaN	NaN					-0.01 (-0.02, 0.01)	0.3182	0.3209	0.3892
D_0__Bacteria;D_1__Proteobacteria;D_2__Deltaproteobacteria;D_3__Desulfovibrionales;D_4__Desulfovibrionaceae;D_5__Bilophila	0.01±0.00	0.37		0.02±0.02	1.47		0.00±0.00	0		0.00±0.00	0		0.00±0.00	0		0.01±0.01	0.74		0.00±0.00	0		-0.02( -0.05, 0.01)	0.4539	0.3711	0.682					-0.00 (-0.04, 0.03)	1	0.3245	0.4934					-0.01 (-0.03, 0.01)	0.3108	0.5594	0.6219
D_0__Bacteria;D_1__Proteobacteria;D_2__Deltaproteobacteria;D_3__Oligoflexales;D_4__0319_6G20;D_5__unculturedRoseobactersp_	0.01±0.01	0.37		0.02±0.02	1.47		0.00±0.00	0		0.00±0.00	0		0.00±0.00	0		0.01±0.01	0.74		0.00±0.00	0		-0.02( -0.06, 0.02)	0.4916	1	1					-0.00 (-0.04, 0.04)	1	NaN	NaN					-0.01 (-0.03, 0.01)	0.3182	0.3209	0.3892
D_0__Bacteria;D_1__Proteobacteria;D_2__Gammaproteobacteria;D_3__Betaproteobacteriales;D_4__Burkholderiaceae;D_5__Achromobacter	0.05±0.03	0.74		0.11±0.10	1.47		0.00±0.00	0		0.07±0.04	1.47		0.00±0.00	0		0.05±0.05	0.74		0.04±0.02	0.74		-0.11( -0.32, 0.10)	0.5247	0.1814	0.455					-0.07 (-0.28, 0.13)	0.8018	0.0128	0.0592	Healthy	3.3135	0.0126		-0.02 (-0.13, 0.09)	0.7478	0.309	0.3892
D_0__Bacteria;D_1__Proteobacteria;D_2__Gammaproteobacteria;D_3__Betaproteobacteriales;D_4__Burkholderiaceae;D_5__Acidovorax	0.02±0.02	0.37		0.08±0.06	1.47		0.00±0.00	0		0.00±0.00	0		0.00±0.00	0		0.04±0.03	0.74		0.00±0.00	0		-0.08( -0.19, 0.04)	0.3176	0.0935	0.292					-0.00 (-0.11, 0.11)	1	NaN	NaN					-0.04 (-0.10, 0.02)	0.2171	0.0075	0.0266	Tissue	2.3709	0.0075
D_0__Bacteria;D_1__Proteobacteria;D_2__Gammaproteobacteria;D_3__Betaproteobacteriales;D_4__Burkholderiaceae;D_5__Comamonas	0.07±0.01	0.74		0.15±0.04	2.94		0.05±0.02	0		0.02±0.01	0		0.06±0.02	0		0.10±0.02	1.47		0.04±0.01	0		-0.10( -0.18,-0.02)	0.0098	0.0018	0.0212	AN	2.8612	0.0207		0.04 (-0.04, 0.12)	0.6234	0.0229	0.09	HNSCC	2.5404	0.0225		-0.06 (-0.11,-0.01)	0.0098	0.7509	0.7907
D_0__Bacteria;D_1__Proteobacteria;D_2__Gammaproteobacteria;D_3__Betaproteobacteriales;D_4__Burkholderiaceae;D_5__Cupriavidus	0.04±0.03	0.37		0.13±0.12	1.47		0.03±0.02	0		0.00±0.00	0		0.00±0.00	0		0.08±0.06	0.74		0.00±0.00	0		-0.10( -0.33, 0.12)	0.6414	0.9326	1					-0.00 (-0.23, 0.23)	1	NaN	NaN					-0.08 (-0.20, 0.05)	0.2176	0.0075	0.0266	Tissue	2.5687	0.0075
D_0__Bacteria;D_1__Proteobacteria;D_2__Gammaproteobacteria;D_3__Betaproteobacteriales;D_4__Burkholderiaceae;D_5__Lautropia	0.36±0.05	10.29		0.47±0.14	13.24		0.05±0.02	0		0.64±0.14	17.65		0.27±0.07	10.29		0.26±0.07	6.62		0.46±0.08	13.97		-0.42( -0.80,-0.04)	0.0217	0.0008	0.0102	AN	3.3569	0.0096		-0.37 (-0.75, 0.00)	0.0527	0	0.0005	Healthy	3.2515	0		0.20 (-0.01, 0.41)	0.0595	0	0	Oral	3.0395	0
D_0__Bacteria;D_1__Proteobacteria;D_2__Gammaproteobacteria;D_3__Betaproteobacteriales;D_4__Burkholderiaceae;D_5__Sutterella	0.01±0.01	0.37		0.00±0.00	0		0.05±0.05	1.47		0.00±0.00	0		0.00±0.00	0		0.03±0.02	0.74		0.00±0.00	0		0.04( -0.04, 0.13)	0.5911	1	1					0.00 (-0.08, 0.08)	1	NaN	NaN					-0.03 (-0.07, 0.02)	0.272	0.1581	0.2439
D_0__Bacteria;D_1__Proteobacteria;D_2__Gammaproteobacteria;D_3__Betaproteobacteriales;D_4__Methylophilaceae;D_5__Methylophilus	0.02±0.01	0.37		0.06±0.05	1.47		0.02±0.01	0		0.00±0.00	0		0.00±0.00	0		0.04±0.03	0.74		0.00±0.00	0		-0.04( -0.13, 0.05)	0.7012	0.8551	1					-0.00 (-0.09, 0.09)	1	NaN	NaN					-0.04 (-0.09, 0.01)	0.1476	0.0245	0.0696	Tissue	3.2498	0.0243
D_0__Bacteria;D_1__Proteobacteria;D_2__Gammaproteobacteria;D_3__Betaproteobacteriales;D_4__Neisseriaceae;D_5__Alysiella	0.09±0.04	2.57		0.04±0.03	1.47		0.27±0.14	7.35		0.01±0.00	0		0.05±0.02	1.47		0.16±0.07	4.41		0.03±0.01	0.74		0.24( -0.02, 0.50)	0.0912	0.031	0.1414					0.04 (-0.22, 0.31)	0.9731	0.6631	0.8057					-0.13 (-0.27, 0.01)	0.0792	0.8622	0.8921
D_0__Bacteria;D_1__Proteobacteria;D_2__Gammaproteobacteria;D_3__Betaproteobacteriales;D_4__Neisseriaceae;D_5__Eikenella	0.35±0.13	4.41		0.34±0.14	5.88		0.67±0.45	8.82		0.08±0.02	0		0.30±0.17	2.94		0.50±0.24	7.35		0.19±0.09	1.47		0.33( -0.58, 1.25)	0.7819	0.9025	1					0.22 (-0.69, 1.14)	0.924	0.2023	0.3925					-0.31 (-0.80, 0.18)	0.2166	0.9698	0.9863
D_0__Bacteria;D_1__Proteobacteria;D_2__Gammaproteobacteria;D_3__Betaproteobacteriales;D_4__Neisseriaceae;D_5__Kingella	0.33±0.24	3.68		0.12±0.04	5.88		0.98±0.94	2.94		0.04±0.01	0		0.17±0.07	5.88		0.55±0.47	4.41		0.11±0.04	2.94		0.85( -0.88, 2.59)	0.5801	0.0249	0.1165					0.13 (-1.61, 1.86)	0.9976	0.9013	0.9683					-0.44 (-1.38, 0.49)	0.3489	0.0079	0.0272	Tissue	3.4039	0.008
D_0__Bacteria;D_1__Proteobacteria;D_2__Gammaproteobacteria;D_3__Betaproteobacteriales;D_4__Neisseriaceae;D_5__Neisseria	10.95±0.71	74.63		6.80±1.12	67.65		4.07±0.96	51.47		18.82±1.51	95.59		14.10±1.28	83.82		5.43±0.74	59.56		16.46±1.01	89.71		-2.73( -7.25, 1.79)	0.4014	0.0076	0.0508	AN	4.2295	0.04		-4.72 (-9.24,-0.21)	0.0365	0.0222	0.09	Healthy	4.3391	0.0228		11.03( 8.56,13.50)	0	0	0	Oral	4.738	0
D_0__Bacteria;D_1__Proteobacteria;D_2__Gammaproteobacteria;D_3__Betaproteobacteriales;D_4__Neisseriaceae;D_5__Simonsiella	0.01±0.01	0.37		0.01±0.01	0		0.03±0.03	1.47		0.00±0.00	0		0.01±0.01	0		0.02±0.02	0.74		0.00±0.00	0		0.03( -0.03, 0.09)	0.6561	1	1					0.00 (-0.05, 0.06)	0.9976	1	1					-0.01 (-0.05, 0.02)	0.3567	0.9971	1
D_0__Bacteria;D_1__Proteobacteria;D_2__Gammaproteobacteria;D_3__Betaproteobacteriales	0.01±0.01	0.37		0.04±0.02	1.47		0.01±0.01	0		0.00±0.00	0		0.00±0.00	0		0.02±0.01	0.74		0.00±0.00	0		-0.02( -0.07, 0.03)	0.6989	0.2807	0.6169					0.00 (-0.05, 0.05)	0.9999	0.1588	0.333					-0.02 (-0.05, 0.00)	0.0801	0.1468	0.2439
D_0__Bacteria;D_1__Proteobacteria;D_2__Gammaproteobacteria;D_3__Betaproteobacteriales;D_4__Neisseriaceae;__	0.12±0.03	2.94		0.15±0.06	4.41		0.13±0.05	5.88		0.06±0.02	0		0.16±0.11	1.47		0.14±0.04	5.15		0.11±0.05	0.74		-0.03( -0.27, 0.22)	0.9915	0.6435	0.9707					0.10 (-0.14, 0.35)	0.6846	0.8095	0.8994					-0.03 (-0.16, 0.10)	0.6419	0.2409	0.3477
D_0__Bacteria;D_1__Proteobacteria;D_2__Gammaproteobacteria;D_3__Betaproteobacteriales;D_4__Rhodocyclaceae;D_5__Azonexus	0.01±0.01	0.37		0.03±0.02	1.47		0.00±0.00	0		0.00±0.00	0		0.00±0.00	0		0.02±0.01	0.74		0.00±0.00	0		-0.03( -0.07, 0.01)	0.2711	0.2807	0.6169					-0.00 (-0.04, 0.04)	1	NaN	NaN					-0.02 (-0.04, 0.01)	0.1214	0.0245	0.0696	Tissue	2.611	0.0243
D_0__Bacteria;D_1__Proteobacteria;D_2__Gammaproteobacteria;D_3__Betaproteobacteriales;D_4__Rhodocyclaceae;D_5__Zoogloea	0.01±0.00	0.37		0.00±0.00	0		0.02±0.02	1.47		0.00±0.00	0		0.00±0.00	0		0.01±0.01	0.74		0.00±0.00	0		0.02( -0.02, 0.05)	0.5258	1	1					0.00 (-0.04, 0.04)	1	NaN	NaN					-0.01 (-0.03, 0.01)	0.3005	0.1581	0.2439
D_0__Bacteria;D_1__Proteobacteria;D_2__Gammaproteobacteria;D_3__Cardiobacteriales;D_4__Cardiobacteriaceae;D_5__Cardiobacterium	0.09±0.01	1.47		0.13±0.04	2.94		0.05±0.02	0		0.09±0.01	0		0.09±0.03	2.94		0.09±0.02	1.47		0.09±0.02	1.47		-0.09( -0.18, 0.01)	0.1079	0.0192	0.0974	AN	2.806	0.041		-0.00 (-0.10, 0.10)	1	0.002	0.0186	Healthy	2.4164	0.002		0.00 (-0.05, 0.06)	0.906	0.0006	0.0029
D_0__Bacteria;D_1__Proteobacteria;D_2__Gammaproteobacteria;D_3__Enterobacteriales;D_4__Enterobacteriaceae;D_5__Enterobacter	0.21±0.12	1.84		0.44±0.44	1.47		0.29±0.18	4.41		0.00±0.00	0		0.11±0.11	1.47		0.36±0.24	2.94		0.05±0.05	0.74		-0.15( -1.04, 0.74)	0.97	0.3525	0.682					0.11 (-0.78, 1.00)	0.9896	0.9822	1					-0.31 (-0.79, 0.17)	0.2052	0.2276	0.3369
D_0__Bacteria;D_1__Proteobacteria;D_2__Gammaproteobacteria;D_3__Enterobacteriales;D_4__Enterobacteriaceae;D_5__Escherichia_Shigella	0.24±0.20	1.47		0.13±0.08	2.94		0.03±0.02	1.47		0.00±0.00	0		0.80±0.79	1.47		0.08±0.04	2.21		0.40±0.40	0.74		-0.11( -1.56, 1.34)	0.9975	0.0202	0.0998	AN	2.9781	0.035		0.80 (-0.66, 2.25)	0.4898	0.0825	0.2255					0.32 (-0.46, 1.10)	0.4237	0.0023	0.0094	Oral	3.3638	0.0022
D_0__Bacteria;D_1__Proteobacteria;D_2__Gammaproteobacteria;D_3__Enterobacteriales;D_4__Enterobacteriaceae;D_5__Klebsiella	0.32±0.15	2.94		0.30±0.21	4.41		0.44±0.34	2.94		0.00±0.00	0		0.54±0.47	4.41		0.37±0.20	3.68		0.27±0.23	2.21		0.15( -0.98, 1.28)	0.9868	1	1					0.54 (-0.59, 1.67)	0.6095	0.0914	0.2425					-0.10 (-0.71, 0.51)	0.7443	0.0666	0.1386
D_0__Bacteria;D_1__Proteobacteria;D_2__Gammaproteobacteria;D_3__Enterobacteriales;D_4__Enterobacteriaceae;D_5__Kluyvera	0.01±0.01	0.37		0.00±0.00	0		0.00±0.00	0		0.00±0.00	0		0.05±0.05	1.47		0.00±0.00	0		0.03±0.03	0.74		0.00( -0.10, 0.10)	1	NaN	NaN					0.05 (-0.04, 0.15)	0.4916	0.3245	0.4934					0.03 (-0.03, 0.08)	0.3182	0.3209	0.3892
D_0__Bacteria;D_1__Proteobacteria;D_2__Gammaproteobacteria;D_3__Enterobacteriales;D_4__Enterobacteriaceae;D_5__Morganella	0.12±0.11	0.37		0.00±0.00	0		0.46±0.45	1.47		0.00±0.00	0		0.00±0.00	0		0.23±0.23	0.74		0.00±0.00	0		0.46( -0.37, 1.29)	0.4759	0.3711	0.682					0.00 (-0.83, 0.83)	1	NaN	NaN					-0.23 (-0.68, 0.22)	0.3097	0.1581	0.2439
D_0__Bacteria;D_1__Proteobacteria;D_2__Gammaproteobacteria;D_3__Enterobacteriales;D_4__Enterobacteriaceae;D_5__Pantoea	0.00±0.00	0.37		0.02±0.02	1.47		0.00±0.00	0		0.00±0.00	0		0.00±0.00	0		0.01±0.01	0.74		0.00±0.00	0		-0.02( -0.05, 0.01)	0.492	1	1					0.00 (-0.03, 0.03)	1	0.3245	0.4934					-0.01 (-0.03, 0.01)	0.3349	1	1
D_0__Bacteria;D_1__Proteobacteria;D_2__Gammaproteobacteria;D_3__Enterobacteriales;D_4__Enterobacteriaceae;D_5__Serratia	0.50±0.29	1.84		0.98±0.90	2.94		1.01±0.71	2.94		0.00±0.00	0		0.03±0.03	1.47		0.99±0.57	2.94		0.02±0.02	0.74		0.03( -2.06, 2.13)	1	0.4772	0.809					0.03 (-2.07, 2.13)	1	1	1					-0.98 (-2.10, 0.15)	0.0889	0.0103	0.0324	Tissue	3.7154	0.0102
D_0__Bacteria;D_1__Proteobacteria;D_2__Gammaproteobacteria;D_3__Enterobacteriales;D_4__Enterobacteriaceae;__	0.34±0.18	2.21		0.38±0.38	1.47		0.94±0.61	5.88		0.00±0.00	0		0.04±0.03	1.47		0.66±0.36	3.68		0.02±0.02	0.74		0.56( -0.76, 1.88)	0.6883	0.0129	0.0715	Tumor	3.6099	0.0486		0.04 (-1.28, 1.36)	0.9998	0.0987	0.2467					-0.64 (-1.34, 0.07)	0.0787	0.2721	0.377
D_0__Bacteria;D_1__Proteobacteria;D_2__Gammaproteobacteria;D_3__Oceanospirillales;D_4__Halomonadaceae;D_5__Halomonas	0.10±0.06	1.84		0.36±0.23	5.88		0.03±0.02	1.47		0.00±0.00	0		0.00±0.00	0		0.19±0.12	3.68		0.00±0.00	0		-0.34( -0.76, 0.09)	0.1754	0.0465	0.1925	AN	3.242	0.0312		0.00 (-0.42, 0.43)	1	1	1					-0.19 (-0.42, 0.04)	0.1013	0.0006	0.0029	Tissue	2.9713	0.0006
D_0__Bacteria;D_1__Proteobacteria;D_2__Gammaproteobacteria;D_3__Pasteurellales;D_4__Pasteurellaceae;D_5__Actinobacillus	0.85±0.13	17.28		0.16±0.06	4.41		0.17±0.13	1.47		1.56±0.36	32.35		1.51±0.29	30.88		0.16±0.07	2.94		1.53±0.23	31.62		0.01( -0.88, 0.90)	1	0.0614	0.2186					-0.05 (-0.94, 0.84)	0.9989	0.3021	0.4934					1.37( 0.89, 1.85)	0	0	0	Oral	3.8482	0
D_0__Bacteria;D_1__Proteobacteria;D_2__Gammaproteobacteria;D_3__Pasteurellales;D_4__Pasteurellaceae;D_5__Aggregatibacter	1.03±0.11	31.62		0.62±0.20	17.65		0.87±0.23	23.53		1.38±0.13	55.88		1.27±0.28	29.41		0.74±0.15	20.59		1.32±0.15	42.65		0.25( -0.54, 1.04)	0.849	0.4638	0.8016					-0.12 (-0.91, 0.67)	0.9812	0.0014	0.0149	Healthy	3.1967	0.0014		0.58( 0.16, 1.00)	0.0075	0	0	Oral	3.467	0
D_0__Bacteria;D_1__Proteobacteria;D_2__Gammaproteobacteria;D_3__Pasteurellales;D_4__Pasteurellaceae;D_5__Haemophilus	6.26±0.46	72.79		5.80±0.97	63.24		3.74±1.09	45.59		7.94±0.53	97.06		7.54±0.90	85.29		4.77±0.73	54.41		7.74±0.52	91.18		-2.05( -5.33, 1.22)	0.3678	0.0023	0.0261	AN	4.1071	0.0225		-0.40 (-3.67, 2.87)	0.9889	0.0768	0.2255					2.97( 1.20, 4.73)	0.0011	0	0	Oral	4.177	0
D_0__Bacteria;D_1__Proteobacteria;D_2__Gammaproteobacteria;D_3__Pseudomonadales;D_4__Moraxellaceae;D_5__Acinetobacter	0.26±0.13	3.31		0.11±0.05	4.41		0.05±0.03	2.94		0.33±0.31	1.47		0.55±0.40	4.41		0.08±0.03	3.68		0.44±0.25	2.94		-0.07( -0.99, 0.86)	0.9977	0.1622	0.4246					0.22 (-0.70, 1.15)	0.9258	0.0483	0.1609	HNSCC	3.3808	0.0478		0.36 (-0.14, 0.85)	0.1576	0.691	0.7406
D_0__Bacteria;D_1__Proteobacteria;D_2__Gammaproteobacteria;D_3__Pseudomonadales;D_4__Moraxellaceae;D_5__Enhydrobacter	0.01±0.01	0.74		0.01±0.01	0		0.02±0.02	1.47		0.00±0.00	0		0.03±0.03	1.47		0.01±0.01	0.74		0.02±0.02	0.74		0.00( -0.06, 0.07)	0.9984	0.234	0.5339					0.03 (-0.03, 0.09)	0.6037	0.3245	0.4934					0.00 (-0.03, 0.04)	0.9446	0.019	0.0557
D_0__Bacteria;D_1__Proteobacteria;D_2__Gammaproteobacteria;D_3__Pseudomonadales;D_4__Moraxellaceae;D_5__Moraxella	0.03±0.02	0.74		0.00±0.00	0		0.08±0.08	1.47		0.01±0.01	0		0.02±0.02	1.47		0.04±0.04	0.74		0.02±0.01	0.74		0.08( -0.07, 0.23)	0.5486	1	1					0.00 (-0.14, 0.15)	0.9998	0.3264	0.4934					-0.03 (-0.11, 0.06)	0.5402	0.4151	0.4794
D_0__Bacteria;D_1__Proteobacteria;D_2__Gammaproteobacteria;D_3__Pseudomonadales;D_4__Pseudomonadaceae;D_5__Pseudomonas	1.14±0.34	9.56		0.84±0.50	8.82		0.94±0.48	11.76		1.87±0.91	11.76		0.92±0.71	5.88		0.89±0.35	10.29		1.39±0.58	8.82		0.10( -2.37, 2.57)	0.9996	0.9723	1					-0.95 (-3.42, 1.51)	0.7503	0.9	0.9683					0.50 (-0.82, 1.83)	0.4545	0.1092	0.1955
D_0__Bacteria;D_1__Proteobacteria;D_2__Gammaproteobacteria;D_3__Xanthomonadales;D_4__Xanthomonadaceae;D_5__Stenotrophomonas	0.18±0.09	2.57		0.46±0.31	4.41		0.15±0.15	1.47		0.08±0.05	2.94		0.03±0.03	1.47		0.31±0.17	2.94		0.06±0.03	2.21		-0.31( -0.94, 0.32)	0.5798	0.6726	0.993					-0.05 (-0.69, 0.58)	0.9963	0.1452	0.333					-0.25 (-0.59, 0.09)	0.1504	0.9894	1
D_0__Bacteria;D_1__Proteobacteria;D_2__Gammaproteobacteria;D_3__Xanthomonadales;D_4__Xanthomonadaceae;D_5__Xanthomonas	0.01±0.01	0.37		0.04±0.03	1.47		0.00±0.00	0		0.00±0.00	0		0.00±0.00	0		0.02±0.02	0.74		0.00±0.00	0		-0.04( -0.10, 0.02)	0.326	0.1003	0.299	AN	2.8975	0.0431		-0.00 (-0.06, 0.06)	1	NaN	NaN					-0.02 (-0.05, 0.01)	0.2313	0.0447	0.1013	Tissue	2.696	0.0443
D_0__Bacteria;D_1__Spirochaetes;D_2__Spirochaetia;D_3__Spirochaetales;D_4__Spirochaetaceae;D_5__Treponema2	1.60±0.24	28.31		1.08±0.26	27.94		3.85±0.83	42.65		0.49±0.07	19.12		1.00±0.26	23.53		2.46±0.45	35.29		0.75±0.14	21.32		2.77( 1.11, 4.43)	0.0001	0.0004	0.0058					0.52 (-1.15, 2.18)	0.8535	0.5978	0.7619					-1.72 (-2.64,-0.79)	0.0003	0.2235	0.3362
D_0__Bacteria;D_1__Synergistetes;D_2__Synergistia;D_3__Synergistales;D_4__Synergistaceae;D_5__Fretibacterium	0.10±0.02	1.84		0.20±0.09	4.41		0.07±0.03	1.47		0.08±0.02	0		0.06±0.02	1.47		0.13±0.05	2.94		0.07±0.01	0.74		-0.13( -0.31, 0.04)	0.1978	0.2139	0.4993					-0.02 (-0.19, 0.16)	0.995	0.022	0.09	Healthy	2.5336	0.0217		-0.06 (-0.16, 0.03)	0.1805	0.0328	0.0839	Tissue	2.5761	0.0322
D_0__Bacteria;D_1__Synergistetes;D_2__Synergistia;D_3__Synergistales;D_4__Synergistaceae;D_5__Jonquetella	0.02±0.02	0.37		0.08±0.08	1.47		0.01±0.01	0		0.00±0.00	0		0.00±0.00	0		0.05±0.04	0.74		0.00±0.00	0		-0.07( -0.21, 0.07)	0.6167	1	1					-0.00 (-0.14, 0.14)	1	NaN	NaN					-0.05 (-0.12, 0.03)	0.2405	0.0447	0.1013	Tissue	2.4951	0.0443
D_0__Bacteria;D_1__Synergistetes;D_2__Synergistia;D_3__Synergistales;D_4__Synergistaceae;D_5__Pyramidobacter	0.02±0.01	0.74		0.05±0.04	1.47		0.03±0.02	1.47		0.01±0.01	0		0.00±0.00	0		0.04±0.02	1.47		0.01±0.00	0		-0.03( -0.11, 0.05)	0.8307	0.4069	0.7244					-0.01 (-0.09, 0.08)	0.9983	0.9824	1					-0.03 (-0.08, 0.01)	0.1341	0.5588	0.6219
D_0__Bacteria;D_1__Tenericutes;D_2__Mollicutes;D_3__Mycoplasmatales;D_4__Mycoplasmataceae;D_5__Mycoplasma	0.53±0.17	7.35		0.19±0.07	4.41		1.51±0.64	17.65		0.13±0.04	4.41		0.30±0.13	2.94		0.85±0.32	11.03		0.22±0.07	3.68		1.32( 0.12, 2.52)	0.024	0.0042	0.0392					0.17 (-1.03, 1.37)	0.9832	0.7991	0.8994					-0.63 (-1.29, 0.02)	0.0566	0.467	0.5358
D_0__Bacteria;D_1__Tenericutes;D_2__Mollicutes;D_3__Mycoplasmatales;D_4__Mycoplasmataceae;D_5__Ureaplasma	0.23±0.22	0.74		0.07±0.07	1.47		0.87±0.87	1.47		0.00±0.00	0		0.00±0.00	0		0.47±0.43	1.47		0.00±0.00	0		0.80( -0.79, 2.39)	0.5631	1	1					0.00 (-1.59, 1.59)	1	NaN	NaN					-0.47 (-1.33, 0.39)	0.2807	0.0447	0.1013	Tissue	3.4667	0.0443
# Prevalence: at >1% relative abundance

## Sheet: Table S3
Table S3
		Tumor tissue compared to AN							HNSCC oral rinse compared to healthy subjects							Oral rinse compared to tissue samples
KO pathway	description	baseMean	log2FoldChange	lfcSE	stat	pvalue	padj		baseMean	log2FoldChange	lfcSE	stat	pvalue	padj		baseMean	log2FoldChange	lfcSE	stat	pvalue	padj
ko02040	Flagellar assembly	2288.95	0.686923	0.208181	3.29964	0.000968094	0.0302045		1207.89	0.33134	0.204584	1.61958	0.105323	0.287347		1819.18	-1.21478	0.149231	-8.14029	3.94331e-16	6.78249e-15		4.5 Cell motility
ko02030	Bacterial chemotaxis	3306.31	0.645988	0.199174	3.24333	0.00118141	0.0307167		1730.73	0.323929	0.197376	1.64118	0.100761	0.281371		2622.3	-1.22634	0.143398	-8.55198	1.20999e-17	4.16235e-16		4.5 Cell motility
ko00312	beta-Lactam resistance	85.1759	0.555853	0.579409	0.959346	0.337385	0.666228		10.0291	1.96502	0.658954	2.98203	0.00286341	0.0302703		63.563	-3.68361	0.442351	-8.32736	8.26634e-17	1.77726e-15		6.11 Drug resistance: antimicrobial
ko00120	Primary bile acid biosynthesis	176.534	0.512232	0.266515	1.92197	0.0546101	0.250564		84.4879	1.2851	0.262064	4.90374	9.40266e-07	4.63864e-05		147.343	-1.51795	0.198398	-7.65104	1.99353e-14	2.14304e-13		1.3 Lipid metabolism
ko00121	Secondary bile acid biosynthesis	1593.22	0.508551	0.272691	1.86493	0.0621906	0.255309		764.12	1.30208	0.257349	5.05959	4.20167e-07	3.10923e-05		1330.19	-1.513	0.199153	-7.59714	3.02748e-14	3.0631e-13		1.3 Lipid metabolism
ko00710	Carbon fixation in photosynthetic organisms	603.882	0.249241	0.359326	0.693635	0.487911	0.761141		372.127	1.18823	0.306046	3.88253	0.000103377	0.00254997		504.561	-0.996595	0.24047	-4.14435	3.40774e-05	9.93443e-05		1.2 Energy metabolism
ko04910	Insulin signaling pathway	131.41	0.226047	0.217692	1.03838	0.299093	0.630521		75.4138	0.601348	0.167697	3.58593	0.000335885	0.00552345		106.629	-1.08749	0.139754	-7.78145	7.17001e-15	9.48647e-14		5.2 Endocrine system
ko04626	Plant-pathogen interaction	1201.79	0.196052	0.0421987	4.64591	3.38574e-06	0.000528176		1264.79	0.0719628	0.0283567	2.53777	0.0111561	0.0846565		1237.35	-0.214916	0.0274415	-7.83178	4.80997e-15	6.89429e-14		5.10 Environmental adaptation
ko01055	Biosynthesis of vancomycin group antibiotics	13239.3	0.180484	0.0582243	3.0998	0.00193652	0.0377622		15347.3	0.050999	0.0335413	1.52048	0.12839	0.327616		14257.3	-0.0734413	0.0341028	-2.15353	0.0312773	0.0578461		1.9 Metabolism of terpenoids and polyketides
ko05110	Vibrio cholerae infection	12.9943	0.110369	0.48458	0.227761	0.819832	0.940395		20.6707	1.5754	0.351705	4.47931	7.48845e-06	0.000277073		16.5267	0.361323	0.296094	1.2203	0.222351	0.338446		6.8 Infectious disease: bacterial
ko05120	Epithelial cell signaling in Helicobacter pylori infection	863.335	0.107002	0.0401096	2.66775	0.00763604	0.0992685		1054.88	0.0682932	0.0237579	2.87455	0.00404598	0.0399204		954.455	-0.00540164	0.0234568	-0.230281	0.817874	0.950502		6.8 Infectious disease: bacterial
ko04510	Focal adhesion	1.12471	-2.82357	0.906418	-3.11508	0.00183895	0.0377622		2.29814	-0.622886	0.499097	-1.24803	0.212021	0.44196		1.66027	0.670866	0.458373	1.46358	0.143309	0.230365		4.3 Cellular community - eukaryotes
ko03050	Proteasome	32.5422	-1.3693	0.348228	-3.93219	8.41756e-05	0.00390066		35.8539	-0.825705	0.244475	-3.37746	0.000731596	0.0102234		34.186	-0.128165	0.218728	-0.585954	0.557906	0.721503		2.3 Folding, sorting and degradation
ko04115	p53 signaling pathway	12.0106	-1.18404	0.404777	-2.92516	0.00344281	0.0596753		19.9896	-1.57213	0.291049	-5.40159	6.60523e-08	9.77574e-06		14.23	0.283409	0.244014	1.16145	0.24546	0.363958		4.2 Cell growth and death
ko00311	Penicillin and cephalosporin biosynthesis	281.641	-0.818564	0.209899	-3.8998	9.62712e-05	0.00390066		318.783	-0.303443	0.162447	-1.86796	0.0617683	0.198733		300.397	-0.102766	0.136921	-0.750553	0.452922	0.59925		1.10 Biosynthesis of other secondary metabolites
ko03008	Ribosome biogenesis in eukaryotes	434.929	-0.0865825	0.0304135	-2.84685	0.00441545	0.068881		589.89	-0.0875487	0.0241689	-3.62237	0.000291921	0.00540054		507.246	0.158963	0.0195768	8.11999	4.66206e-16	7.28976e-15		2.2 Translation
ko00290	Valine, leucine and isoleucine biosynthesis	10462.1	-0.0534091	0.0737065	-0.724619	0.468686	0.748962		12340.5	-0.134791	0.0331549	-4.06549	4.79323e-05	0.00141879		11367.1	-0.0477704	0.0407756	-1.17155	0.24138	0.36102		1.5 Amino acid metabolism
ko00400	Phenylalanine, tyrosine and tryptophan biosynthesis	7136.69	-0.0413293	0.0295901	-1.39673	0.162495	0.44331		9014.4	-0.0522356	0.0157108	-3.32482	0.00088476	0.010912		8023.3	0.0508776	0.0166707	3.05192	0.00227382	0.00543191		1.5 Amino acid metabolism
ko03410	Base excision repair	6228.97	-0.0384069	0.0215721	-1.7804	0.0750111	0.285845		7846.6	-0.0371848	0.0101644	-3.65835	0.000253847	0.00536706		6992.48	0.0482147	0.0114707	4.20328	2.63076e-05	8.148e-05		2.4 Replication and repair
ko00770	Pantothenate and CoA biosynthesis	10558	-0.0369188	0.0188747	-1.956	0.0504655	0.247218		13060.2	-0.0274084	0.00845959	-3.23992	0.00119561	0.0136116		11744.5	0.0208583	0.0100509	2.07527	0.0379619	0.0684384		1.8 Metabolism of cofactors and vitamins
ko00100	Steroid biosynthesis	4.18672	-2.18154	0.560728	-3.89055	0.000100017	0.00390066		1.67219	1.50141	0.548858	2.73551	0.00622844	0.0576131		3.5839	-0.993431	0.430409	-2.30811	0.020993	0.04012
ko00720	Carbon fixation pathways in prokaryotes	1248.54	-0.492494	0.179201	-2.74828	0.00599086	0.0849613		2244.92	0.14605	0.141477	1.03232	0.301922	0.520862		1705.9	0.559048	0.115861	4.82516	1.3989e-06	5.23069e-06
ko03040	Spliceosome	1.28293	-1.73153	0.66986	-2.58491	0.00974031	0.108535		3.91738	-0.0395847	0.407453	-0.0971514	0.922606	0.975364		2.48128	1.25405	0.355734	3.52525	0.000423089	0.00108614
ko05100	Bacterial invasion of epithelial cells	52.2422	-0.596235	0.230588	-2.58571	0.00971776	0.108535		63.957	0.189494	0.178022	1.06444	0.287129	0.520862		57.8793	0.00458226	0.147092	0.0311523	0.975148	0.981324
ko00521	Streptomycin biosynthesis	8557.62	0.101738	0.0400465	2.54049	0.0110698	0.115126		10441.7	0.0407166	0.0343623	1.18492	0.23605	0.472099		9453.39	-4.49743e-05	0.0264229	-0.0017021	0.998642	0.998642
ko00561	Glycerolipid metabolism	1884.9	0.227531	0.0916967	2.48134	0.0130889	0.1274		1180.62	0.277082	0.107139	2.58619	0.00970443	0.0844856		1577.32	-0.962533	0.0721788	-13.3354	1.44089e-40	2.47833e-38
ko04146	Peroxisome	1184.3	-0.19029	0.0773454	-2.46027	0.0138833	0.1274		1690.03	-0.0983223	0.0456136	-2.15555	0.0311191	0.127934		1419.44	0.229215	0.0454761	5.04034	4.64713e-07	1.90311e-06
ko00790	Folate biosynthesis	8288.34	-0.0811841	0.0338774	-2.39641	0.0165566	0.143491		11550.8	0.00319692	0.0161977	0.197369	0.843539	0.940253		9805.63	0.192377	0.0183533	10.4819	1.04606e-25	8.99608e-24
ko04144	Endocytosis	1.69091	-1.54756	0.654758	-2.36357	0.0181	0.148611		0.962843	-0.649863	0.559609	-1.16128	0.245527	0.476352		1.3721	-1.08362	0.433056	-2.50227	0.0123399	0.0258836
ko03450	Non-homologous end-joining	44.5183	-1.01856	0.447291	-2.27719	0.0227751	0.169187		11.3296	-0.208149	0.561362	-0.370793	0.710792	0.862272		30.1417	-1.07889	0.363372	-2.96911	0.0029866	0.00694182
ko05010	Alzheimer's disease	11.9471	1.00282	0.440067	2.2788	0.0226793	0.169187		11.7898	0.237161	0.322938	0.734387	0.462713	0.664869		11.962	-0.340594	0.27076	-1.25792	0.208421	0.320075
ko00340	Histidine metabolism	5053.04	0.136319	0.0613599	2.22162	0.0263087	0.186553		6012.79	0.04371	0.036841	1.18645	0.235445	0.472099		5514.44	-0.0364995	0.0362022	-1.00821	0.313352	0.445426
ko00514	Other types of O-glycan biosynthesis	7.35899	1.1216	0.516632	2.17099	0.029932	0.203017		1.00389	0.297945	0.481925	0.618238	0.536418	0.741962		4.51105	-3.06481	0.3597	-8.52048	1.58896e-17	4.55502e-16
ko00281	Geraniol degradation	529.492	-0.476953	0.226978	-2.10132	0.0356129	0.214121		987.307	-0.374505	0.182622	-2.05072	0.0402945	0.152913		741.478	0.614935	0.147655	4.16467	3.11803e-05	9.40879e-05
ko00627	Aminobenzoate degradation	565.392	0.327495	0.155914	2.10048	0.0356868	0.214121		434.097	0.316517	0.168027	1.88373	0.0596014	0.197847		509.597	-0.668248	0.116024	-5.75955	8.43384e-09	4.14463e-08
ko03020	RNA polymerase	4565.11	0.0733033	0.0346725	2.11416	0.0345013	0.214121		5644.1	0.0605204	0.0265523	2.27929	0.0226498	0.104461		5077.96	0.0183957	0.02223	0.827517	0.407944	0.552491
ko04962	Vasopressin-regulated water reabsorption	0.514554	1.65103	0.794505	2.07806	0.037704	0.217846		0	NA	NA	NA	NA	NA		0.285758	-2.1497	0.875821	-2.4545	0.014108	0.0288879
ko00565	Ether lipid metabolism	1.49865	2.35005	1.16461	2.01788	0.0436042	0.23456		0.192089	1.27092	1.67266	0.759821	0.447361	0.654105		0.919069	-2.65715	0.912956	-2.91049	0.00360861	0.00827575
ko00633	Nitrotoluene degradation	719.122	-0.3165	0.156353	-2.02427	0.0429428	0.23456		1082.47	-0.0924827	0.0842051	-1.0983	0.272072	0.51624		887.68	0.304457	0.0900535	3.38085	0.000722627	0.00182782
ko00361	Chlorocyclohexane and chlorobenzene degradation	323.509	-0.466356	0.239892	-1.94402	0.051893	0.247218		336.069	-0.209619	0.210652	-0.995098	0.319689	0.521971		332.569	-0.231274	0.161201	-1.4347	0.151373	0.241076
ko00785	Lipoic acid metabolism	8096.8	-0.146898	0.0745318	-1.97094	0.0487302	0.247218		12357.7	-0.0855481	0.038241	-2.23708	0.0252812	0.106903		10064.7	0.32435	0.0420983	7.70459	1.3126e-14	1.50512e-13
ko01040	Biosynthesis of unsaturated fatty acids	888.853	-0.416139	0.214429	-1.94069	0.0522961	0.247218		1577.82	-0.288316	0.121867	-2.36583	0.0179897	0.0950885		1207.13	0.541051	0.125855	4.29902	1.71557e-05	5.46442e-05
ko00053	Ascorbate and aldarate metabolism	1200.21	-0.379097	0.199175	-1.90333	0.056997	0.254044		1148.31	0.0856461	0.142591	0.60064	0.54808	0.751072		1185.31	-0.350771	0.123949	-2.82996	0.00465537	0.0102657
ko00300	Lysine biosynthesis	8800.2	-0.0463563	0.0247186	-1.87536	0.0607429	0.255309		10870.3	-0.0118274	0.0115823	-1.02116	0.307179	0.520862		9782.23	0.018081	0.0134619	1.34313	0.179231	0.282824
ko03013	RNA transport	306.601	0.0812932	0.0434605	1.87051	0.0614137	0.255309		359.245	0.0698869	0.0294649	2.37187	0.0176982	0.0950885		331.964	-0.0616189	0.0258557	-2.38318	0.0171636	0.0338868
ko00363	Bisphenol degradation	129.706	-0.700255	0.393382	-1.78009	0.0750612	0.285845		147.003	-0.234387	0.287947	-0.813993	0.415649	0.633652		138.882	-0.100029	0.242751	-0.412064	0.680293	0.824017
ko05016	Huntington's disease	4.81475	-0.96412	0.541733	-1.7797	0.0751258	0.285845		2.79885	0.214162	0.386342	0.554332	0.579351	0.772469		3.97037	-0.829296	0.32604	-2.54354	0.0109734	0.0233016
ko00052	Galactose metabolism	3958.12	-0.210247	0.120705	-1.74182	0.0815396	0.302861		3365.36	0.0843891	0.0974461	0.866009	0.386485	0.605895		3711.3	-0.519836	0.0780744	-6.65821	2.77188e-11	2.2703e-10
ko00622	Xylene degradation	1.53637	-4.29914	2.48609	-1.72928	0.0837598	0.303873		0.841758	-2.67751	2.89807	-0.923895	0.355541	0.565807		1.2296	-0.801819	1.92347	-0.416862	0.67678	0.824017
ko00480	Glutathione metabolism	4046.37	-0.137121	0.0813523	-1.68552	0.0918883	0.325786		5749.65	-0.118815	0.0508112	-2.33837	0.0193682	0.0983656		4839.75	0.22106	0.0485284	4.55527	5.23175e-06	1.76443e-05
ko00511	Other glycan degradation	4083.35	-0.235169	0.143391	-1.64005	0.100995	0.342505		6586.66	0.0671143	0.0882557	0.760453	0.446984	0.654105		5238.39	0.402708	0.0848603	4.74554	2.07955e-06	7.61028e-06
ko00564	Glycerophospholipid metabolism	4079.07	0.0417532	0.0253257	1.64865	0.0992203	0.342505		4978.8	-0.0229743	0.0221989	-1.03493	0.300703	0.520862		4507.18	0.00173811	0.0166038	0.104681	0.916629	0.981324
ko00362	Benzoate degradation	685.984	-0.29164	0.18124	-1.60913	0.107587	0.353279		680.611	0.0552787	0.162924	0.339291	0.734391	0.869518		689.842	-0.300569	0.122935	-2.44494	0.0144875	0.0293158
ko05143	African trypanosomiasis	1.23044	2.11449	1.31822	1.60406	0.108701	0.353279		1.12105	-0.31957	1.95708	-0.163289	0.870291	0.940253		1.98583	-0.508615	1.09441	-0.464737	0.64212	0.797056
ko00072	Synthesis and degradation of ketone bodies	827.287	-0.578641	0.363992	-1.58971	0.111901	0.356255		571.763	-0.0957862	0.345051	-0.2776	0.781319	0.901606		790.857	-0.492224	0.259699	-1.89536	0.0580442	0.0998361
ko00130	Ubiquinone and other terpenoid-quinone biosynthesis	2942.12	-0.120986	0.0775713	-1.55968	0.118836	0.37077		4550.58	-0.000279994	0.0295057	-0.00948948	0.992429	0.99918		3686.22	0.342797	0.0417371	8.21323	2.15323e-16	4.11506e-15
ko04141	Protein processing in endoplasmic reticulum	101.103	0.301567	0.195969	1.53885	0.123841	0.378807		127.603	0.361932	0.15067	2.40215	0.0162988	0.0950885		113.77	0.0410619	0.125018	0.328448	0.742573	0.880845
ko00071	Fatty acid metabolism	899.367	0.253426	0.168019	1.50832	0.131473	0.387164		852.309	0.179364	0.176566	1.01585	0.309702	0.520862		886.201	-0.366151	0.122999	-2.97686	0.00291215	0.00686151
ko00791	Atrazine degradation	1.52867	-2.19573	1.46534	-1.49844	0.134018	0.387164		0.0114418	0.931849	2.90626	0.320635	0.748487	NA		0.837195	-2.78138	1.39394	-1.99533	0.0460065	0.0815786
ko04112	Cell cycle - Caulobacter	9930.55	0.0370185	0.0246338	1.50275	0.132903	0.387164		11986.4	0.0316999	0.0136922	2.31517	0.0206036	0.0983656		10910.6	-0.0154899	0.0136482	-1.13493	0.256403	0.376934
ko00643	Styrene degradation	3.47682	-1.9628	1.36176	-1.44137	0.149481	0.423983		0.943946	-0.374918	2.29744	-0.163189	0.870369	0.940253		4.71675	-2.69872	1.13417	-2.37947	0.0173374	0.0338868
ko00280	Valine, leucine and isoleucine degradation	1130.19	-0.244046	0.175087	-1.39386	0.16336	0.44331		1179.81	-0.226184	0.15173	-1.4907	0.136041	0.332846		1161.45	-0.222536	0.11693	-1.90315	0.0570211	0.099067
ko00983	Drug metabolism - other enzymes	29.2275	-1.29535	0.932553	-1.38904	0.16482	0.44331		5.74008	0.539598	1.40723	0.383446	0.701389	0.857897		23.6832	-1.88447	0.782024	-2.40974	0.015964	0.0319279
ko00430	Taurine and hypotaurine metabolism	214.036	0.66573	0.488598	1.36253	0.17303	0.457504		52.5749	0.0411129	0.402407	0.102167	0.918624	0.975364		180.334	-1.52263	0.339588	-4.48375	7.33426e-06	2.42595e-05
ko02060	Phosphotransferase system (PTS)	4770.38	-0.165867	0.12492	-1.32778	0.18425	0.479051		4273.87	-0.00578986	0.0907007	-0.0638348	0.949102	0.976504		4571.84	-0.443658	0.0775261	-5.72269	1.04848e-08	5.00941e-08
ko00640	Propanoate metabolism	918.194	-0.312707	0.241599	-1.29432	0.195554	0.500104		1713.42	-0.28537	0.16399	-1.74017	0.0818297	0.242706		1285.37	0.612199	0.147581	4.14821	3.35085e-05	9.93443e-05
ko00230	Purine metabolism	5852.6	-0.0182273	0.0144808	-1.25873	0.208128	0.511862		7186	0.00737792	0.00745533	0.989617	0.322361	0.521971		6485.77	0.00939369	0.00736107	1.27613	0.201909	0.312869
ko00903	Limonene and pinene degradation	5.47405	-2.19292	1.73088	-1.26694	0.205177	0.511862		0	0	0	0	1	NA		4.40446	-5.73131	1.54734	-3.70397	0.000212252	0.000553142
ko00920	Sulfur metabolism	3189.19	0.19637	0.156648	1.25358	0.209995	0.511862		4648.12	0.0185658	0.104141	0.178276	0.858507	0.940253		3863.9	0.257714	0.0942323	2.73488	0.00624033	0.0135865
ko02020	Two-component system	1871.65	0.0917482	0.0740529	1.23895	0.215362	0.514112		1880.41	0.0166143	0.0593839	0.279778	0.779648	0.901606		1888.08	-0.280239	0.0482926	-5.80295	6.51573e-09	3.29619e-08
ko04122	Sulfur relay system	6900.97	0.0468283	0.0379736	1.23318	0.217509	0.514112		7574.17	-0.0144537	0.0322031	-0.44883	0.653554	0.834086		7241.55	-0.151487	0.0248311	-6.10067	1.05626e-09	6.72874e-09
ko00040	Pentose and glucuronate interconversions	1804.66	0.173093	0.143291	1.20798	0.227055	0.525168		1236.36	0.347094	0.135318	2.56503	0.0103168	0.0846565		1561.77	-0.836459	0.100277	-8.34149	7.33597e-17	1.77726e-15
ko00260	Glycine, serine and threonine metabolism	6376.99	-0.0211281	0.0175607	-1.20315	0.228919	0.525168		7990.27	-0.013083	0.00935019	-1.39922	0.161747	0.358114		7141.03	0.0388412	0.0100028	3.88302	0.000103165	0.000281657
ko00860	Porphyrin and chlorophyll metabolism	4478.7	0.0739408	0.0642049	1.15164	0.24947	0.564019		4663.81	0.0241543	0.0386019	0.625728	0.531494	0.741962		4584.72	-0.227988	0.0372338	-6.12315	9.17446e-10	6.3098e-09
ko01053	Biosynthesis of siderophore group nonribosomal peptides	259.329	-0.395832	0.350502	-1.12933	0.258759	0.576662		272.078	-0.297102	0.273514	-1.08624	0.277371	0.519632		267.663	-0.215537	0.222836	-0.967243	0.333423	0.470071
ko00360	Phenylalanine metabolism	576.484	0.245928	0.233472	1.05336	0.292178	0.630521		366.179	0.529511	0.277346	1.90921	0.0562348	0.193552		487.329	-0.947245	0.18308	-5.17393	2.29217e-07	9.61591e-07
ko00460	Cyanoamino acid metabolism	5.10953	1.75048	1.66666	1.05029	0.293584	0.630521		6.0045	4.54821	1.8574	2.4487	0.0143373	0.0950885		5.99619	0.106553	1.23464	0.0863028	0.931226	0.981324
ko05130	Pathogenic Escherichia coli infection	0.807605	-1.62764	1.55838	-1.04444	0.29628	0.630521		0	0	0	0	1	NA		0.460848	-1.43766	1.64788	-0.872431	0.382973	0.522789
ko03430	Mismatch repair	11251.6	0.0191646	0.0189243	1.0127	0.311204	0.647304		13665.4	0.0233181	0.012118	1.92426	0.0543221	0.193552		12400.3	-0.00658375	0.0105467	-0.624247	0.532465	0.693818
ko05150	Staphylococcus aureus infection	450.371	-0.202012	0.20126	-1.00374	0.315505	0.647616		352.126	-0.064839	0.162521	-0.398958	0.689924	0.857897		408.288	-0.639	0.129466	-4.93566	7.98816e-07	3.19527e-06
ko05322	Systemic lupus erythematosus	43.5813	-0.391904	0.400908	-0.977541	0.328301	0.66513		137.492	-0.440665	0.253368	-1.73922	0.0819952	0.242706		86.1662	1.37532	0.232401	5.91785	3.2617e-09	1.75316e-08
ko00900	Terpenoid backbone biosynthesis	8628.48	0.0223429	0.0232724	0.96006	0.337025	0.666228		10229.2	0.0221866	0.0129414	1.71438	0.0864583	0.246074		9397.33	-0.041277	0.0130406	-3.16526	0.00154944	0.0038072
ko00910	Nitrogen metabolism	3745.93	-0.0438835	0.046393	-0.945908	0.344196	0.671182		4977.13	-0.0159748	0.020522	-0.778426	0.436318	0.652273		4323.19	0.124332	0.0253171	4.91099	9.06177e-07	3.54233e-06
ko05142	Chagas disease (American trypanosomiasis)	46.9625	-0.194661	0.21142	-0.92073	0.357191	0.687924		53.2176	-0.331396	0.139744	-2.37145	0.0177186	0.0950885		50.155	-0.0957483	0.126884	-0.754616	0.45048	0.59925
ko00591	Linoleic acid metabolism	28.9463	-0.57629	0.63496	-0.9076	0.364089	0.692658		8.98229	-1.38369	0.8014	-1.72659	0.0842418	0.244466		24.5403	-0.90116	0.521353	-1.7285	0.083898	0.141475
ko00471	D-Glutamine and D-glutamate metabolism	14872.9	0.0271763	0.0308935	0.879677	0.379034	0.695639		17873.1	0.0234298	0.0157634	1.48635	0.137187	0.332846		16303.6	-0.0216846	0.0166936	-1.29898	0.193952	0.303271
ko00531	Glycosaminoglycan degradation	739.664	-0.249777	0.282216	-0.885054	0.376127	0.695639		1525.82	-0.0430747	0.146124	-0.294783	0.76816	0.901606		1100.17	0.75669	0.160074	4.72713	2.27715e-06	8.15979e-06
ko03070	Bacterial secretion system	4582.74	0.0747027	0.0837266	0.892222	0.372274	0.695639		5538.6	0.00212611	0.0664487	0.0319962	0.974475	0.994637		5039.55	-0.0133419	0.0533664	-0.250006	0.802583	0.939076
ko00010	Glycolysis / Gluconeogenesis	7388.17	-0.0268353	0.0322227	-0.832807	0.404953	0.717601		8561.37	-0.00879635	0.015861	-0.55459	0.579175	0.772469		7957.97	-0.0726491	0.0178346	-4.0735	4.63122e-05	0.000132762
ko00061	Fatty acid biosynthesis	11301.2	0.0267219	0.0339187	0.787823	0.4308	0.717601		13994.9	-0.0410174	0.0255505	-1.60534	0.108418	0.287347		12578.6	0.0224067	0.0210694	1.06347	0.287569	0.415646
ko00195	Photosynthesis	0.541341	-2.25652	2.90313	-0.777268	0.437	0.717601		0	NA	NA	NA	NA	NA		0.375819	-1.45623	2.89499	-0.503015	0.614954	0.777735
ko00350	Tyrosine metabolism	580.93	-0.218846	0.281469	-0.777513	0.436856	0.717601		1054.45	-0.190367	0.184285	-1.03301	0.301601	0.520862		800.192	0.569814	0.169358	3.36456	0.000766657	0.00191109
ko00550	Peptidoglycan biosynthesis	12772.6	-0.0179284	0.0225126	-0.79637	0.425817	0.717601		15519.3	0.00648501	0.0114565	0.566056	0.571356	0.772469		14080.1	-0.00556455	0.0120463	-0.461929	0.644132	0.797056
ko00563	Glycosylphosphatidylinositol(GPI)-anchor biosynthesis	2.32619	0.612429	0.732511	0.836067	0.403117	0.717601		2.58451	-1.12861	0.446758	-2.52622	0.0115297	0.0846565		2.69656	-0.366008	0.399741	-0.915613	0.35987	0.497168
ko00750	Vitamin B6 metabolism	6745.01	-0.0236658	0.029949	-0.790203	0.429409	0.717601		9071.07	-0.000914225	0.0146123	-0.0625656	0.950112	0.976504		7832.7	0.140521	0.0162648	8.63963	5.63968e-18	2.42506e-16
ko00760	Nicotinate and nicotinamide metabolism	6693.03	-0.0199387	0.0244838	-0.814365	0.415436	0.717601		8667.45	0.0287936	0.0150391	1.91459	0.0555453	0.193552		7621.47	0.0852976	0.0142063	6.00422	1.92258e-09	1.10228e-08
ko00941	Flavonoid biosynthesis	139.457	0.337277	0.400974	0.841143	0.400268	0.717601		102.346	0.0667848	0.261979	0.254925	0.798781	0.909382		123.047	-0.729147	0.236759	-3.0797	0.00207207	0.00501966
ko05111	Vibrio cholerae pathogenic cycle	22.4877	-0.648457	0.796097	-0.814546	0.415332	0.717601		5.94482	0.351778	0.977394	0.359915	0.718911	0.865031		23.2081	-2.30929	0.61645	-3.74612	0.000179593	0.000475231
ko00520	Amino sugar and nucleotide sugar metabolism	6594.98	-0.025746	0.0350454	-0.734648	0.462554	0.748962		7483.89	0.0349656	0.0237044	1.47507	0.140194	0.33447		7032.13	-0.103174	0.0211	-4.88976	1.0096e-06	3.8589e-06
ko00680	Methane metabolism	1951.95	0.0507748	0.070358	0.721663	0.470502	0.748962		2529.91	-0.0645781	0.0343565	-1.87965	0.0601563	0.197847		2223.89	0.0879232	0.0390805	2.2498	0.0244619	0.0457332
ko00030	Pentose phosphate pathway	9889.77	0.0145118	0.0204308	0.710289	0.477525	0.752463		11424.1	-0.00392436	0.0114052	-0.344085	0.730782	0.869518		10637.1	-0.077842	0.0117765	-6.60996	3.8442e-11	2.87479e-10
ko03018	RNA degradation	3844.78	-0.0120451	0.017843	-0.675059	0.499639	0.771719		4918.04	-0.0132346	0.0114523	-1.15563	0.247832	0.476352		4349.98	0.0696524	0.00991522	7.02479	2.14381e-12	1.94072e-11
ko00473	D-Alanine metabolism	12463.4	-0.0210948	0.0326736	-0.645624	0.518523	0.793035		13912.4	0.00441764	0.0256147	0.172465	0.863072	0.940253		13182.3	-0.12761	0.0204276	-6.24693	4.18591e-10	2.9999e-09
ko00051	Fructose and mannose metabolism	5669.77	-0.0446432	0.0700738	-0.637088	0.524067	0.793733		5895.88	0.106644	0.0531937	2.00481	0.0449828	0.166436		5803.79	-0.230065	0.0443173	-5.1913	2.0883e-07	8.9797e-07
ko00740	Riboflavin metabolism	6154.35	-0.0284381	0.045944	-0.618973	0.535934	0.797441		7840	0.0153316	0.0189948	0.80715	0.41958	0.633652		6946.73	0.0627937	0.0241025	2.60528	0.00918001	0.019737
ko00980	Metabolism of xenobiotics by cytochrome P450	0.792741	-1.77446	2.87245	-0.617752	0.536739	0.797441		2.95286	5.4995	2.18948	2.51179	0.0120121	0.0846565		2.30665	1.08864	1.74002	0.625647	0.531546	0.693818
ko00472	D-Arginine and D-ornithine metabolism	1591.33	-0.12746	0.209041	-0.609736	0.542037	0.797714		1666.73	0.129841	0.150702	0.86158	0.388919	0.605895		1633.09	-0.219267	0.128867	-1.7015	0.0888491	0.148369
ko00240	Pyrimidine metabolism	7707.12	-0.0127673	0.021592	-0.591297	0.554321	0.808169		9441.33	0.0170526	0.0129887	1.31288	0.189225	0.405873		8530.61	0.00574853	0.0119492	0.481082	0.630458	0.791524
ko00960	Tropane, piperidine and pyridine alkaloid biosynthesis	157.367	0.183657	0.319056	0.575627	0.564868	0.808434		23.3403	0.237744	0.335677	0.70825	0.47879	0.674866		108.549	-2.02895	0.262256	-7.73652	1.02177e-14	1.25532e-13
ko03440	Homologous recombination	10146.1	0.0114763	0.0199157	0.57624	0.564453	0.808434		12464.2	0.0121218	0.0123025	0.985317	0.324468	0.521971		11245.3	0.00990718	0.0108048	0.916925	0.359182	0.497168
ko00440	Phosphonate and phosphinate metabolism	1097.9	0.0482333	0.0856846	0.562917	0.573492	0.813315		1290.69	-0.0694255	0.0499476	-1.38997	0.164539	0.358114		1191.6	-0.0516336	0.0497914	-1.037	0.299736	0.429622
ko00330	Arginine and proline metabolism	3738.22	0.0167858	0.030471	0.550878	0.581717	0.813425		4434.68	-0.0214234	0.0209021	-1.02494	0.30539	0.520862		4074.7	-0.0407899	0.0190015	-2.14667	0.0318199	0.0582237
ko00600	Sphingolipid metabolism	275.866	0.125804	0.229756	0.547555	0.583997	0.813425		600.682	-0.0768658	0.195506	-0.393164	0.694199	0.857897		424.548	0.837451	0.150487	5.56494	2.62245e-08	1.187e-07
ko00562	Inositol phosphate metabolism	213.431	-0.187446	0.350751	-0.534412	0.593056	0.818733		87.3331	-0.354072	0.272434	-1.29966	0.193717	0.409574		165.435	-1.36136	0.231183	-5.88869	3.89262e-09	2.02888e-08
ko00830	Retinol metabolism	49.8748	-0.128241	0.252456	-0.507976	0.61147	0.836749		71.1429	0.600503	0.178348	3.36702	0.00075985	0.0102234		59.7867	0.232207	0.155253	1.49567	0.13474	0.22284
ko00621	Dioxin degradation	9.90667	-0.554967	1.16444	-0.476596	0.63365	0.843117		7.35805	0.176294	2.18939	0.0805219	0.935822	0.975364		10.8185	-0.0378564	1.0402	-0.0363933	0.970969	0.981324
ko01051	Biosynthesis of ansamycins	25326	0.0262866	0.0558271	0.470858	0.637742	0.843117		26390.5	0.0842904	0.0347341	2.42673	0.0152356	0.0950885		25945.5	-0.227535	0.0332013	-6.85319	7.22202e-12	6.21094e-11
ko04614	Renin-angiotensin system	0.825317	-0.710797	1.49666	-0.474923	0.634842	0.843117		1.14449	2.97168	1.86289	1.5952	0.110667	0.287347		0.977646	-0.59942	1.14343	-0.524228	0.60012	0.764597
ko05146	Amoebiasis	22.6597	-0.141112	0.28726	-0.491235	0.62326	0.843117		44.0645	0.0178906	0.196393	0.0910961	0.927416	0.975364		32.4687	0.668413	0.170637	3.91717	8.95948e-05	0.000252628
ko00906	Carotenoid biosynthesis	141.428	-0.110885	0.247397	-0.448205	0.654005	0.857351		239.39	-0.221928	0.190022	-1.16791	0.242842	0.476352		199.796	0.245975	0.166122	1.48068	0.138691	0.225045
ko00140	Steroid hormone biosynthesis	43.3557	0.129166	0.319787	0.403911	0.686278	0.872966		39.8189	-0.0581612	0.310306	-0.187432	0.851322	0.940253		42.2532	-0.412392	0.222489	-1.85354	0.0638047	0.108658
ko00510	N-Glycan biosynthesis	319.039	0.0498311	0.124217	0.401163	0.6883	0.872966		392.096	0.152866	0.0863215	1.77089	0.0765784	0.236117		353.607	0.00909848	0.0755587	0.120416	0.904154	0.981324
ko00660	C5-Branched dibasic acid metabolism	5449.66	-0.0583918	0.141458	-0.412785	0.679764	0.872966		8303.46	-0.190337	0.0819609	-2.32228	0.0202177	0.0983656		6769.19	0.321571	0.0821976	3.91217	9.14703e-05	0.000253756
ko00670	One carbon pool by folate	11234.6	0.00942392	0.0222424	0.423691	0.671791	0.872966		14311.5	0.0244972	0.0169068	1.44896	0.14735	0.340747		12683	0.062265	0.0132986	4.68208	2.83983e-06	9.96839e-06
ko00624	Polycyclic aromatic hydrocarbon degradation	0.568037	-1.04135	2.84033	-0.36663	0.713895	0.898126		0.515787	-1.12853	2.68318	-0.420596	0.67405	0.852645		0.800502	-0.719166	1.73446	-0.414634	0.67841	0.824017
ko00270	Cysteine and methionine metabolism	7817	-0.00651146	0.0203225	-0.320407	0.74866	0.929903		9378.96	-0.000297874	0.0147881	-0.0201428	0.983929	0.997408		8564.45	-0.0236668	0.0122866	-1.92622	0.0540763	0.0949095
ko00500	Starch and sucrose metabolism	4956.92	0.0142502	0.0507171	0.280974	0.77873	0.929903		5372.09	0.0620189	0.0257129	2.41198	0.0158663	0.0950885		5171.45	-0.170422	0.0285521	-5.9688	2.39011e-09	1.32613e-08
ko00620	Pyruvate metabolism	7564.41	0.0105228	0.0339521	0.309932	0.756613	0.929903		9149.51	-0.0418888	0.0225829	-1.85489	0.0636124	0.200311		8321.84	-0.0112452	0.0203745	-0.551928	0.580998	0.745758
ko00623	Toluene degradation	1.12372	-0.500745	1.80013	-0.278172	0.78088	0.929903		3.42941	-4.64226	2.89622	-1.60287	0.108964	0.287347		3.31593	-0.200455	1.51694	-0.132144	0.89487	0.981324
ko00626	Naphthalene degradation	68.8167	-0.134016	0.471517	-0.284223	0.776239	0.929903		47.5633	0.735044	0.342843	2.14397	0.0320354	0.128142		59.8244	-0.818443	0.287539	-2.84637	0.00442205	0.00987782
ko00930	Caprolactam degradation	94.0471	-0.187178	0.658601	-0.284206	0.776253	0.929903		16.762	0.453561	1.01113	0.448569	0.653743	0.834086		107.41	-1.22023	0.588709	-2.07272	0.0381982	0.0684384
ko01056	Biosynthesis of type II polyketide backbone	0.175792	-0.859064	2.90549	-0.29567	0.767482	0.929903		0.140945	2.14967	2.90417	0.740201	0.459178	NA		0.161154	-0.0953176	2.8176	-0.0338294	0.973013	0.981324
ko00310	Lysine degradation	480.568	0.0382106	0.146336	0.261116	0.794003	0.938367		368.569	-0.139046	0.166417	-0.835529	0.40342	0.621939		433.532	-0.670844	0.1112	-6.03277	1.61174e-09	9.55929e-09
ko00450	Selenocompound metabolism	2516.32	-0.029524	0.124365	-0.237398	0.812348	0.940395		2515.78	0.0201136	0.0873851	0.230172	0.817958	0.924106		2532.02	-0.288555	0.0762677	-3.78345	0.000154672	0.000415681
ko00730	Thiamine metabolism	9224	-0.00746198	0.0305491	-0.244262	0.807028	0.940395		10924	-0.0231611	0.0165831	-1.39666	0.162515	0.358114		10041.4	-0.0424278	0.0172209	-2.46374	0.0137495	0.0284928
ko04113	Meiosis - yeast	0.538394	-0.362739	1.58044	-0.229518	0.818466	0.940395		0.0743964	1.2595	2.21439	0.568782	0.569504	NA		0.334116	-1.26618	1.16666	-1.0853	0.277789	0.404913
ko00908	Zeatin biosynthesis	4276.06	-0.0085999	0.0438395	-0.196168	0.844479	0.954628		5645.77	0.0496919	0.033039	1.50404	0.132572	0.332553		4916.89	0.113419	0.0269956	4.20139	2.65284e-05	8.148e-05
ko03010	Ribosome	10646.8	-0.00536426	0.0268111	-0.200076	0.841421	0.954628		13090.2	0.00799607	0.0158628	0.504078	0.614206	0.798038		11805.4	0.0113301	0.0149089	0.759953	0.447283	0.59925
ko00380	Tryptophan metabolism	263.911	0.0899907	0.487335	0.184659	0.853497	0.957881		31.7974	-0.0465875	0.526447	-0.0884943	0.929484	0.975364		189.684	-1.77494	0.385432	-4.60508	4.12305e-06	1.41833e-05
ko00020	Citrate cycle (TCA cycle)	4725.92	-0.0146732	0.0935695	-0.156816	0.87539	0.961696		6865.9	-0.14766	0.0656446	-2.24938	0.0244882	0.106596		5718.86	0.252785	0.0572583	4.41481	1.01099e-05	3.28096e-05
ko00540	Lipopolysaccharide biosynthesis	8502.59	0.0145043	0.0899473	0.161254	0.871894	0.961696		12779.4	0.0174867	0.0448245	0.390116	0.696451	0.857897		10475.6	0.302161	0.0496946	6.08035	1.19919e-09	7.36645e-09
ko00650	Butanoate metabolism	3039.17	0.0141007	0.0820933	0.171765	0.863623	0.961696		3359.29	-0.0567935	0.0533126	-1.06529	0.286744	0.520862		3201.67	-0.142078	0.0491328	-2.89172	0.00383144	0.00867116
ko00970	Aminoacyl-tRNA biosynthesis	11227.8	0.00346464	0.0242691	0.142759	0.88648	0.967069		13510.5	0.00379242	0.0139585	0.271691	0.785859	0.901606		12316.6	-0.0197119	0.0133125	-1.48071	0.138685	0.225045
ko00190	Oxidative phosphorylation	2842.16	-0.00330767	0.0335107	-0.0987049	0.921373	0.977929		3824.39	-0.021003	0.0278525	-0.754078	0.450802	0.654105		3301.19	0.141779	0.0213731	6.63351	3.27787e-11	2.5627e-10
ko02010	ABC transporters	4904.46	0.00427504	0.0373859	0.114349	0.908961	0.977929		5265.43	-0.0304479	0.0299151	-1.01781	0.308768	0.520862		5095.13	-0.183252	0.0242269	-7.56401	3.90837e-14	3.73466e-13
ko03420	Nucleotide excision repair	5026.56	-0.00239747	0.0264505	-0.0906398	0.927779	0.977929		6107.17	0.00830596	0.0165008	0.503369	0.614705	0.798038		5540.92	-0.00548544	0.0150978	-0.363327	0.71636	0.858947
ko04110	Cell cycle	0.374672	-0.0708869	0.744919	-0.0951607	0.924187	0.977929		0.0438871	1.0828	1.95549	0.553722	0.579769	NA		0.22655	-1.54379	0.652342	-2.36653	0.0179557	0.034701
ko04974	Protein digestion and absorption	226.361	-0.018865	0.171415	-0.110055	0.912366	0.977929		415.229	0.254119	0.112015	2.26861	0.0232919	0.104461		312.862	0.58401	0.102537	5.6956	1.22939e-08	5.71498e-08
ko00630	Glyoxylate and dicarboxylate metabolism	3027.54	-0.00551692	0.0672346	-0.0820549	0.934603	0.978511		3790.84	3.5674e-05	0.045504	0.000783975	0.999374	0.999374		3391.1	0.0373074	0.0408685	0.912864	0.361314	0.497168
ko00250	Alanine, aspartate and glutamate metabolism	4897.36	0.00266636	0.0889963	0.0299604	0.976099	0.995238		3992.84	0.144843	0.098734	1.467	0.142376	0.33447		4516.78	-0.581598	0.0669028	-8.69318	3.52429e-18	2.02059e-16
ko03060	Protein export	9678.92	0.000822234	0.019932	0.0412519	0.967095	0.995238		11781.9	-0.0117654	0.011875	-0.990773	0.321796	0.521971		10678.6	-0.00291433	0.0107327	-0.271538	0.785978	0.925946
ko03320	PPAR signaling pathway	0.285169	0.104426	2.90592	0.0359357	0.971334	0.995238		0.109134	1.34371	2.90555	0.462463	0.643749	NA		0.298122	-0.869885	2.41878	-0.359637	0.719118	0.858947
ko04621	NOD-like receptor signaling pathway	104.58	-0.00806804	0.224505	-0.0359371	0.971333	0.995238		209.229	0.0718618	0.139111	0.516579	0.60545	0.798038		152.479	0.710675	0.12996	5.46842	4.54067e-08	2.00255e-07
ko03030	DNA replication	8267.11	0.000402489	0.0187662	0.0214475	0.982889	0.995653		10089.3	0.0133404	0.0108625	1.22812	0.219403	0.450995		9133.17	0.000410342	0.0100746	0.0407302	0.967511	0.981324
ko00780	Biotin metabolism	8438.88	-0.000423284	0.0533657	-0.00793176	0.993671	0.999236		10814.9	0.024798	0.0341731	0.725657	0.468049	0.66607		9554.36	0.0711445	0.0311007	2.28756	0.0221633	0.041891
ko04210	Apoptosis	156.529	-0.00017766	0.185418	-0.000958159	0.999236	0.999236		310.018	0.275131	0.129922	2.11767	0.0342032	0.133212		226.896	0.692848	0.113267	6.11695	9.53806e-10	6.3098e-09
ko00196	Photosynthesis - antenna proteins	0.107364	-0.151891	2.90644	-0.0522602	0.958321	NA		0	NA	NA	NA	NA	NA		0.06149	-0.408345	2.89593	-0.141007	0.887865	0.981324
ko00253	Tetracycline biosynthesis	0.0155319	-0.547066	2.90637	-0.18823	0.850696	NA		0.0124096	1.17826	2.90601	0.405458	0.685141	NA		0.0141	-0.277028	2.89593	-0.0956611	0.92379	NA
ko00364	Fluorobenzoate degradation	0	NA	NA	NA	NA	NA		2.17339	-4.04558	2.89662	-1.39665	0.162517	0.358114		1.1157	3.47716	2.89207	1.20231	0.229244	0.345877
ko00513	Various types of N-glycan biosynthesis	0.00898189	-0.454107	2.90642	-0.156243	0.875842	NA		0.0186027	1.17625	2.90592	0.404776	0.685642	NA		0.0133941	-0.19033	2.89594	-0.0657231	0.947598	NA
ko00523	Polyketide sugar unit biosynthesis	0	NA	NA	NA	NA	NA		0.0950092	1.90626	2.90454	0.656303	0.511629	NA		0.0431876	0.269203	2.89584	0.0929621	0.925934	0.981324
ko00590	Arachidonic acid metabolism	0	NA	NA	NA	NA	NA		0.0707646	1.25031	2.90586	0.430274	0.666997	NA		0.0334015	-0.190355	2.89594	-0.0657318	0.947591	0.981324
ko00601	Glycosphingolipid biosynthesis - lacto and neolacto series	0.0651475	-0.644071	2.90629	-0.221613	0.824615	NA		0	NA	NA	NA	NA	NA		0.0363	-0.385653	2.89593	-0.133171	0.894058	0.981324
ko00625	Chloroalkane and chloroalkene degradation	0.03937	-0.0147404	2.90637	-0.00507177	0.995953	NA		0.0930807	1.1865	2.90599	0.408296	0.683057	NA		0.112859	0.0885031	2.89579	0.0305627	0.975618	0.981324
ko00909	Sesquiterpenoid biosynthesis	0.0106151	-0.500586	2.90639	-0.172236	0.863252	NA		0	NA	NA	NA	NA	NA		0.00585472	-0.319766	2.89594	-0.110419	0.912077	NA
ko00943	Isoflavonoid biosynthesis	0.0918909	-0.302847	2.90605	-0.104213	0.917001	NA		0.0260049	0.939749	2.9062	0.323361	0.746422	NA		0.0623352	-0.590255	2.89581	-0.203831	0.838486	0.967916
ko00965	Betalain biosynthesis	0	0	0	0	1	NA		0	NA	NA	NA	NA	NA		0	0	0	0	1	NA
ko04020	Calcium signaling pathway	0	NA	NA	NA	NA	NA		0.0176911	1.07005	2.90619	0.368196	0.712727	NA		0.00835037	-0.254947	2.89594	-0.0880358	0.929848	NA
ko04080	Neuroactive ligand-receptor interaction	0.0171179	-0.415722	2.90639	-0.143037	0.886261	NA		0.0109199	0.931849	2.90626	0.320635	0.748487	NA		0.0144985	-0.320438	2.89593	-0.110651	0.911893	NA
ko04142	Lysosome	0.108307	-0.852321	2.90605	-0.293292	0.769299	NA		0	NA	NA	NA	NA	NA		0.061877	-0.477416	2.89591	-0.164859	0.869055	0.981324
ko04145	Phagosome	0.00980821	-0.454107	2.90642	-0.156243	0.875842	NA		0	NA	NA	NA	NA	NA		0.00540958	-0.297982	2.89594	-0.102896	0.918045	NA
ko04260	Cardiac muscle contraction	0.0128737	-0.547066	2.90637	-0.18823	0.850696	NA		0.0707646	1.25031	2.90586	0.430274	0.666997	NA		0.0404191	-0.255498	2.89593	-0.0882264	0.929697	0.981324
ko04530	Tight junction	0	NA	NA	NA	NA	NA		0.0707646	1.25031	2.90586	0.430274	0.666997	NA		0.0334015	-0.190355	2.89594	-0.0657318	0.947591	0.981324
ko04612	Antigen processing and presentation	0	NA	NA	NA	NA	NA		0.0353823	1.12571	2.90611	0.387361	0.698489	NA		0.0167007	-0.233416	2.89594	-0.0806012	0.935759	0.981324
ko04970	Salivary secretion	0.0244973	-0.500586	2.90639	-0.172236	0.863252	NA		0	NA	NA	NA	NA	NA		0.0136741	-0.319766	2.89594	-0.110419	0.912077	NA
ko05014	Amyotrophic lateral sclerosis (ALS)	0.0300818	-0.198001	2.90641	-0.0681255	0.945686	NA		0	NA	NA	NA	NA	NA		0.0166838	-0.431053	2.89592	-0.148848	0.881673	0.981324
ko05144	Malaria	0.0121448	-0.411675	2.90642	-0.141643	0.887362	NA		0.0310269	1.07005	2.90619	0.368196	0.712727	NA		0.0206501	-0.298235	2.89594	-0.102984	0.917976	0.981324
ko05145	Toxoplasmosis	0.0438814	-0.651507	2.90624	-0.224175	0.822621	NA		0.0810219	0.974344	2.90599	0.335288	0.737408	NA		0.0612951	-0.258489	2.49081	-0.103777	0.917346	0.981324
ko05200	Pathways in cancer	0.0230385	-0.500586	2.90639	-0.172236	0.863252	NA		0.0353823	1.12571	2.90611	0.387361	0.698489	NA		0.029932	-0.276705	2.89594	-0.0955493	0.923879	0.981324
ko05410	Hypertrophic cardiomyopathy (HCM)	0.0266894	-0.59526	2.90633	-0.204815	0.837717	NA		0.0389404	1.12571	2.90611	0.387361	0.698489	NA		0.0325448	-0.320438	2.89593	-0.110651	0.911893	0.981324

## Sheet: Table S4
Table S4
ko	AN	Tumor	Healthy	HNSCC	genus	taxa
ko04626	0.0160776	0.010514	0.0387929	0.0294306	Neisseria	D_0__Bacteria;D_1__Proteobacteria;D_2__Gammaproteobacteria;D_3__Betaproteobacteriales;D_4__Neisseriaceae;D_5__Neisseria
ko04626	0.00867632	0.00904688	0.0205536	0.0211377	Prevotella7	D_0__Bacteria;D_1__Bacteroidetes;D_2__Bacteroidia;D_3__Bacteroidales;D_4__Prevotellaceae;D_5__Prevotella7
ko04626	0.0199672	0.010208	0.0155879	0.0117012	Streptococcus	D_0__Bacteria;D_1__Firmicutes;D_2__Bacilli;D_3__Lactobacillales;D_4__Streptococcaceae;D_5__Streptococcus
ko04626	0.0119309	0.0096698	0.0171292	0.018377	Haemophilus	D_0__Bacteria;D_1__Proteobacteria;D_2__Gammaproteobacteria;D_3__Pasteurellales;D_4__Pasteurellaceae;D_5__Haemophilus
ko04626	0.0144203	0.0236125	0.00765038	0.010707	Fusobacterium	D_0__Bacteria;D_1__Fusobacteria;D_2__Fusobacteriia;D_3__Fusobacteriales;D_4__Fusobacteriaceae;D_5__Fusobacterium
ko04626	0.149233	0.189331	0.10236	0.120272	Others	Others
ko02040	0.0454638	0.0724037	0.0502771	0.0602994	Campylobacter	D_0__Bacteria;D_1__Epsilonbacteraeota;D_2__Campylobacteria;D_3__Campylobacterales;D_4__Campylobacteraceae;D_5__Campylobacter
ko02040	0.0377895	0.128054	0.0154461	0.0338696	Treponema2	D_0__Bacteria;D_1__Spirochaetes;D_2__Spirochaetia;D_3__Spirochaetales;D_4__Spirochaetaceae;D_5__Treponema2
ko02040	0.0152377	0.0541146	0.00094586	0.00819446	Selenomonas	D_0__Bacteria;D_1__Firmicutes;D_2__Negativicutes;D_3__Selenomonadales;D_4__Veillonellaceae;D_5__Selenomonas
ko02040	0.0153827	0.039737	0.00551906	0.0147982	Catonella	D_0__Bacteria;D_1__Firmicutes;D_2__Clostridia;D_3__Clostridiales;D_4__Lachnospiraceae;D_5__Catonella
ko02040	0.0162114	0.0017337	0.0225222	0.00958357	Lautropia	D_0__Bacteria;D_1__Proteobacteria;D_2__Gammaproteobacteria;D_3__Betaproteobacteriales;D_4__Burkholderiaceae;D_5__Lautropia
ko02040	0.212434	0.259123	0.0788907	0.0914224	Others	Others
ko02030	0.0574475	0.197403	0.0237456	0.0529857	Treponema2	D_0__Bacteria;D_1__Spirochaetes;D_2__Spirochaetia;D_3__Spirochaetales;D_4__Spirochaetaceae;D_5__Treponema2
ko02030	0.0323037	0.0492957	0.0201507	0.0258026	Fusobacterium	D_0__Bacteria;D_1__Fusobacteria;D_2__Fusobacteriia;D_3__Fusobacteriales;D_4__Fusobacteriaceae;D_5__Fusobacterium
ko02030	0.0235878	0.0837868	0.00146418	0.0126928	Selenomonas	D_0__Bacteria;D_1__Firmicutes;D_2__Negativicutes;D_3__Selenomonadales;D_4__Veillonellaceae;D_5__Selenomonas
ko02030	0.022552	0.0596023	0.00810574	0.0216759	Catonella	D_0__Bacteria;D_1__Firmicutes;D_2__Clostridia;D_3__Clostridiales;D_4__Lachnospiraceae;D_5__Catonella
ko02030	0.0202529	0.0262914	0.0392898	0.0172247	Pseudomonas	D_0__Bacteria;D_1__Proteobacteria;D_2__Gammaproteobacteria;D_3__Pseudomonadales;D_4__Pseudomonadaceae;D_5__Pseudomonas
ko02030	0.34607	0.376468	0.155515	0.181294	Others	Others
ko01055	0.233187	0.148058	0.631826	0.483752	Neisseria	D_0__Bacteria;D_1__Proteobacteria;D_2__Gammaproteobacteria;D_3__Betaproteobacteriales;D_4__Neisseriaceae;D_5__Neisseria
ko01055	0.351649	0.619197	0.178124	0.256329	Fusobacterium	D_0__Bacteria;D_1__Fusobacteria;D_2__Fusobacteriia;D_3__Fusobacteriales;D_4__Fusobacteriaceae;D_5__Fusobacterium
ko01055	0.116597	0.116886	0.261822	0.278612	Prevotella7	D_0__Bacteria;D_1__Bacteroidetes;D_2__Bacteroidia;D_3__Bacteroidales;D_4__Prevotellaceae;D_5__Prevotella7
ko01055	0.160022	0.0899881	0.233323	0.203341	Haemophilus	D_0__Bacteria;D_1__Proteobacteria;D_2__Gammaproteobacteria;D_3__Pasteurellales;D_4__Pasteurellaceae;D_5__Haemophilus
ko01055	0.182934	0.2404	0.09606	0.132093	Leptotrichia	D_0__Bacteria;D_1__Fusobacteria;D_2__Fusobacteriia;D_3__Fusobacteriales;D_4__Leptotrichiaceae;D_5__Leptotrichia
ko01055	1.39686	1.55371	1.06949	1.1972	Others	Others
ko00121	0.0993217	0.0359514	0.00683864	0.08246	Lactobacillus	D_0__Bacteria;D_1__Firmicutes;D_2__Bacilli;D_3__Lactobacillales;D_4__Lactobacillaceae;D_5__Lactobacillus
ko00121	0.0524792	0.0324906	0.0439371	0.0369472	Granulicatella	D_0__Bacteria;D_1__Firmicutes;D_2__Bacilli;D_3__Lactobacillales;D_4__Carnobacteriaceae;D_5__Granulicatella
ko00121	0.023047	0.0569527	0.00817749	0.0218834	Catonella	D_0__Bacteria;D_1__Firmicutes;D_2__Clostridia;D_3__Clostridiales;D_4__Lachnospiraceae;D_5__Catonella
ko00121	0.0249523	0.0504226	0	0	Enterococcus	D_0__Bacteria;D_1__Firmicutes;D_2__Bacilli;D_3__Lactobacillales;D_4__Enterococcaceae;D_5__Enterococcus
ko00121	0.0173238	0.0431188	0	0.0101638	Staphylococcus	D_0__Bacteria;D_1__Firmicutes;D_2__Bacilli;D_3__Bacillales;D_4__Staphylococcaceae;D_5__Staphylococcus
ko00121	0.106833	0.140472	0.0133418	0.0222385	Others	Others
ko00120	0.0110346	0.0039942	0.000759773	0.0091613	Lactobacillus	D_0__Bacteria;D_1__Firmicutes;D_2__Bacilli;D_3__Lactobacillales;D_4__Lactobacillaceae;D_5__Lactobacillus
ko00120	0.00583044	0.0036097	0.00488141	0.00410483	Granulicatella	D_0__Bacteria;D_1__Firmicutes;D_2__Bacilli;D_3__Lactobacillales;D_4__Carnobacteriaceae;D_5__Granulicatella
ko00120	0.00256052	0.00632744	0.000908519	0.00243124	Catonella	D_0__Bacteria;D_1__Firmicutes;D_2__Clostridia;D_3__Clostridiales;D_4__Lachnospiraceae;D_5__Catonella
ko00120	0.00277221	0.00560195	0	0	Enterococcus	D_0__Bacteria;D_1__Firmicutes;D_2__Bacilli;D_3__Lactobacillales;D_4__Enterococcaceae;D_5__Enterococcus
ko00120	0.00192467	0.0047905	0	0.0011292	Staphylococcus	D_0__Bacteria;D_1__Firmicutes;D_2__Bacilli;D_3__Bacillales;D_4__Staphylococcaceae;D_5__Staphylococcus
ko00120	0.0118739	0.0156501	0.00155866	0.0024707	Others	Others
ko05110	0.000555154	0.000490922	0.000991397	0.00311896	Neisseria	D_0__Bacteria;D_1__Proteobacteria;D_2__Gammaproteobacteria;D_3__Betaproteobacteriales;D_4__Neisseriaceae;D_5__Neisseria
ko05110	0.00102723	0.00128703	0.0005203	0.000698545	Campylobacter	D_0__Bacteria;D_1__Epsilonbacteraeota;D_2__Campylobacteria;D_3__Campylobacterales;D_4__Campylobacteraceae;D_5__Campylobacter
ko05110	0.000380161	0.000533149	5.84305e-07	0.000544674	Pseudomonas	D_0__Bacteria;D_1__Proteobacteria;D_2__Gammaproteobacteria;D_3__Pseudomonadales;D_4__Pseudomonadaceae;D_5__Pseudomonas
ko05110	0.000304509	0.000200019	0.00016047	0.000618224	Eikenella	D_0__Bacteria;D_1__Proteobacteria;D_2__Gammaproteobacteria;D_3__Betaproteobacteriales;D_4__Neisseriaceae;D_5__Eikenella
ko05110	0.000218808	8.69928e-05	3.1435e-05	9.33065e-05	Comamonas	D_0__Bacteria;D_1__Proteobacteria;D_2__Gammaproteobacteria;D_3__Betaproteobacteriales;D_4__Burkholderiaceae;D_5__Comamonas
ko05110	5.16632e-05	0.000118769	4.86861e-05	9.5172e-05	Others	Others
ko00710	0.0398563	0.0232633	0.0206334	0.0328613	Porphyromonas	D_0__Bacteria;D_1__Bacteroidetes;D_2__Bacteroidia;D_3__Bacteroidales;D_4__Porphyromonadaceae;D_5__Porphyromonas
ko00710	0.0127831	0.0248463	0.0141709	0.0171342	Campylobacter	D_0__Bacteria;D_1__Epsilonbacteraeota;D_2__Campylobacteria;D_3__Campylobacterales;D_4__Campylobacteraceae;D_5__Campylobacter
ko00710	0.0138309	0.0218494	9.87855e-06	0.000757409	Serratia	D_0__Bacteria;D_1__Proteobacteria;D_2__Gammaproteobacteria;D_3__Enterobacteriales;D_4__Enterobacteriaceae;D_5__Serratia
ko00710	0.00708227	0.011522	1.84614e-05	0.0120001	Klebsiella	D_0__Bacteria;D_1__Proteobacteria;D_2__Gammaproteobacteria;D_3__Enterobacteriales;D_4__Enterobacteriaceae;D_5__Klebsiella
ko00710	0.0101223	0.010002	3.88118e-05	0.00343716	Enterobacter	D_0__Bacteria;D_1__Proteobacteria;D_2__Gammaproteobacteria;D_3__Enterobacteriales;D_4__Enterobacteriaceae;D_5__Enterobacter
ko00710	0.022833	0.0367111	0.00243331	0.016398	Others	Others
ko04910	0.00874404	0.00849146	0.00377933	0.0054541	Leptotrichia	D_0__Bacteria;D_1__Fusobacteria;D_2__Fusobacteriia;D_3__Fusobacteriales;D_4__Leptotrichiaceae;D_5__Leptotrichia
ko04910	0.00182927	0.00360323	0.00119156	0.00298506	Capnocytophaga	D_0__Bacteria;D_1__Bacteroidetes;D_2__Bacteroidia;D_3__Flavobacteriales;D_4__Flavobacteriaceae;D_5__Capnocytophaga
ko04910	0.00173412	0.00601354	0.000301727	0.00133733	Fusobacterium	D_0__Bacteria;D_1__Fusobacteria;D_2__Fusobacteriia;D_3__Fusobacteriales;D_4__Fusobacteriaceae;D_5__Fusobacterium
ko04910	0.00253623	0.000817416	0.00151568	0.00110431	Streptococcus	D_0__Bacteria;D_1__Firmicutes;D_2__Bacilli;D_3__Lactobacillales;D_4__Streptococcaceae;D_5__Streptococcus
ko04910	0.00340251	0.000631388	0.000599604	0.000880664	Actinomyces	D_0__Bacteria;D_1__Actinobacteria;D_2__Actinobacteria;D_3__Actinomycetales;D_4__Actinomycetaceae;D_5__Actinomyces
ko04910	0.00571896	0.00837249	0.00250476	0.00319758	Others	Others
ko05120	0.0164807	0.0104247	0.0452403	0.0337972	Neisseria	D_0__Bacteria;D_1__Proteobacteria;D_2__Gammaproteobacteria;D_3__Betaproteobacteriales;D_4__Neisseriaceae;D_5__Neisseria
ko05120	0.0208258	0.00922677	0.0178681	0.0132976	Streptococcus	D_0__Bacteria;D_1__Firmicutes;D_2__Bacilli;D_3__Lactobacillales;D_4__Streptococcaceae;D_5__Streptococcus
ko05120	0.00832114	0.00834501	0.0186852	0.0198877	Prevotella7	D_0__Bacteria;D_1__Bacteroidetes;D_2__Bacteroidia;D_3__Bacteroidales;D_4__Prevotellaceae;D_5__Prevotella7
ko05120	0.0130726	0.0172988	0.00687924	0.0094541	Leptotrichia	D_0__Bacteria;D_1__Fusobacteria;D_2__Fusobacteriia;D_3__Fusobacteriales;D_4__Leptotrichiaceae;D_5__Leptotrichia
ko05120	0.0117741	0.0196513	0.00633986	0.00888787	Fusobacterium	D_0__Bacteria;D_1__Fusobacteria;D_2__Fusobacteriia;D_3__Fusobacteriales;D_4__Fusobacteriaceae;D_5__Fusobacterium
ko05120	0.093396	0.111494	0.07396	0.0911271	Others	Others
ko00312	0.00433094	0.0107797	6.76468e-05	0.00254095	Staphylococcus	D_0__Bacteria;D_1__Firmicutes;D_2__Bacilli;D_3__Bacillales;D_4__Staphylococcaceae;D_5__Staphylococcus
ko00312	0.000857237	0.00476169	0.000351919	0.000886855	Catonella	D_0__Bacteria;D_1__Firmicutes;D_2__Clostridia;D_3__Clostridiales;D_4__Lachnospiraceae;D_5__Catonella
ko00312	0.00132796	0.00216044	3.4616e-06	0.00225007	Klebsiella	D_0__Bacteria;D_1__Proteobacteria;D_2__Gammaproteobacteria;D_3__Enterobacteriales;D_4__Enterobacteriaceae;D_5__Klebsiella
ko00312	0.000847825	0.00269602	0	0.000171018	Enterobacteriaceae	D_0__Bacteria;D_1__Proteobacteria;D_2__Gammaproteobacteria;D_3__Enterobacteriales;D_4__Enterobacteriaceae;D_5__Enterobacteriaceae
ko00312	0.00121163	0.00182611	0	0	Blautia	D_0__Bacteria;D_1__Firmicutes;D_2__Clostridia;D_3__Clostridiales;D_4__Lachnospiraceae;D_5__Blautia
ko00312	0.00482471	0.00503553	0.000272207	0.000611332	Others	Others
ko03050	0.00425032	0.00173882	0.00586033	0.00265179	Rothia	D_0__Bacteria;D_1__Actinobacteria;D_2__Actinobacteria;D_3__Micrococcales;D_4__Micrococcaceae;D_5__Rothia
ko03050	0.00406669	0.00098275	0.00131379	0.00123713	Actinomyces	D_0__Bacteria;D_1__Actinobacteria;D_2__Actinobacteria;D_3__Actinomycetales;D_4__Actinomycetaceae;D_5__Actinomyces
ko03050	0.000383677	0.000319404	1.39068e-06	0.000237312	Corynebacterium1	D_0__Bacteria;D_1__Actinobacteria;D_2__Actinobacteria;D_3__Corynebacteriales;D_4__Corynebacteriaceae;D_5__Corynebacterium1
ko03050	0.000200816	0.000117745	0.000376332	0.00011457	Corynebacterium	D_0__Bacteria;D_1__Actinobacteria;D_2__Actinobacteria;D_3__Corynebacteriales;D_4__Corynebacteriaceae;D_5__Corynebacterium
ko03050	0.000250107	0.000382149	4.5331e-06	5.82808e-05	Bifidobacterium	D_0__Bacteria;D_1__Actinobacteria;D_2__Actinobacteria;D_3__Bifidobacteriales;D_4__Bifidobacteriaceae;D_5__Bifidobacterium
ko03050	0.000227833	0.000200992	2.85062e-05	9.50802e-05	Others	Others
ko00311	0.0400013	0.0144083	0.0388423	0.0273546	Streptococcus	D_0__Bacteria;D_1__Firmicutes;D_2__Bacilli;D_3__Lactobacillales;D_4__Streptococcaceae;D_5__Streptococcus
ko00311	0.00746786	0.00803208	0.00843835	0.00776564	Gemella	D_0__Bacteria;D_1__Firmicutes;D_2__Bacilli;D_3__Bacillales;D_4__FamilyXI;D_5__Gemella
ko00311	0.00490849	0.00661525	0.00368283	0.0045015	Leptotrichia	D_0__Bacteria;D_1__Fusobacteria;D_2__Fusobacteriia;D_3__Fusobacteriales;D_4__Leptotrichiaceae;D_5__Leptotrichia
ko00311	0.0026345	0.00352341	0.0022949	0.00281564	Pseudomonas	D_0__Bacteria;D_1__Proteobacteria;D_2__Gammaproteobacteria;D_3__Pseudomonadales;D_4__Pseudomonadaceae;D_5__Pseudomonas
ko00311	0.00417286	0.0027269	0.00188019	0.00173024	Atopobium	D_0__Bacteria;D_1__Actinobacteria;D_2__Coriobacteriia;D_3__Coriobacteriales;D_4__Atopobiaceae;D_5__Atopobium
ko00311	0.0114105	0.00490872	0.00242571	0.00262763	Others	Others
ko04510	0.00044161	7.59739e-05	0.000504756	0.000368378	Rothia	D_0__Bacteria;D_1__Actinobacteria;D_2__Actinobacteria;D_3__Micrococcales;D_4__Micrococcaceae;D_5__Rothia
ko04510	0	0	0	3.63103e-07	Actinomyces	D_0__Bacteria;D_1__Actinobacteria;D_2__Actinobacteria;D_3__Actinomycetales;D_4__Actinomycetaceae;D_5__Actinomyces
ko04115	0.00111859	0.000119625	0.00154141	0.000657326	Lautropia	D_0__Bacteria;D_1__Proteobacteria;D_2__Gammaproteobacteria;D_3__Betaproteobacteriales;D_4__Burkholderiaceae;D_5__Lautropia
ko04115	0.000505124	0.00058844	0.000600669	0.000699294	Campylobacter	D_0__Bacteria;D_1__Epsilonbacteraeota;D_2__Campylobacteria;D_3__Campylobacterales;D_4__Campylobacteraceae;D_5__Campylobacter
ko04115	0.000236312	0.00022579	0.00142135	1.53307e-06	Pseudomonas	D_0__Bacteria;D_1__Proteobacteria;D_2__Gammaproteobacteria;D_3__Pseudomonadales;D_4__Pseudomonadaceae;D_5__Pseudomonas
ko04115	0	0	0.000744803	0	Allorhizobium	D_0__Bacteria;D_1__Proteobacteria;D_2__Alphaproteobacteria;D_3__Rhizobiales;D_4__Rhizobiaceae;D_5__Allorhizobium
ko04115	0.000362056	0.000143945	5.20147e-05	0.000156463	Comamonas	D_0__Bacteria;D_1__Proteobacteria;D_2__Gammaproteobacteria;D_3__Betaproteobacteriales;D_4__Burkholderiaceae;D_5__Comamonas
ko04115	0.00111212	0.000431252	0.00046838	0.000262114	Others	Others
ko00290	0.232821	0.148056	0.632117	0.483924	Neisseria	D_0__Bacteria;D_1__Proteobacteria;D_2__Gammaproteobacteria;D_3__Betaproteobacteriales;D_4__Neisseriaceae;D_5__Neisseria
ko00290	0.311757	0.106638	0.295606	0.216532	Streptococcus	D_0__Bacteria;D_1__Firmicutes;D_2__Bacilli;D_3__Lactobacillales;D_4__Streptococcaceae;D_5__Streptococcus
ko00290	0.185883	0.102241	0.270875	0.233383	Haemophilus	D_0__Bacteria;D_1__Proteobacteria;D_2__Gammaproteobacteria;D_3__Pasteurellales;D_4__Pasteurellaceae;D_5__Haemophilus
ko00290	0.186217	0.0641598	0.178644	0.175287	Veillonella	D_0__Bacteria;D_1__Firmicutes;D_2__Negativicutes;D_3__Selenomonadales;D_4__Veillonellaceae;D_5__Veillonella
ko00290	0.16717	0.232145	0.0819109	0.121611	Leptotrichia	D_0__Bacteria;D_1__Fusobacteria;D_2__Fusobacteriia;D_3__Fusobacteriales;D_4__Leptotrichiaceae;D_5__Leptotrichia
ko00290	1.01318	1.36368	0.654809	0.690643	Others	Others
ko03008	0.0113607	0.00722469	0.0308163	0.0236015	Neisseria	D_0__Bacteria;D_1__Proteobacteria;D_2__Gammaproteobacteria;D_3__Betaproteobacteriales;D_4__Neisseriaceae;D_5__Neisseria
ko03008	0.00780906	0.00439142	0.0113831	0.00992305	Haemophilus	D_0__Bacteria;D_1__Proteobacteria;D_2__Gammaproteobacteria;D_3__Pasteurellales;D_4__Pasteurellaceae;D_5__Haemophilus
ko03008	0.00864986	0.0043964	0.00666936	0.00507879	Streptococcus	D_0__Bacteria;D_1__Firmicutes;D_2__Bacilli;D_3__Lactobacillales;D_4__Streptococcaceae;D_5__Streptococcus
ko03008	0.00284498	0.00285202	0.00638845	0.00679813	Prevotella7	D_0__Bacteria;D_1__Bacteroidetes;D_2__Bacteroidia;D_3__Bacteroidales;D_4__Prevotellaceae;D_5__Prevotella7
ko03008	0.004974	0.00203488	0.00684306	0.00308557	Rothia	D_0__Bacteria;D_1__Actinobacteria;D_2__Actinobacteria;D_3__Micrococcales;D_4__Micrococcaceae;D_5__Rothia
ko03008	0.0525894	0.0623125	0.0374426	0.0451351	Others	Others
ko03410	0.122085	0.0778424	0.328061	0.249144	Neisseria	D_0__Bacteria;D_1__Proteobacteria;D_2__Gammaproteobacteria;D_3__Betaproteobacteriales;D_4__Neisseriaceae;D_5__Neisseria
ko03410	0.157111	0.0845431	0.118936	0.0905628	Streptococcus	D_0__Bacteria;D_1__Firmicutes;D_2__Bacilli;D_3__Lactobacillales;D_4__Streptococcaceae;D_5__Streptococcus
ko03410	0.0530304	0.0547659	0.124966	0.128353	Prevotella7	D_0__Bacteria;D_1__Bacteroidetes;D_2__Bacteroidia;D_3__Bacteroidales;D_4__Prevotellaceae;D_5__Prevotella7
ko03410	0.0770821	0.0432266	0.112889	0.098226	Haemophilus	D_0__Bacteria;D_1__Proteobacteria;D_2__Gammaproteobacteria;D_3__Pasteurellales;D_4__Pasteurellaceae;D_5__Haemophilus
ko03410	0.0842553	0.109913	0.0436496	0.0606763	Leptotrichia	D_0__Bacteria;D_1__Fusobacteria;D_2__Fusobacteriia;D_3__Fusobacteriales;D_4__Leptotrichiaceae;D_5__Leptotrichia
ko03410	0.748232	0.837555	0.573972	0.638362	Others	Others
ko00400	0.154129	0.0976998	0.411333	0.313004	Neisseria	D_0__Bacteria;D_1__Proteobacteria;D_2__Gammaproteobacteria;D_3__Betaproteobacteriales;D_4__Neisseriaceae;D_5__Neisseria
ko00400	0.196931	0.0877562	0.160336	0.120607	Streptococcus	D_0__Bacteria;D_1__Firmicutes;D_2__Bacilli;D_3__Lactobacillales;D_4__Streptococcaceae;D_5__Streptococcus
ko00400	0.0941442	0.0537189	0.13746	0.120684	Haemophilus	D_0__Bacteria;D_1__Proteobacteria;D_2__Gammaproteobacteria;D_3__Pasteurellales;D_4__Pasteurellaceae;D_5__Haemophilus
ko00400	0.0940911	0.124892	0.0470387	0.0670453	Leptotrichia	D_0__Bacteria;D_1__Fusobacteria;D_2__Fusobacteriia;D_3__Fusobacteriales;D_4__Leptotrichiaceae;D_5__Leptotrichia
ko00400	0.0505518	0.0505612	0.111726	0.119694	Prevotella7	D_0__Bacteria;D_1__Bacteroidetes;D_2__Bacteroidia;D_3__Bacteroidales;D_4__Prevotellaceae;D_5__Prevotella7
ko00400	0.835968	0.968843	0.636009	0.705366	Others	Others
ko00770	0.201764	0.128308	0.547362	0.419202	Neisseria	D_0__Bacteria;D_1__Proteobacteria;D_2__Gammaproteobacteria;D_3__Betaproteobacteriales;D_4__Neisseriaceae;D_5__Neisseria
ko00770	0.257062	0.128556	0.202703	0.153831	Streptococcus	D_0__Bacteria;D_1__Firmicutes;D_2__Bacilli;D_3__Lactobacillales;D_4__Streptococcaceae;D_5__Streptococcus
ko00770	0.0809199	0.0794316	0.177249	0.189429	Prevotella7	D_0__Bacteria;D_1__Bacteroidetes;D_2__Bacteroidia;D_3__Bacteroidales;D_4__Prevotellaceae;D_5__Prevotella7
ko00770	0.124367	0.0663322	0.181725	0.154297	Haemophilus	D_0__Bacteria;D_1__Proteobacteria;D_2__Gammaproteobacteria;D_3__Pasteurellales;D_4__Pasteurellaceae;D_5__Haemophilus
ko00770	0.149441	0.0516783	0.141559	0.140075	Veillonella	D_0__Bacteria;D_1__Firmicutes;D_2__Negativicutes;D_3__Selenomonadales;D_4__Veillonellaceae;D_5__Veillonella
ko00770	1.2916	1.59386	0.909938	1.0562	Others	Others

## Sheet: Table S5
Table S5
									Tumor vs AN				High vs Low (Fusonacterium)								Tumor vs AN								glm.nb test in tumor tissues				Tumor vs AN
Gene					Methylation status				(HK methylation)				Tumor				AN				High (Fusonacterium)				Low (Fusonacterium)								(TCGA transcriptom)
Chrom	Start	End	Name		DMR	Gene	Fusobacterium		Difference	p value	q value		Difference	p value	q value		Diff.	p value	q value		Difference	p value	q value		Difference	p value	q value		z value	p value	Spearson's test		log2FoldChange	p value	q value	Expression
chr19	58357001	58358000	A1BG		Hyper	Hyper			15.7524	2.45e-196	3.15e-196		-0.515531	0.15785	0.115653		-1.94603	9.3e-08	4.99e-07		16.3539	5.36e-116	7.08e-116		14.9234	8.21e-79	1.82e-78						0.601974	0.00333211	0.00705489
chr12	53324001	53325000	AAAS		Hyper	Hyper			15.8395	0	0		8.54534	4.54e-10	1.64e-09		0.483725	1.36e-07	7.1e-07		19.2501	2.19e-276	6.11e-276		11.1885	3.64e-93	9.45e-93						0.179374	0.017797	0.0319523
chr11	77878001	77879000	AAMDC		Hyper	Hyper			17.1505	8.97e-61	5.3e-61		0.264071	0.531265	0.303379		1.12079	0.102636	0.108796		16.837	6.47e-34	4e-34		17.6937	3.03e-31	3.17e-31
chr17	36946001	36947000	AATF		Hyper	Hyper			19.432	0	0		8.19422	8.45e-08	2.33e-07		-0.898117	0.678942	0.440963		23.4654	0	0		14.3731	2.08e-229	1.46e-228						0.618717	5.04e-12	4.01e-11
chr16	16014001	16015000	ABCC1		Hyper	Hyper			18.8035	7.08e-129	6.64e-129		-1.41435	0.0783339	0.0645264		-0.102478	2.6e-10	2.04e-09		18.2093	4.6e-71	4.29e-71		19.5211	1.5e-50	2.28e-50						1.03704	1.95e-08	9.85e-08	Up
chr17	37299001	37300000	ACACA		Hyper	Hyper			18.2425	6.32e-117	5.55e-117		10.4141	1.88e-06	4.31e-06		0.890158	0.140154	0.138809		22.5598	4.24e-104	5.15e-104		13.0359	4.18e-28	4.06e-28						0.236791	0.019453	0.034597
chr17	37300001	37301000	ACACA		Hyper	Hyper			15.0178	7.12e-35	3.29e-35		10.6502	0.0351194	0.0326089		3.0333	0.0392882	0.0503739		18.6202	5.69e-32	3.42e-32		11.0032	3.61e-08	1.84e-08						0.236791	0.019453	0.034597
chr22	41472001	41473000	ACO2		Hyper	Hyper			15.5315	1.28e-38	6.14e-39		-1.24411	0.00440867	0.00527118		0.862445	0.177216	0.166353		14.6663	2.28e-22	1.18e-22		16.7729	6.21e-20	4.83e-20						-0.800091	7.57e-18	1.21e-16
chr1	54548001	54549000	ACOT11		Hyper	Hyper			15.9791	3.27e-202	4.3e-202		13.6064	4.09e-30	5.92e-29		-5.85006	0.119609	0.122676		24.6684	6.48e-258	1.68e-257		5.21196	4.14e-13	2.58e-13						-0.506156	0.00572594	0.0115605
chr3	58536001	58537000	ACOX2		Hyper	Hyper			26.4695	1.79e-138	1.77e-138		8.78991	0.00213508	0.00275949		1.19087	0.844304	0.508916		29.4873	2.67e-105	3.27e-105		21.8882	9.17e-39	1.12e-38						-2.87138	1.4e-41	2.56e-39	Down
chr3	58537001	58538000	ACOX2		Hyper	Hyper			19.3914	2.41e-183	2.94e-183		3.76223	0.0637727	0.0542545		0.759182	0.0143727	0.0219142		20.6334	2.9e-125	4.06e-125		17.6303	6.29e-64	1.16e-63						-2.87138	1.4e-41	2.56e-39	Down
chr4	8394001	8395000	ACOX3		Hyper	Hyper			19.4759	0	0		-1.41828	6.74e-17	4.49e-16		-0.49544	8.87e-56	1.45e-53		19.0913	0	0		20.0141	0	0						-1.13211	1.37e-18	2.37e-17	Down
chr17	50469001	50470000	ACSF2		Hyper	Hyper			23.192	0	0		1.10895	0.182443	0.130237		-0.0574713	8.93e-31	4.32e-29		23.6841	0	0		22.5177	0	0						-0.778557	1.05e-06	4.13e-06
chr1	229431001	229432000	ACTA1		Hyper	Hyper			20.5114	0	0		-1.01814	0.378236	0.233371		-1.37877	0.0337999	0.0445319		20.6332	0	0		20.2725	0	0						-4.11172	5.93e-12	4.69e-11	Down
chr1	229432001	229433000	ACTA1		Hyper	Hyper			18.4666	0	0		1.65709	1.24e-07	3.35e-07		-2.45438	0.000218268	0.000589853		20.1803	0	0		16.0688	0	0						-4.11172	5.93e-12	4.69e-11	Down
chr1	229433001	229434000	ACTA1		Hyper	Hyper			17.2622	0	0		2.61649	0.15313	0.112807		-6.3031	6.9e-11	5.85e-10		21.1036	0	0		12.184	4.08e-86	9.82e-86						-4.11172	5.93e-12	4.69e-11	Down
chr1	236686001	236687000	ACTN2		Hyper	Hyper			18.0036	0	0		5.17524	9.17e-126	1.72e-123		-1.56559	1.33e-12	1.39e-11		21.0193	0	0		14.2785	0	0						-3.32576	5.47e-08	2.58e-07	Down
chr1	236687001	236688000	ACTN2		Hyper	Hyper			15.458	9.48e-194	1.21e-193		0.317653	0.566282	0.318374		-1.74659	0.00244259	0.00486284		16.322	1.33e-118	1.78e-118		14.2578	1.53e-76	3.3e-76						-3.32576	5.47e-08	2.58e-07	Down
chr12	43551001	43552000	ADAMTS20		Hyper	Hyper			24.58	0	0		4.74687	7.19e-10	2.54e-09		-1.46622	0.318713	0.258381		27.2724	0	0		21.0593	1.15e-229	8.07e-229						5.3929	1.03e-27	5.05e-26	Up
chr12	43552001	43553000	ADAMTS20		Hyper	Hyper			18.1321	0	0		1.56708	0.390757	0.239359		-0.409594	0.000138418	0.000393242		19.0153	0	0		17.0386	0	0						5.3929	1.03e-27	5.05e-26	Up
chr3	158672001	158673000	LXN		Hyper	Hyper	Hyper		22.2954	0	0		17.9744	1.67e-11	6.97e-11		-3.60462	0.817399	0.498393		32.0408	0	0		10.4618	7.97e-238	5.84e-237		2.10132	0.035613	0.00734189		-1.04462	2.37e-06	8.81e-06	Down
chr16	54932001	54933000	IRX5		Hyper	Hyper	Hyper		23.9737	0	0		15.4997	4.85e-123	8.54e-121		-3.33658	0.0167599	0.024933		32.3342	0	0		13.4979	2.57e-238	1.89e-237		2.91823	0.00352019	0.00289709		-0.834756	3.29e-06	1.19e-05
chr12	2835001	2836000	NRIP2		Hyper	Hyper	Hyper		19.4794	3.14e-203	4.14e-203		18.3333	1.64e-28	2.2e-27		-6.1395	0.0307757	0.0412432		30.3594	2.12e-258	5.53e-258		5.88663	4.35e-14	2.81e-14		2.39088	0.0168078	0.0104361		-0.698232	2.51e-06	9.3e-06
chr9	2021001	2022000	SMARCA2		Hyper	Hyper	Hyper		18.5246	1.06e-53	5.9e-54		18.3194	0.000748294	0.00107204		0.500958	0.583717	0.397941		25.439	5.61e-61	4.75e-61		7.62053	0.000424953	0.000170862		3.70542	0.000211044	0.000900637		-0.501142	0.00170818	0.00383215
chr2	241617001	241618000	THAP4		Hyper	Hyper	Hyper		17.8019	3.76e-87	2.72e-87		16.3905	3.3e-06	7.28e-06		1.64432	0.000181347	0.000500212		24.2499	1.04e-85	1.1e-85		9.50368	3.32e-08	1.69e-08		2.49713	0.0125203	0.00597515		-0.313085	0.000214796	0.000572697
chr6	157024001	157025000	ARID1B		Hyper	Hyper	Hyper		22.6143	5.12e-66	3.16e-66		19.2268	7.46e-09	2.34e-08		0.489368	1.73e-07	8.87e-07		30.7124	3.39e-70	3.13e-70		11.975	8.06e-10	4.42e-10		2.23904	0.0251533	0.0225979		-0.243511	0.00339214	0.00717011
chr8	22139001	22140000	REEP4		Hyper	Hyper	Hyper		16.8635	3.7e-217	5.15e-217		16.0036	4.38e-38	8.93e-37		-1.40144	1.38e-08	8.45e-08		23.3758	1.64e-258	4.27e-258		5.97074	8.95e-11	5.1e-11		2.676	0.00745072	0.00839479		0.118593	0.377346	0.464486
chr12	124538001	124539000	NCOR2		Hyper	Hyper	Hyper		20.067	2.64e-88	1.92e-88		18.5598	6.28e-26	7.37e-25		-3.51822	0.0974023	0.104351		29.5328	1.01e-109	1.28e-109		7.45477	4.01e-07	1.94e-07		3.68966	0.000224558	0.00172006		0.2498	0.00847057	0.0164315
chr4	2800001	2801000	SH3BP2		Hyper	Hyper	Hyper		20.4361	2.4e-126	2.23e-126		15.2358	1.76e-13	8.85e-13		-3.78088	0.000231929	0.000622977		27.9649	9.16e-151	1.48e-150		8.94818	7.95e-11	4.54e-11		3.171	0.00151918	0.00121749		0.260922	0.0127633	0.0237189
chr12	7068001	7069000	C1S		Hyper	Hyper	Hyper		23.0965	3.79e-152	4.01e-152		17.9212	1.65e-06	3.81e-06		-2.23013	0.136931	0.136326		32.4072	6.88e-157	1.15e-156		12.2558	2.89e-20	2.27e-20		3.07451	0.00210847	0.000529088		0.910916	2.84e-06	1.04e-05
chr11	71452001	71453000	DHCR7		Hyper	Hyper	Hyper		17.5032	0	0		22.0812	7.31e-67	3.86e-65		0.0768965	0.234408	0.205567		25.5733	0	0		3.569	3.04e-139	1.19e-138		2.89522	0.00378892	0.000313628		1.10525	2.61e-06	9.62e-06	Up
chr19	10287001	10288000	ICAM4		Hyper	Hyper	Hyper		15.7138	0	0		17.4145	1.77e-64	8.63e-63		-1.47666	0.152493	0.148219		23.5651	0	0		4.67401	5.21e-17	3.71e-17		1.98831	0.0467769	0.0116875		1.6158	2.12e-07	9.29e-07	Up
chr1	47439001	47440000	FOXD2		Hyper	Hyper	Hyper		16.8239	0	0		16.4803	0.0010961	0.00151496		-0.447115	1.56e-06	6.76e-06		25.3119	0	0		8.38447	9.77e-58	1.66e-57		2.67288	0.00752031	0.000631972		2.1326	2.99e-47	9.54e-45	Up
chr17	36940001	36941000	LHX1		Hyper	Hyper	Hyper		20.3935	0	0		16.1904	2.83e-53	9.84e-52		-0.683908	2.68e-05	8.99e-05		27.9816	0	0		11.1073	4.31e-288	4.06e-287		2.65537	0.00792209	0.00180025		5.94231	6.62e-35	6.63e-33	Up
chr1	154408001	154409000	IL6R-AS1		Hyper	Hyper	Hyper		25.2632	3.32e-158	3.61e-158		17.2893	7.63e-10	2.68e-09		-2.20464	0.708535	0.453794		33.9528	4.8e-150	7.74e-150		14.4588	6.06e-26	5.57e-26		1.97613	0.0481397	0.0337968
chr17	36934001	36935000	LHX1-DT		Hyper	Hyper	Hyper		18.9101	0	0		16.7635	5.74e-73	3.56e-71		-2.98706	2.45e-18	4.59e-17		27.5812	0	0		7.83056	2.34e-137	9.01e-137		2.89815	0.00375375	0.000651848
chr2	64904001	64905000	LINC02245		Hyper	Hyper	Hyper		23.9672	3.4e-263	5.57e-263		15.673	1.05e-05	2.13e-05		-2.52237	0.409449	0.309786		32.9115	3.13e-245	7.73e-245		14.7162	2.75e-50	4.14e-50		2.81301	0.00490809	0.0127959
chr4	184348001	184349000	LINC02363		Hyper	Hyper	Hyper		15.1687	2.7e-120	2.42e-120		16.9063	0.0075359	0.00848888		-1.82017	0.0324875	0.0431123		23.5188	1.22e-167	2.16e-167		4.79238	5.74e-07	2.75e-07		2.95867	0.00308966	0.00691153
chr3	49805001	49806000	MIR5193		Hyper	Hyper	Hyper		17.6965	1.56e-107	1.29e-107		16.3083	2.86e-06	6.38e-06		-2.50333	0.000291183	0.000760907		26.4162	1.59e-120	2.16e-120		7.60463	6.83e-11	3.91e-11		2.09197	0.0364414	0.0205399
chr22	17980001	17981000	MIR648		Hyper	Hyper	Hyper		22.6578	3.36e-306	6.33e-306		16.9988	2.18e-31	3.36e-30		-3.06534	6.06e-11	5.17e-10		32.3258	0	0		12.2617	3.94e-45	5.44e-45		2.342	0.0191809	0.017458
chr18	13822001	13823000	MC5R		Hypo	Hypo	Hypo		-25.4918	8.51e-157	9.21e-157		-20.6455	1.04e-07	2.83e-07		2.63063	0.00792392	0.0132851		-35.3243	4.67e-185	8.95e-185		-12.0481	3.75e-14	2.42e-14		-3.18756	0.00143479	0.00680739		-4.76935	3.97e-18	6.53e-17	Down
chr21	33067001	33068000	OLIG1		Hypo	Hypo	Hypo		-24.8466	0	0		-17.2198	1.51e-08	4.55e-08		3.74424	3.81e-05	0.000123964		-33.8094	0	0		-12.8454	7.34e-49	1.08e-48		-3.66833	0.000244142	5.86144e-05		-2.78411	2.71e-10	1.75e-09	Down
chr3	167575001	167576000	WDR49		Hypo	Hypo	Hypo		-16.3433	8e-161	8.81e-161		-18.0789	2.54e-16	1.61e-15		1.78237	0.00100276	0.00225064		-25.3352	4.52e-195	9.08e-195		-5.47401	8.24e-12	4.89e-12		-2.02837	0.0425226	0.0126198		-2.28762	1.92e-10	1.26e-09	Down
chrX	79368001	79369000	ITM2A		Hypo	Hypo	Hypo		-18.638	1.07e-84	7.62e-85		-15.0851	1.06e-08	3.27e-08		-1.76109	0.0452661	0.0565502		-24.6865	6.73e-78	6.66e-78		-11.3625	1.34e-19	1.03e-19		-2.29312	0.0218413	0.0171157		-2.21886	2.04e-22	5.53e-21	Down
chr15	74233001	74234000	CCDC33		Hypo	Hypo	Hypo		-18.977	8.62e-54	4.8e-54		-15.5534	1.08e-22	1.06e-21		-0.76758	0.000876354	0.00200245		-25.4595	1.24e-50	9.41e-51		-10.6736	1.19e-11	7.04e-12		-2.1443	0.0320086	0.0149417		-1.37569	0.0139102	0.0256313
chr2	1860001	1861000	MYT1L		Hypo	Hypo	Hypo		-25.0247	0	0		-18.9421	3.36e-13	1.65e-12		3.07939	6.93e-06	2.64e-05		-33.8277	0	0		-11.8062	2.3e-59	3.99e-59		-2.05921	0.039474	0.0127959		-1.19148	0.0173734	0.0312685
chr1	48761001	48762000	BEND5		Hypo	Hypo	Hypo		-18.1079	7.36e-64	4.47e-64		-16.2462	2.97e-05	5.57e-05		3.60432	0.326176	0.26288		-26.3155	1.84e-74	1.77e-74		-6.46499	1.31e-07	6.52e-08		-2.23411	0.0254757	0.0280735		-0.98068	0.000989825	0.00233084
chr11	115217001	115218000	CADM1		Hypo	Hypo	Hypo		-17.3151	5.73e-122	5.17e-122		-17.4709	1.05e-13	5.39e-13		2.64466	4.67e-05	0.000148841		-26.1075	8.08e-151	1.31e-150		-5.992	2.1e-08	1.08e-08		-2.93205	0.00336737	0.00268163		-0.937598	8.92e-05	0.000255253
chr11	134343001	134344000	GLB1L2		Hypo	Hypo	Hypo		-21.9267	9.94e-295	1.81e-294		-15.7826	3.41e-13	1.67e-12		2.66597	0.656004	0.430784		-29.7007	6.42e-282	1.82e-281		-11.2521	1.47e-40	1.87e-40		-3.57321	0.000352636	0.000238466		-0.7776	0.0045374	0.00935487
chr11	134344001	134345000	GLB1L2		Hypo	Hypo	Hypo		-20.5742	1.62e-45	8.32e-46		-21.0993	2.16e-10	8.05e-10		-1.07169	0.229124	0.202119		-28.0322	6.1e-43	4.23e-43		-8.00457	9.58e-06	4.29e-06		-2.16394	0.0304693	0.0335785		-0.7776	0.0045374	0.00935487
chr17	6080001	6081000	WSCD1		Hypo	Hypo	Hypo		-22.268	0	0		-17.0776	2.18e-33	3.68e-32		2.69768	0.000951064	0.00214935		-29.7437	0	0		-9.96841	1.61e-77	3.52e-77		-3.01714	0.00255173	0.00375841		-0.762884	0.0168522	0.0304188
chr19	46295001	46296000	HIF3A		Hypo	Hypo	Hypo		-23.8572	1.39e-25	5.73e-26		-17.9913	2.5e-06	5.62e-06		0.84161	0.260692	0.222605		-32.2361	5.09e-27	2.85e-27		-13.4032	0.000688435	0.000272437		-3.79995	0.000144724	0.00304283		-0.630834	0.00246464	0.00536379
chr4	16596001	16597000	LDB2		Hypo	Hypo	Hypo		-18.6051	4.08e-60	2.4e-60		-15.1067	3.2e-06	7.08e-06		0.310028	0.0241057	0.0337445		-25.3915	4.75e-61	4.02e-61		-9.97478	1.4e-12	8.55e-13		-2.8078	0.00498815	0.0146836		-0.537428	0.00267666	0.00578275
chr2	240627001	240628000	GPR35		Hypo	Hypo	Hypo		-21.8685	3.76e-121	3.38e-121		-15.6474	1.21e-17	8.48e-17		1.8381	0.274238	0.231276		-28.4483	6.69e-125	9.35e-125		-10.9628	1.39e-15	9.43e-16		-2.58947	0.00961245	0.0133366		-0.528937	0.00137903	0.00314763
chr1	12856001	12857000	PRAMEF2		Hypo	Hypo	Hypo		-18.2007	3.24e-49	1.73e-49		-19.3124	8.62e-10	3.01e-09		0.802812	0.781827	0.484249		-25.5691	5.27e-56	4.24e-56		-5.45395	0.0164833	0.00572866		-2.57689	0.00996939	0.00267698		-0.52586	0.603945	0.685804
chr3	63651001	63652000	SNTN		Hypo	Hypo	Hypo		-17.8043	9.44e-119	8.38e-119		-21.0161	4.66e-28	6.12e-27		-0.249316	0.213616	0.191794		-26.4953	4.57e-138	6.91e-138		-5.72855	1.67e-08	8.67e-09		-2.82112	0.0047856	0.000965026		-0.274912	0.0956476	0.142406
chr7	4834001	4835000	RADIL		Hypo	Hypo	Hypo		-18.9869	0	0		-19.0839	1e-27	1.3e-26		-0.055638	0.0450787	0.0563657		-27.4097	0	0		-8.38144	1.65e-45	2.29e-45		-2.38174	0.0172313	0.00574767		-0.2196	0.22085	0.29374
chr3	14820001	14821000	FGD5		Hypo	Hypo	Hypo		-17.0704	1.85e-259	2.99e-259		-15.1792	6.66e-56	2.53e-54		4.63259	6.77e-07	3.13e-06		-24.6968	8.29e-299	2.5e-298		-4.88503	2.03e-14	1.32e-14		-2.47024	0.0135021	0.00215453		-0.214357	0.273406	0.352862
chr11	133913001	133914000	IGSF9B		Hypo	Hypo	Hypo		-24.9312	1.24e-159	1.36e-159		-17.3946	7.75e-06	1.61e-05		1.65824	0.555122	0.384405		-32.3534	5.91e-147	9.36e-147		-13.3006	6.81e-29	6.74e-29		-2.10325	0.0354437	0.0245176		0.165059	0.59397	0.67613
chr19	44308001	44309000	ZNF235		Hypo	Hypo	Hypo		-18.0119	7.68e-67	4.77e-67		-15.2412	2.2e-06	4.97e-06		0.946115	0.158859	0.152962		-24.4477	3.8e-65	3.35e-65		-8.26033	9.76e-09	5.11e-09		-2.58087	0.00985513	0.00212284		0.171966	0.080554	0.122548
chr8	117135001	117136000	SLC30A8		Hypo	Hypo	Hypo		-22.4112	9.12e-305	1.71e-304		-15.7259	4.64e-05	8.44e-05		2.07005	0.0588287	0.0697419		-29.7331	1.8e-284	5.17e-284		-11.9372	5.21e-48	7.55e-48		-2.15697	0.0310077	0.00978362		0.178198	0.437232	0.525356
chr16	90061001	90062000	PRDM7		Hypo	Hypo	Hypo		-18.4694	1.4e-71	9.04e-72		-15.0446	0.00184906	0.00242595		3.29596	0.194337	0.178404		-26.2632	6.11e-78	6.05e-78		-7.92271	3.71e-08	1.89e-08		-2.70672	0.0067951	0.00498928		0.241401	0.0522692	0.0835017
chr8	10525001	10526000	PRSS55		Hypo	Hypo	Hypo		-26.0603	2.04e-294	3.71e-294		-19.2284	7.86e-38	1.59e-36		3.30177	0.0221157	0.0314233		-35.5672	1e-304	3.09e-304		-13.037	5.58e-37	6.58e-37		-2.68323	0.00729151	0.00315396		0.259544	0.157895	0.219944
chr19	53604001	53605000	LOC284379		Hypo	Hypo	Hypo		-19.7402	3.63e-154	3.88e-154		-17.1175	1.5e-18	1.12e-17		3.77762	0.490595	0.352519		-28.6024	1.58e-165	2.77e-165		-7.70735	6.33e-13	3.92e-13		-3.51417	0.000441134	0.00103879		0.341324	0.000803194	0.00192416
chr14	103402001	103403000	MARK3		Hypo	Hypo	Hypo		-22.4613	3.24e-96	2.5e-96		-15.7911	0.000349372	0.000537682		2.86014	0.556344	0.384953		-30.9214	1.78e-97	2.06e-97		-12.2702	1.69e-15	1.14e-15		-2.20519	0.0274408	0.0221363		0.408538	0.000407989	0.00103028
chr11	63229001	63230000	SLC22A25		Hypo	Hypo	Hypo		-22.13	0	0		-15.8178	2.21e-05	4.25e-05		2.86923	0.203618	0.184877		-29.9342	0	0		-11.2472	5.07e-42	6.62e-42		-2.55541	0.0106064	0.00354666		0.503675	0.000368212	0.000938528
chr16	81937001	81938000	PLCG2		Hypo	Hypo	Hypo		-24.1668	0	0		-15.4336	8.66e-59	3.62e-57		2.62522	6e-08	3.32e-07		-31.9478	0	0		-13.889	3.89e-103	1.12e-102		-3.20175	0.00136597	0.00734189		0.564324	8.54e-05	0.000245348
chr20	59194001	59195000	ZNF831		Hypo	Hypo	Hypo		-22.7028	0	0		-15.9169	1.11e-12	5.18e-12		1.75293	0.097137	0.10412		-29.8326	0	0		-12.1628	3.92e-50	5.9e-50		-2.16962	0.0300359	0.0198897		0.569563	0.0638743	0.0999172
chr17	3197001	3198000	OR1A2		Hypo	Hypo	Hypo		-23.7726	4.35e-119	3.87e-119		-17.1378	1.7e-09	5.74e-09		4.58714	0.0117141	0.018465		-33.1858	4.83e-127	6.84e-127		-11.4609	1.82e-13	1.15e-13		-4.40974	1.03496e-05	1.66857e-05		0.572928	0.674997	0.751631
chr16	23072001	23073000	USP31		Hypo	Hypo	Hypo		-15.997	1.13e-57	6.5e-58		-15.0228	1.35e-15	8.07e-15		3.4216	0.00382456	0.00714315		-23.9199	9.13e-71	8.48e-71		-5.47552	0.000491146	0.000196541		-3.22716	0.00125027	0.00424929		0.634488	1.23e-10	8.23e-10
chr14	104140001	104141000	KIF26A		Hypo	Hypo	Hypo		-20.022	1.07e-67	6.71e-68		-15.4637	1.11e-11	4.73e-11		-4.28837	8.32e-08	4.5e-07		-24.4355	1.45e-57	1.19e-57		-13.2602	2.57e-14	1.67e-14		-1.97901	0.0478148	0.0225869		0.85194	0.00108498	0.00253649
chr3	56464001	56465000	ERC2		Hypo	Hypo	Hypo		-21.0885	1.08e-90	8.02e-91		-24.0452	5.51e-11	2.19e-10		1.24856	0.285131	0.238034		-32.5388	2.79e-105	3.42e-105		-7.24499	1.42e-07	7.02e-08		-2.9421	0.00325994	0.00369682		0.901965	0.00111836	0.00260441
chr3	56465001	56466000	ERC2		Hypo	Hypo	Hypo		-18.7361	1.42e-112	1.21e-112		-16.4721	1.31e-09	4.5e-09		2.93231	0.205475	0.186191		-27.0423	3.15e-125	4.42e-125		-7.63782	7.28e-14	4.66e-14		-2.56118	0.0104316	0.00345877		0.901965	0.00111836	0.00260441
chr1	6074001	6075000	KCNAB2		Hypo	Hypo	Hypo		-18.6121	0	0		-17.9592	1.3e-144	3.35e-142		-3.66828	8.5e-34	4.95e-32		-25.1973	0	0		-10.9064	5.6e-104	1.62e-103		-3.63804	0.000274719	0.000331692		0.957912	1.41e-08	7.25e-08
chr19	54239001	54240000	LILRA6		Hypo	Hypo	Hypo		-15.41	1.19e-35	5.53e-36		-15.7558	3.08e-13	1.51e-12		-0.471061	0.737497	0.465828		-22.1238	2.24e-38	1.47e-38		-6.83912	7.37e-05	3.13e-05		-2.18367	0.0289866	0.0198897		0.97459	1.29e-09	7.54e-09
chr3	184280001	184281000	ECE2		Hypo	Hypo	Hypo		-15.8438	6.39e-43	3.21e-43		-17.784	1.55e-08	4.69e-08		0.688025	0.316814	0.257263		-23.6796	5.54e-52	4.27e-52		-5.20763	0.00481312	0.0017691		-2.39546	0.0165997	0.00705972		0.99762	2.18e-12	1.81e-11	Up
chr5	141302001	141303000	SLC25A2		Hypo	Hypo	Hypo		-15.7323	1.93e-29	8.36e-30		-19.8058	0.000249762	0.000396048		-4.05138	0.0157967	0.0237186		-22.479	6.3e-29	3.63e-29		-6.72458	0.00018688	7.7e-05		-2.35459	0.018543	0.0103275		1.10662	0.02012	0.03565
chr11	71549001	71550000	KRTAP5-9		Hypo	Hypo	Hypo		-17.2665	5.29e-19	1.98e-19		-18.3353	1.36e-05	2.71e-05		7.68476	0.258337	0.221126		-26.1056	2.47e-26	1.37e-26		-0.0855204	0.631023	0.168326		-4.18042	2.90972e-05	0.000120596		1.17547	0.00291421	0.00623988	Up
chr4	6197001	6198000	JAKMIP1		Hypo	Hypo	Hypo		-18.846	7.62e-121	6.84e-121		-15.1727	3.33e-14	1.78e-13		-1.3773	0.68673	0.444321		-25.3382	4.38e-110	5.56e-110		-11.5428	7.32e-21	5.86e-21		-2.9601	0.00307544	0.012974		1.27209	4.76e-06	1.68e-05	Up
chr22	43419001	43420000	MPPED1		Hypo	Hypo	Hypo		-23.2248	9.5e-31	4.18e-31		-17.4149	0.00620487	0.00714725		-1.89612	0.0082482	0.0137447		-29.423	1.78e-30	1.05e-30		-13.9042	0.000120592	5.04e-05		-2.31779	0.0204609	0.0115245		1.30133	0.0422089	0.0690378
chr3	38642001	38643000	SCN5A		Hypo	Hypo	Hypo		-22.7425	8.69e-125	7.99e-125		-15.2687	1.33e-08	4.04e-08		1.53597	0.621512	0.415255		-29.5298	5.23e-118	6.99e-118		-12.7251	2.29e-23	1.97e-23		-2.03884	0.0414664	0.0161782		1.36467	0.000308219	0.000798354	Up
chr11	71566001	71567000	KRTAP5-10		Hypo	Hypo	Hypo		-18.9503	2.89e-122	2.62e-122		-19.2472	7.67e-06	1.6e-05		-1.17309	0.0819525	0.0909037		-24.7786	2.15e-128	3.08e-128		-6.70449	1.27e-07	6.31e-08		-2.89436	0.00379933	0.029646		1.4719	0.00228159	0.00499253	Up
chr16	55390001	55391000	MMP2		Hypo	Hypo	Hypo		-25.5686	9.18e-192	1.16e-191		-15.7408	1.11e-13	5.68e-13		4.34373	0.000714088	0.00167388		-34.1067	8.18e-182	1.55e-181		-14.0221	2.33e-30	2.38e-30		-2.5939	0.00948952	0.00645339		1.67233	7.88e-11	5.4e-10	Up
chr12	54634001	54635000	LACRT		Hypo	Hypo			-25.7422	3.64e-86	2.61e-86		-10.4975	0.203081	0.142043		4.59186	0.00172184	0.00359894		-32.2715	5.01e-79	5.01e-79		-17.1821	2e-15	1.35e-15						-11.3234	5.2e-06	1.82e-05	Down
chr12	54635001	54636000	LACRT		Hypo	Hypo			-26.2698	2.61e-257	4.19e-257		-0.0313342	0.366557	0.22773		1.90481	7.72e-07	3.54e-06		-27.0736	2.84e-165	4.95e-165		-25.1375	2.51e-89	6.27e-89						-11.3234	5.2e-06	1.82e-05	Down
chr4	69995001	69996000	STATH		Hypo	Hypo			-16.6425	5.84e-54	3.26e-54		0.805883	0.627794	0.343806		-2.22363	0.197813	0.180748		-15.3174	2.92e-26	1.61e-26		-18.3469	4.43e-31	4.62e-31						-10.687	3.78e-41	6.78e-39	Down
chr20	23879001	23880000	CST5		Hypo	Hypo			-30.2964	0	0		-12.1429	3.73e-05	6.9e-05		1.47754	0.914301	0.535245		-36.1049	0	0		-22.4845	3.39e-281	3.1e-280						-9.62346	1.87e-71	3.47e-68	Down
chr20	23880001	23881000	CST5		Hypo	Hypo			-18.9481	3.74e-191	4.71e-191		-3.02031	0.0987942	0.0784077		1.43486	0.553943	0.383779		-20.8934	5.02e-130	7.24e-130		-16.4383	3.26e-58	5.57e-58						-9.62346	1.87e-71	3.47e-68	Down
chr4	70242001	70243000	CSN3		Hypo	Hypo			-22.9525	6.23e-56	3.53e-56		4.04995	0.565173	0.317914		-1.7711	0.322376	0.26062		-20.246	1.68e-24	9.04e-25		-26.067	9.41e-38	1.13e-37						-9.52634	2.21e-29	1.26e-27	Down
chr12	11269001	11270000	PRB3		Hypo	Hypo			-29.0552	2.79e-197	3.6e-197		-4.55723	0.802264	0.411408		-0.649376	0.917812	0.536482		-30.8101	2.25e-128	3.21e-128		-26.9023	1.11e-70	2.25e-70						-9.06225	2.61e-50	1.05e-47	Down
chr12	11270001	11271000	PRB3		Hypo	Hypo			-15.5276	2.02e-193	2.56e-193		-9.64079	0.000468959	0.000701842		0.019316	0.143167	0.14108		-19.8441	5.01e-164	8.68e-164		-10.184	1.17e-38	1.43e-38						-9.06225	2.61e-50	1.05e-47	Down
chr7	143130001	143131000	PIP		Hypo	Hypo			-18.4859	2.27e-54	1.27e-54		-16.6322	0.000296458	0.000462899		0.680067	0.407832	0.308944		-26.0944	2.19e-53	1.71e-53		-8.78222	2.85e-08	1.46e-08						-9.03057	4.4e-26	1.77e-24	Down
chr7	143132001	143133000	PIP		Hypo	Hypo			-22.7967	1.66e-91	1.24e-91		-1.21515	0.590138	0.328306		1.50372	0.00918279	0.0150503		-23.9227	1.7e-59	1.41e-59		-21.2038	3.54e-34	3.94e-34						-9.03057	4.4e-26	1.77e-24	Down
chr12	11310001	11311000	PRB4		Hypo	Hypo			-16.4379	5.12e-70	3.26e-70		-8.86499	0.0161847	0.0166459		4.05223	0.0519068	0.0631012		-21.8423	3.18e-67	2.85e-67		-8.92506	1.38e-09	7.5e-10						-8.57923	3.07e-42	6.03e-40	Down
chr12	11311001	11312000	PRB4		Hypo	Hypo			-26.8921	1.93e-169	2.22e-169		-8.27488	0.0412536	0.0374427		1.28188	0.153428	0.148879		-30.8909	2.07e-128	2.96e-128		-21.3341	3.35e-42	4.39e-42						-8.57923	3.07e-42	6.03e-40	Down
chr16	2832001	2833000	ZG16B		Hypo	Hypo			-17.1819	5.54e-126	5.12e-126		-9.78592	7.95e-15	4.48e-14		1.58196	0.673037	0.438348		-22.091	3.11e-109	3.92e-109		-10.7231	1.07e-22	9.06e-23						-8.26478	7.75e-51	3.23e-48	Down
chr12	54648001	54649000	DCD		Hypo	Hypo			-28.8259	1.81e-152	1.92e-152		-15.8437	3.79e-15	2.19e-14		1.07857	0.0885152	0.0966801		-36.241	8.38e-141	1.29e-140		-19.3187	2.16e-28	2.11e-28						-7.96265	1.88e-14	2.01e-13	Down
chr12	54649001	54650000	DCD		Hypo	Hypo			-27.1895	1.61e-183	1.97e-183		-11.2946	0.00587336	0.0068074		0.136347	0.0137009	0.0210656		-32.2206	1.31e-143	2.04e-143		-20.7897	1.08e-49	1.61e-49						-7.96265	1.88e-14	2.01e-13	Down
chr20	23826001	23827000	CST2		Hypo	Hypo			-27.5383	0	0		-11.3842	2.94e-10	1.08e-09		-0.368991	0.821335	0.499915		-32.2023	0	0		-21.1871	2.52e-262	2.1e-261						-7.71887	1.22e-55	7.13e-53	Down
chr20	23827001	23828000	CST2		Hypo	Hypo			-32.195	0	0		-7.04589	5.82e-17	3.89e-16		3.27518	0.981307	0.559355		-36.8072	1.92e-278	5.38e-278		-26.4861	9.61e-116	3.09e-115						-7.71887	1.22e-55	7.13e-53	Down
chr17	58238001	58239000	LPO		Hypo	Hypo			-19.227	1.9e-165	2.14e-165		-2.15913	1.54e-06	3.58e-06		1.88513	0.00153776	0.00326473		-20.8762	3.64e-112	4.68e-112		-16.8319	4.3e-53	6.78e-53						-7.40291	8.06e-120	8.24e-116	Down
chr17	58246001	58247000	LPO		Hypo	Hypo			-19.5297	1.27e-183	1.55e-183		-7.25088	0.0130014	0.0137408		-0.969203	8.35e-09	5.28e-08		-22.1419	4.28e-134	6.32e-134		-15.8603	9.45e-51	1.43e-50						-7.40291	8.06e-120	8.24e-116	Down
chr1	171652001	171653000	MYOC		Hypo	Hypo			-15.8182	1.41e-147	1.46e-147		-11.6548	9.22e-24	9.57e-23		-0.29811	2.74e-06	1.13e-05		-21.07	1.54e-144	2.41e-144		-9.71328	3.29e-23	2.82e-23						-7.17318	1.65e-36	1.98e-34	Down
chr21	30394001	30395000	KRTAP13-1		Hypo	Hypo			-18.1288	3.2e-65	1.96e-65		-6.88397	0.967802	0.468899		-2.13828	0.285518	0.238267		-19.9304	1.14e-41	7.8e-42		-15.1847	2.06e-23	1.78e-23						-6.97223	7.86e-08	3.65e-07	Down
chr21	30395001	30396000	KRTAP13-1		Hypo	Hypo			-21.3632	2.39e-84	1.69e-84		-6.75404	0.000155768	0.000257121		0.406733	0.467826	0.340845		-24.5096	1.98e-62	1.7e-62		-17.3488	8.37e-27	7.87e-27						-6.97223	7.86e-08	3.65e-07	Down
chr21	30396001	30397000	KRTAP13-1		Hypo	Hypo			-23.2913	0	0		-1.85917	0.00300944	0.00375389		1.75869	0.0361638	0.0470524		-24.7698	2.84e-305	8.77e-305		-21.1519	5.34e-159	2.43e-158						-6.97223	7.86e-08	3.65e-07	Down
chr11	62188001	62189000	SCGB1D1		Hypo	Hypo			-32.0124	1.5e-219	2.12e-219		1.81349	0.654485	0.354524		1.71824	0.154047	0.149337		-31.8676	2e-129	2.88e-129		-31.9629	1.18e-92	3.06e-92						-6.85587	3.07e-05	9.5e-05	Down
chr11	62189001	62190000	SCGB1D1		Hypo	Hypo			-24.3147	2.44e-228	3.54e-228		-8.14496	0.00350799	0.0043009		3.26547	0.653502	0.429578		-29.2995	6.14e-183	1.17e-182		-17.8891	5.05e-58	8.6e-58						-6.85587	3.07e-05	9.5e-05	Down
chr11	62190001	62191000	SCGB1D1		Hypo	Hypo			-24.7591	0	0		-5.6605	2.5e-06	5.62e-06		1.80118	0.0898887	0.0978813		-27.9964	0	0		-20.5347	1.55e-267	1.32e-266						-6.85587	3.07e-05	9.5e-05	Down
chr20	23688001	23689000	CST4		Hypo	Hypo			-18.2326	0	0		-5.9642	4.29e-12	1.9e-11		-1.30739	7.88e-05	0.000237901		-20.4132	1.78e-270	4.84e-270		-15.7564	3.6e-136	1.37e-135						-6.82443	6.07e-41	1.08e-38	Down
chr20	23689001	23690000	CST4		Hypo	Hypo			-21.0941	2.55e-172	2.96e-172		-1.54188	0.870299	0.435836		0.995342	0.404089	0.306889		-22.1653	3.45e-114	4.5e-114		-19.6281	3.1e-62	5.61e-62						-6.82443	6.07e-41	1.08e-38	Down
chr20	59297001	59298000	EDN3		Hypo				-34.6573	4.27e-255	6.8e-255		-5.79841	0.958138	0.465883		4.12525	0.00026134	0.000691969		-38.9719	3.05e-180	5.72e-180		-29.0482	1.46e-87	3.58e-87						-6.74823	5.79e-36	6.33e-34	Down
chr20	59298001	59299000	EDN3		Hypo				-28.6891	3.44e-218	4.81e-218		-12.82	0.916174	0.451746		2.06579	0.886287	0.524825		-35.3996	2.81e-186	5.43e-186		-20.5138	9.17e-50	1.37e-49						-6.74823	5.79e-36	6.33e-34	Down
chr20	59301001	59302000	EDN3		Hyper				17.4443	0	0		-2.34524	2.94e-05	5.53e-05		-1.38561	6e-05	0.000186313		17.0243	0	0		17.984	0	0						-6.74823	5.79e-36	6.33e-34	Down
chr12	11355001	11356000	PRB1		Hypo	Hypo			-27.4043	0	0		-6.03112	0.168513	0.122073		1.59513	0.45828	0.336002		-30.456	3.86e-241	9.39e-241		-22.8297	1.69e-93	4.41e-93						-6.64634	4.71e-15	5.39e-14	Down
chr12	11395001	11396000	PRB1		Hypo	Hypo			-22.4588	0	0		-4.6014	0.0118587	0.0126717		3.17477	0.382834	0.295334		-25.7358	5.33e-284	1.52e-283		-17.9596	5.01e-94	1.31e-93						-6.64634	4.71e-15	5.39e-14	Down
chr1	16042001	16043000	CLCNKB		Hypo	Hypo			-23.6038	0	0		-3.66887	0.119526	0.0918637		-0.182986	0.808353	0.49493		-25.1697	7.44e-216	1.63e-215		-21.6838	5.4e-115	1.73e-114						-6.39697	1.35e-51	5.86e-49	Down
chr14	104578001	104579000	C14orf180		Hypo	Hypo			-23.4015	0	0		-7.96676	0.686959	0.367338		1.79337	0.000612001	0.00146226		-27.5729	0	0		-17.8128	3.89e-100	1.09e-99						-6.17263	1.52e-11	1.14e-10	Down
chr14	104584001	104585000	C14orf180		Hypo	Hypo			-23.6633	1.5e-100	1.19e-100		-1.04319	0.0779676	0.0642664		2.85569	0.0475069	0.0587794		-25.2951	2.27e-72	2.14e-72		-21.3962	2.87e-34	3.2e-34						-6.17263	1.52e-11	1.14e-10	Down
chr19	50824001	50825000	KLK1		Hypo	Hypo			-16.102	4.56e-58	2.64e-58		-1.60342	7.05e-05	0.000124237		1.31153	0.494166	0.354319		-17.3401	3.16e-39	2.09e-39		-14.4251	1.14e-22	9.58e-23						-6.08398	4.87e-64	5.85e-61	Down
chr3	54929001	54930000	LRTM1		Hypo	Hypo			-16.9542	1.04e-101	8.29e-102		-13.1341	0.186249	0.132438		5.59829	0.0470688	0.0583349		-24.7005	2.45e-121	3.35e-121		-5.96806	1.55e-10	8.74e-11						-5.67263	3.16e-23	9.42e-22	Down
chr3	54965001	54966000	LRTM1		Hypo	Hypo			-25.252	4.63e-108	3.85e-108		-2.16449	5.14e-06	1.1e-05		1.52587	0.920317	0.537397		-26.8155	1.26e-71	1.18e-71		-23.1251	9.05e-40	1.13e-39						-5.67263	3.16e-23	9.42e-22	Down
chr11	64747001	64748000	PYGM		Hypo	Hypo			-19.5216	8.09e-231	1.19e-230		-3.14374	0.662078	0.357589		0.603134	0.291397	0.241864		-20.9382	1.35e-155	2.24e-155		-17.1913	1.03e-72	2.12e-72						-5.6678	2.48e-26	1.03e-24	Down
chr9	17907001	17908000	ADAMTSL1		Hyper	Hyper			18.202	0	0		3.48061	0.619612	0.340504		-2.31013	0.0287396	0.0389713		20.5051	0	0		14.7143	2.74e-233	1.96e-232						-0.231645	0.375247	0.462263
chr2	24916001	24917000	ADCY3		Hyper	Hyper			15.5192	1.29e-60	7.61e-61		1.39123	0.483998	0.282587		-2.08931	2.47e-05	8.35e-05		16.9854	4.92e-41	3.34e-41		13.5049	2.47e-18	1.84e-18						0.790682	3.68e-16	4.86e-15
chr18	904001	905000	ADCYAP1		Hyper	Hyper			28.6177	0	0		-4.9984	0.0109848	0.011855		-4.3236	1.2e-08	7.44e-08		28.1267	0	0		28.8015	0	0						-0.490099	0.159693	0.222177
chr11	62241001	62242000	SCGB1D2		Hypo	Hypo			-21.485	6.55e-65	4.01e-65		-9.02001	0.00789482	0.00884696		4.24923	0.080687	0.0897748		-27.3295	1.36e-57	1.11e-57		-14.0602	2.13e-15	1.44e-15						-5.54128	2.61e-14	2.74e-13	Down
chr11	62244001	62245000	SCGB1D2		Hypo	Hypo			-24.7082	2.79e-189	3.48e-189		-5.166	0.922702	0.453897		1.09698	0.374973	0.290959		-27.2831	2.55e-137	3.84e-137		-21.0201	3.04e-58	5.19e-58						-5.54128	2.61e-14	2.74e-13	Down
chr1	103617001	103618000	AMY2A		Hypo	Hypo			-22.3135	1.4e-139	1.39e-139		-3.75414	0.134936	0.101587		-1.34855	0.233671	0.205117		-23.3571	5.3e-88	5.71e-88		-20.9515	3e-56	4.97e-56						-5.47578	3.16e-40	5.16e-38	Down
chr7	99976001	99977000	AZGP1		Hypo	Hypo			-28.0651	0	0		8.72912	1.13e-26	1.39e-25		-0.630594	0.979113	0.558594		-23.4775	6.17e-139	9.37e-139		-32.8372	3.6e-172	1.79e-171						-5.44448	8.22e-29	4.53e-27	Down
chr6	30986001	30987000	MUC21		Hypo	Hypo			-28.1938	0	0		-6.45422	2.07e-09	6.92e-09		5.20792	1.16e-07	6.12e-07		-33.1653	0	0		-21.5032	7.36e-257	5.96e-256						-5.25914	1.18e-20	2.61e-19	Down
chrX	71222001	71223000	GJB1		Hypo	Hypo			-16.6314	1.13e-66	6.99e-67		1.58268	0.0308244	0.0291469		1.56748	3.15e-05	0.000104318		-16.5256	3.83e-41	2.6e-41		-16.5408	4.21e-26	3.89e-26						-5.23973	1.6e-26	6.79e-25	Down
chr4	99323001	99324000	ADH1B		Hypo	Hypo			-26.2748	2.35e-62	1.4e-62		2.6763	0.605565	0.334731		8.15861	0.227965	0.201315		-28.6378	1.29e-41	8.78e-42		-23.1555	2.98e-23	2.55e-23						-5.2179	1.38e-31	1.01e-29	Down
chr4	99352001	99353000	ADH1B		Hypo	Hypo			-16.2411	1.18e-107	9.83e-108		1.64545	0.0216165	0.0214106		-4.10042	0.00690283	0.0118229		-13.7164	8.89e-46	6.38e-46		-19.4623	6.17e-66	1.17e-65						-5.2179	1.38e-31	1.01e-29	Down
chr4	99353001	99354000	ADH1B		Hypo	Hypo			-23.2384	2.37e-91	1.77e-91		4.35003	0.916473	0.451853		3.65994	0.181043	0.169036		-22.7637	1.94e-54	1.54e-54		-23.4538	6.95e-39	8.52e-39						-5.2179	1.38e-31	1.01e-29	Down
chr12	11499001	11500000	PRB2		Hypo	Hypo			-18.6321	7.91e-32	3.52e-32		-8.42599	0.368956	0.228889		3.41373	0.374152	0.290495		-23.7012	3.41e-29	1.97e-29		-11.8615	2.39e-06	1.11e-06						-5.17522	2.58e-13	2.42e-12	Down
chr8	85438001	85439000	CA3		Hyper				15.7633	0	0		0.83164	9.3e-94	9.54e-92		0.317611	0.000155045	0.000435082		15.9694	0	0		15.4554	0	0						-5.16979	3.55e-26	1.44e-24	Down
chr8	85440001	85441000	CA3		Hypo				-19.4497	1.12e-86	8.09e-87		-2.41869	0.275262	0.181623		1.00236	0.990309	0.56239		-20.9398	5.52e-56	4.43e-56		-17.5187	6.42e-31	6.66e-31						-5.16979	3.55e-26	1.44e-24	Down
chr8	85441001	85442000	CA3		Hypo				-21.9977	9.64e-83	6.75e-83		-3.13886	0.798112	0.409843		4.16391	0.365994	0.285867		-24.819	1.28e-63	1.12e-63		-17.5162	2.62e-26	2.43e-26						-5.16979	3.55e-26	1.44e-24	Down
chr21	30371001	30372000	KRTAP13-2		Hypo	Hypo			-25.7367	0	0		-6.67274	0.359214	0.224134		3.80647	4.33e-05	0.000139007		-30.1878	0	0		-19.7086	4.1e-156	1.82e-155						-5.15189	6.32e-07	2.57e-06	Down
chr21	30372001	30373000	KRTAP13-2		Hypo	Hypo			-25.3429	4.85e-299	8.94e-299		-6.58697	0.596832	0.33109		1.69005	0.886841	0.52503		-28.9064	2.25e-217	4.96e-217		-20.6294	9.41e-99	2.59e-98						-5.15189	6.32e-07	2.57e-06	Down
chr14	23435001	23436000	MYH7		Hypo	Hypo			-19.3855	6.18e-127	5.74e-127		-1.39613	0.430448	0.258143		1.63273	0.195414	0.179116		-20.6179	3.11e-83	3.22e-83		-17.5891	5.29e-49	7.81e-49						-5.04992	1.31e-14	1.43e-13	Down
chr16	5065001	5066000	C16orf89		Hypo	Hypo			-17.0239	9.93e-84	7e-84		-4.39034	0.271624	0.179742		-2.3305	0.000273847	0.000720805		-17.8013	8.29e-55	6.58e-55		-15.7414	3.89e-29	3.87e-29						-5.0282	1.59e-81	5.42e-78	Down
chr16	5066001	5067000	C16orf89		Hypo	Hypo			-19.6308	1.62e-159	1.77e-159		-4.37659	0.000353484	0.000543492		-2.1643	0.0016729	0.00351057		-20.6722	1.18e-101	1.41e-101		-18.4599	1.11e-64	2.06e-64						-5.0282	1.59e-81	5.42e-78	Down
chr16	5067001	5068000	C16orf89		Hypo	Hypo			-24.2992	4.89e-98	3.81e-98		-0.274079	0.158592	0.116106		0.09384	0.894669	0.527997		-24.4533	1.04e-59	8.7e-60		-24.0854	3.81e-43	5.07e-43						-5.0282	1.59e-81	5.42e-78	Down
chr2	222670001	222671000	MOGAT1		Hypo	Hypo			-21.7636	1.55e-102	1.24e-102		9.37175	2.53e-07	6.55e-07		-2.10509	0.0140112	0.0214598		-16.8664	1.56e-36	9.98e-37		-28.3432	9.08e-73	1.88e-72						-4.9564	4.04e-17	5.98e-16	Down
chr3	46863001	46864000	MYL3		Hypo	Hypo			-19.145	1.11e-90	8.22e-91		-3.22734	0.0364968	0.0337026		2.06338	0.533798	0.374044		-21.2888	2.8e-66	2.49e-66		-15.9981	2.41e-22	2.01e-22						-4.86237	2.01e-18	3.41e-17	Down
chr11	89177001	89178000	TYR		Hypo	Hypo			-22.079	2.82e-63	1.7e-63		4.42284	0.0268869	0.0258835		-0.241187	0.255148	0.219131		-19.9701	2.06e-28	1.18e-28		-24.6342	7.91e-38	9.5e-38						-4.83181	1.21e-07	5.5e-07	Down
chr11	89178001	89179000	TYR		Hypo	Hypo			-26.4518	7.29e-256	1.16e-255		-1.87324	0.649	0.352385		1.87784	0.717482	0.457574		-28.0777	4.65e-169	8.26e-169		-24.3266	8.28e-89	2.06e-88						-4.83181	1.21e-07	5.5e-07	Down
chr18	26862001	26863000	AQP4		Hypo	Hypo			-17.1854	1.43e-199	1.87e-199		0.877944	0.000211581	0.000340277		2.08024	0.196297	0.179723		-17.6229	1.81e-126	2.56e-126		-16.4206	8.34e-79	1.85e-78						-4.82371	5.02e-19	9.15e-18	Down
chr18	26866001	26867000	AQP4		Hypo	Hypo			-17.0923	1.35e-132	1.3e-132		-3.34124	0.00629856	0.00724203		-0.507033	0.457137	0.335427		-18.4448	1.23e-85	1.3e-85		-15.6106	2.11e-49	3.13e-49						-4.82371	5.02e-19	9.15e-18	Down
chr18	13827001	13828000	MC5R		Hypo	Hypo			-16.9461	3.29e-62	1.97e-62		-5.36362	2.98e-07	7.65e-07		-1.05164	0.114893	0.118912		-18.8268	5.38e-46	3.87e-46		-14.5148	7.64e-20	5.93e-20						-4.76935	3.97e-18	6.53e-17	Down
chr9	135521001	135522000	LCN1		Hypo	Hypo			-15.6691	5.62e-166	6.35e-166		-7.37695	3.56e-13	1.74e-12		-1.41038	0.000102186	0.000300141		-18.2118	1.91e-129	2.74e-129		-12.2452	1.54e-44	2.1e-44						-4.76069	1.1e-26	4.76e-25	Down
chr9	135524001	135525000	LCN1		Hypo	Hypo			-18.6897	4.23e-303	7.9e-303		-7.39496	0.845245	0.427044		-0.494857	0.00564185	0.00996209		-21.6184	2.26e-231	5.27e-231		-14.7183	1.69e-87	4.12e-87						-4.76069	1.1e-26	4.76e-25	Down
chr17	51745001	51746000	CA10		Hypo				-21.5857	4.12e-71	2.65e-71		0.940577	0.992417	0.477		0.513274	0.263813	0.224621		-21.3685	1.93e-43	1.35e-43		-21.7958	1.31e-29	1.32e-29						-4.73049	7.17e-22	1.83e-20	Down
chr17	51747001	51748000	CA10		Hypo				-33.7296	1.57e-83	1.11e-83		-0.50826	0.813351	0.415452		4.55451	0.121817	0.124434		-35.7069	1.9e-58	1.56e-58		-30.6441	7.08e-27	6.67e-27						-4.73049	7.17e-22	1.83e-20	Down
chr17	51749001	51750000	CA10		Hypo				-18.027	1.76e-186	2.17e-186		-4.37333	0.0125447	0.0133148		5.74128	0.111668	0.116281		-22.0727	8.37e-169	1.49e-168		-11.9581	1.32e-36	1.54e-36						-4.73049	7.17e-22	1.83e-20	Down
chr17	52158001	52159000	CA10		Hyper				18.7939	0	0		-8.50069	1.68e-43	4.19e-42		-3.68801	3.28e-08	1.9e-07		16.7027	0	0		21.5154	0	0						-4.73049	7.17e-22	1.83e-20	Down
chr17	52159001	52160000	CA10		Hyper				15.4227	0	0		-3.3594	8.27e-07	2e-06		-1.62898	0.00199272	0.00408176		14.6584	0	0		16.3888	0	0						-4.73049	7.17e-22	1.83e-20	Down
chr3	10449001	10450000	ATP2B2		Hypo	Hypo			-18.4537	0	0		-10.7732	7.53e-13	3.57e-12		0.76605	1.1e-05	4.01e-05		-23.0311	0	0		-11.4918	2.54e-95	6.74e-95						-4.71117	2.18e-28	1.16e-26	Down
chr12	54584001	54585000	PPP1R1A		Hypo	Hypo			-19.3237	4.62e-38	2.2e-38		-1.65806	0.880706	0.439509		-5.09783	6.35e-05	0.000196265		-18.096	3.34e-20	1.66e-20		-21.5358	2.29e-20	1.8e-20						-4.70747	2.53e-19	4.79e-18	Down
chr7	123612001	123613000	ASB15		Hypo	Hypo			-23.8307	1.15e-70	7.33e-71		-0.88541	0.907911	0.448941		6.46402	0.0705093	0.0806487		-27.3142	3.42e-50	2.58e-50		-19.9648	1.65e-23	1.42e-23						-4.65147	1.39e-10	9.27e-10	Down
chr11	3645001	3646000	ART1		Hypo	Hypo			-16.9289	1.54e-69	9.79e-70		-5.52132	1.53e-08	4.63e-08		3.59185	0.932	0.541674		-20.6184	6.99e-60	5.84e-60		-11.5052	1.47e-15	1e-15						-4.58643	7.16e-13	6.34e-12	Down
chr21	42365001	42366000	TFF1		Hypo	Hypo			-17.4472	5.01e-140	5e-140		-4.48122	0.1002	0.0793099		0.308282	0.0531628	0.0643281		-19.4574	3.35e-99	3.93e-99		-14.6679	2.05e-45	2.84e-45						-4.55151	9.46e-11	6.42e-10	Down
chr2	70962001	70963000	ATP6V1B1		Hypo	Hypo			-15.9812	6.13e-84	4.33e-84		-5.90735	0.00606416	0.00700467		4.67988	0.265458	0.22569		-20.4996	8.88e-79	8.85e-79		-9.91234	1.46e-14	9.58e-15						-4.53016	3.12e-45	7.86e-43	Down
chr3	186841001	186842000	ADIPOQ		Hypo	Hypo			-16.5769	4.6e-41	2.27e-41		-5.68916	0.292513	0.1906		5.58913	0.0011259	0.0024894		-21.3046	7.91e-39	5.21e-39		-10.0263	4.63e-07	2.23e-07						-4.52223	2.07e-53	1.03e-50	Down
chr3	186842001	186843000	ADIPOQ		Hypo	Hypo			-22.5976	0	0		-3.83632	0.000549323	0.000809419		1.24462	0.991167	0.56271		-24.8208	0	0		-19.7399	1.61e-195	9.24e-195						-4.52223	2.07e-53	1.03e-50	Down
chr10	73642001	73643000	MYOZ1		Hypo	Hypo			-15.9816	1.21e-77	8.16e-78		-1.32698	0.00947061	0.0103952		0.349239	0.000130721	0.000373816		-16.6855	6.31e-55	5.01e-55		-15.0093	7.48e-27	7.04e-27						-4.51154	2.01e-19	3.85e-18	Down
chr14	100725001	100726000	DLK1		Hypo	Hypo			-25.1526	0	0		-7.2816	0.227918	0.156066		0.527318	0.950749	0.548579		-28.5142	0	0		-20.7052	6.6e-191	3.67e-190						-4.47554	3.14e-09	1.75e-08	Down
chr4	16075001	16076000	PROM1		Hypo	Hypo			-15.3195	2.67e-48	1.41e-48		-8.43085	0.000219767	0.000352359		1.76012	0.919877	0.537222		-19.607	1.43e-43	1e-43		-9.41602	1.16e-08	6.03e-09						-4.47106	5.05e-18	8.21e-17	Down
chr4	16076001	16077000	PROM1		Hypo	Hypo			-15.3854	6.19e-239	9.32e-239		-8.4273	1.17e-16	7.6e-16		1.59273	0.765512	0.477558		-19.2679	6.26e-234	1.47e-233		-9.24784	1.14e-35	1.32e-35						-4.47106	5.05e-18	8.21e-17	Down
chr17	70075001	70076000	KCNJ16		Hypo	Hypo			-23.0116	6.31e-191	7.94e-191		10.0846	9.8e-09	3.03e-08		2.76195	0.648175	0.427354		-19.714	6.64e-83	6.85e-83		-27.0366	9.26e-104	2.68e-103						-4.47095	9.53e-16	1.2e-14	Down
chr17	70103001	70104000	KCNJ16		Hypo	Hypo			-15.6964	1.68e-43	8.5e-44		5.47301	0.417973	0.252311		-2.67848	1.82e-05	6.35e-05		-12.2684	3.14e-17	1.47e-17		-20.4199	3.82e-32	4.07e-32						-4.47095	9.53e-16	1.2e-14	Down
chr20	45541001	45542000	WFDC6		Hypo	Hypo			-22.504	2.05e-33	9.32e-34		-5.20751	0.125064	0.0953581		5.49764	0.266869	0.226565		-26.7162	4.09e-29	2.36e-29		-16.011	5.41e-08	2.73e-08						-4.45722	7.9e-07	3.17e-06	Down
chr20	45542001	45543000	WFDC6		Hypo	Hypo			-22.0901	1.31e-54	7.33e-55		-9.70575	0.00121436	0.00166235		7.10944	0.171579	0.16231		-29.1268	1.21e-53	9.46e-54		-12.3116	6.67e-09	3.51e-09						-4.45722	7.9e-07	3.17e-06	Down
chr10	122561001	122562000	DMBT1		Hypo	Hypo			-15.6894	9.81e-48	5.17e-48		5.69584	0.800325	0.410686		3.70037	0.00798471	0.01337		-14.6863	6.06e-27	3.38e-27		-16.6818	2.92e-20	2.3e-20						-4.43839	1.21e-12	1.04e-11	Down
chr10	122597001	122598000	DMBT1		Hypo	Hypo			-19.1149	3.46e-235	5.15e-235		-6.32013	0.00327727	0.00405058		0.261657	1.3e-05	4.67e-05		-21.973	3.27e-176	6.02e-176		-15.3912	1.19e-65	2.24e-65						-4.43839	1.21e-12	1.04e-11	Down
chr10	122620001	122621000	DMBT1		Hypo	Hypo			-23.1423	7.46e-167	8.45e-167		-13.8134	4.02e-25	4.49e-24		-1.42807	7.95e-10	5.83e-09		-28.2824	5.67e-152	9.24e-152		-15.8971	1.35e-34	1.52e-34						-4.43839	1.21e-12	1.04e-11	Down
chr14	20435001	20436000	KLHL33		Hyper				15.7454	0	0		0.500302	7.28e-27	9.04e-26		-4.11942	8.78e-101	6.18e-98		17.6175	0	0		12.9977	6.17e-163	2.88e-162						-4.43469	1.45e-21	3.52e-20	Down
chr14	20436001	20437000	KLHL33		Hypo				-26.6886	0	0		-3.96618	0.261294	0.174216		0.688588	0.459738	0.336717		-28.6907	0	0		-24.0359	1.28e-187	6.99e-187						-4.43469	1.45e-21	3.52e-20	Down
chr11	62207001	62208000	SCGB2A1		Hypo	Hypo			-24.1076	1.54e-85	1.1e-85		-2.96029	0.0989809	0.0785208		-1.53335	0.00167488	0.00351388		-24.7953	5.72e-53	4.46e-53		-23.3684	1.25e-32	1.34e-32						-4.3901	1.17e-15	1.46e-14	Down
chr11	62209001	62210000	SCGB2A1		Hypo	Hypo			-25.707	1.83e-126	1.7e-126		-14.7644	0.000130727	0.000218819		-0.63197	1.86e-06	7.96e-06		-32.0405	1.6e-110	2.03e-110		-17.908	1.11e-22	9.34e-23						-4.3901	1.17e-15	1.46e-14	Down
chr13	53028001	53029000	OLFM4		Hypo	Hypo			-20.5404	0	0		-4.03949	6.57e-07	1.61e-06		-0.196285	0.273156	0.230607		-22.2055	2.67e-218	5.91e-218		-18.3623	3.06e-118	1.01e-117						-4.35434	7.16e-12	5.59e-11	Down
chr13	53029001	53030000	OLFM4		Hypo	Hypo			-15.7909	9.88e-204	1.31e-203		-8.16793	2.76e-09	9.1e-09		1.65544	0.136103	0.135688		-19.9621	9.61e-181	1.81e-180		-10.1387	2.07e-37	2.46e-37						-4.35434	7.16e-12	5.59e-11	Down
chr18	3221001	3222000	MYOM1		Hypo	Hypo			-19.3506	1.04e-234	1.55e-234		-2.60321	0.00221287	0.00284978		0.421416	0.00041728	0.00104393		-20.6585	7.3e-152	1.19e-151		-17.6339	2.74e-81	6.26e-81						-4.33469	4.69e-23	1.37e-21	Down
chr8	106770001	106771000	ABRA		Hypo	Hypo			-15.5021	0	0		0.788384	0.00205423	0.00266556		2.51911	0.139935	0.138642		-16.1621	6.58e-245	1.62e-244		-14.4314	5.34e-115	1.71e-114						-4.33146	1.56e-26	6.65e-25	Down
chr3	30897001	30898000	GADL1		Hypo	Hypo			-18.7657	5.73e-32	2.56e-32		10.5119	0.00828806	0.00923629		1.74678	0.495277	0.354922		-14.7915	1.21e-12	5.11e-13		-23.5567	1.57e-20	1.25e-20						-4.26483	8.31e-17	1.2e-15	Down
chr17	58275001	58276000	MPO		Hypo	Hypo			-18.5335	3.42e-118	3.02e-118		8.58177	3.36e-07	8.56e-07		-0.808833	9.44e-26	3.23e-24		-14.1553	4.51e-40	3.02e-40		-23.5459	1.84e-83	4.31e-83						-4.26341	8.88e-41	1.55e-38	Down
chr17	58277001	58278000	MPO		Hypo	Hypo			-18.3952	0	0		10.3767	4.96e-36	9.36e-35		-4.92118	4.76e-28	1.92e-26		-11.9177	2.13e-83	2.2e-83		-27.2156	0	0						-4.26341	8.88e-41	1.55e-38	Down
chr17	58278001	58279000	MPO		Hypo	Hypo			-16.3453	2.11e-288	3.77e-288		10.7595	8.27e-36	1.54e-34		-2.98878	1.12e-74	3.67e-72		-10.2387	1.58e-69	1.45e-69		-23.9869	4.19e-271	3.65e-270						-4.26341	8.88e-41	1.55e-38	Down
chr17	58280001	58281000	MPO		Hypo	Hypo			-22.9291	3.7e-60	2.18e-60		-8.57707	0.00012936	0.000216745		3.05505	0.000186194	0.000511931		-27.8302	6.5e-53	5.05e-53		-16.1981	2.38e-15	1.61e-15						-4.26341	8.88e-41	1.55e-38	Down
chr12	75206001	75207000	KCNC2		Hypo				-15.8902	6.47e-65	3.96e-65		-2.81359	0.723717	0.381676		3.25923	0.00594697	0.0104176		-18.4981	9.53e-52	7.33e-52		-12.4253	3.04e-18	2.25e-18						-4.19687	7.74e-14	7.68e-13	Down
chr12	75207001	75208000	KCNC2		Hyper				20.7305	0	0		-1.30282	5.38e-11	2.14e-10		-3.08623	1.45e-13	1.69e-12		21.3939	0	0		19.6105	0	0						-4.19687	7.74e-14	7.68e-13	Down
chr12	75209001	75210000	KCNC2		Hyper				16.748	0	0		-0.727845	1.07e-06	2.54e-06		-2.03411	2e-10	1.59e-09		17.2794	0	0		15.9731	0	0						-4.19687	7.74e-14	7.68e-13	Down
chr7	138796001	138797000	TMEM213		Hypo	Hypo			-16.9518	7.8e-77	5.22e-77		-5.68274	0.665088	0.358718		-1.37983	0.00314552	0.00603999		-18.982	2.15e-51	1.65e-51		-14.6791	6.8e-29	6.73e-29						-4.18775	1.88e-62	1.83e-59	Down
chr18	905001	906000	ADCYAP1		Hyper	Hyper			27.2351	0	0		-1.48182	0.033841	0.0315815		-3.91379	2.27e-08	1.35e-07		28.0757	0	0		25.6438	0	0						-0.490099	0.159693	0.222177
chr18	906001	907000	ADCYAP1		Hyper	Hyper			20.9559	0	0		-8.77788	0.15796	0.115713		-1.48322	0.364142	0.284824		17.1625	0	0		24.4572	0	0						-0.490099	0.159693	0.222177
chr20	5312001	5313000	PROKR2		Hypo				-33.553	3.81e-231	5.6e-231		-6.5276	0.095116	0.0759325		3.56783	0.796899	0.490353		-37.7348	4.37e-166	7.66e-166		-27.6393	5.8e-62	1.04e-61						-4.1626	0.000377125	0.000959107	Down
chr20	5314001	5315000	PROKR2		Hypo				-24.3596	0	0		-4.60135	0.202792	0.141886		0.792644	0.118788	0.122019		-26.6412	4.69e-253	1.2e-252		-21.2472	3.66e-126	1.3e-125						-4.1626	0.000377125	0.000959107	Down
chr20	5315001	5316000	PROKR2		Hyper				23.7001	0	0		-2.11837	0.491436	0.285817		-0.704536	0.0042789	0.00786854		23.0763	0	0		24.4902	0	0						-4.1626	0.000377125	0.000959107	Down
chr20	5316001	5317000	PROKR2		Hyper				26.5637	0	0		3.73912	7.09e-09	2.23e-08		-2.08696	5.87e-05	0.000182535		29.0168	0	0		23.1907	0	0						-4.1626	0.000377125	0.000959107	Down
chr7	151188001	151189000	ASB10		Hypo	Hypo			-16.4428	5.66e-191	7.12e-191		-3.53275	1.28e-11	5.42e-11		1.2803	0.68799	0.444875		-18.5351	4.6e-141	7.07e-141		-13.7221	5.76e-60	1.01e-59						-4.15525	5.74e-09	3.1e-08	Down
chr6	25650001	25651000	SCGN		Hypo	Hypo			-25.9022	1.73e-142	1.75e-142		-3.39473	0.0262726	0.0253763		3.33522	0.000521938	0.00127147		-28.8936	4.94e-100	5.83e-100		-22.1636	1.18e-49	1.75e-49						-4.15279	6.32e-07	2.57e-06	Down
chr6	25655001	25656000	SCGN		Hypo	Hypo			-19.52	1.27e-66	7.86e-67		-5.45938	0.000154623	0.000255396		1.10563	0.57084	0.391854		-22.4461	1.93e-49	1.44e-49		-15.8811	1.97e-22	1.65e-22						-4.15279	6.32e-07	2.57e-06	Down
chr18	908001	909000	ADCYAP1		Hyper	Hyper			20.3685	0	0		-2.16291	2e-13	1e-12		-1.51728	1.54e-12	1.6e-11		20.0636	0	0		20.7092	0	0						-0.490099	0.159693	0.222177
chr18	909001	910000	ADCYAP1		Hyper	Hyper			27.3426	0	0		1.9168	1.39e-10	5.29e-10		-2.51699	0.00437135	0.00801556		29.191	0	0		24.7572	0	0						-0.490099	0.159693	0.222177
chr14	21030001	21031000	TPPP2		Hypo	Hypo			-18.9424	1.21e-168	1.38e-168		-4.35321	0.0115437	0.0123796		1.82611	0.440445	0.326507		-21.6355	7.67e-127	1.09e-126		-15.4562	5.11e-52	7.93e-52						-4.13382	4.51e-25	1.63e-23	Down
chr12	101567001	101568000	MYBPC1		Hypo	Hypo			-19.3765	4.88e-38	2.33e-38		-3.61235	0.342942	0.216181		-3.20676	0.149225	0.145723		-19.7226	1.72e-23	9.06e-24		-19.317	5.06e-18	3.72e-18						-4.13346	1.36e-10	9.04e-10	Down
chr12	101594001	101595000	MYBPC1		Hypo	Hypo			-17.5566	6.39e-101	5.09e-101		0.161296	0.0102357	0.0111365		0.550665	0.515567	0.365105		-17.7128	1.11e-58	9.17e-59		-17.3234	1.01e-45	1.4e-45						-4.13346	1.36e-10	9.04e-10	Down
chr12	101666001	101667000	MYBPC1		Hypo	Hypo			-22.7047	3.53e-71	2.27e-71		-5.63235	0.106868	0.0836888		-2.31629	0.00303418	0.00585659		-23.9724	6.75e-46	4.85e-46		-20.6563	3.54e-27	3.36e-27						-4.13346	1.36e-10	9.04e-10	Down
chr7	44067001	44068000	PGAM2		Hypo	Hypo			-24.8467	3.98e-200	5.2e-200		2.24081	0.0607877	0.0520895		2.79583	0.691095	0.446257		-24.9554	4.52e-117	6.01e-117		-24.4004	8.47e-80	1.9e-79						-4.12781	1.48e-39	2.22e-37	Down
chr4	2868001	2869000	ADD1		Hyper	Hyper			17.7479	9.91e-69	6.24e-69		13.1274	1.45e-11	6.08e-11		-4.74854	0.503472	0.359124		25.4722	3.3e-81	3.36e-81		7.59623	4.8e-07	2.31e-07						-0.24171	0.00423518	0.00877871
chr16	57639001	57640000	ADGRG1		Hyper	Hyper			28.5309	0	0		2.13861	3.07e-05	5.76e-05		-1.71879	2.88e-09	1.96e-08		30.1864	0	0		26.329	2.02e-282	1.86e-281
chr20	4221001	4222000	ADRA1D		Hyper	Hyper			19.1804	0	0		9.98033	1.16e-81	8.93e-80		1.67803	2.49e-22	6.66e-21		23.1228	0	0		14.8205	0	0						0.56865	0.02356	0.0410338
chr20	4248001	4249000	ADRA1D		Hyper	Hyper			19.9458	0	0		2.58851	1.5e-16	9.72e-16		-5.46752	3.23e-18	5.99e-17		23.2723	0	0		15.2163	0	0						0.56865	0.02356	0.0410338
chr4	3767001	3768000	ADRA2C		Hyper	Hyper			15.4518	0	0		3.74946	0.00360672	0.0044082		-2.0828	0.491044	0.352729		17.8688	0	0		12.0365	1.18e-282	1.09e-281						0.842883	0.00701389	0.0138892
chr15	37935001	37936000	TMCO5A		Hypo	Hypo			-36.3086	2.87e-146	2.96e-146		-8.55285	0.0103909	0.0112876		5.32288	0.171533	0.162286		-41.9765	2.01e-115	2.65e-115		-28.1007	1.44e-40	1.83e-40						-4.10629	5.75e-07	2.35e-06	Down
chr19	50831001	50832000	KLK15		Hypo	Hypo			-22.4049	0	0		-5.39427	0.0238865	0.0233507		0.185076	0.00608276	0.0106189		-24.812	0	0		-19.2326	1.25e-131	4.62e-131						-4.09102	4.13e-11	2.93e-10	Down
chr19	50832001	50833000	KLK15		Hypo	Hypo			-19.9754	2.14e-163	2.39e-163		-3.88728	4.02e-05	7.39e-05		-0.68384	0.00560783	0.00991076		-21.3957	6.86e-115	9e-115		-18.1923	5.77e-56	9.52e-56						-4.09102	4.13e-11	2.93e-10	Down
chr6	131631001	131632000	ENPP3		Hypo	Hypo			-16.8611	1.22e-37	5.82e-38		-4.42899	0.506272	0.292327		-0.255434	0.00461977	0.00840147		-18.6714	2.08e-29	1.2e-29		-14.4978	2.55e-11	1.48e-11						-4.0823	2.08e-56	1.37e-53	Down
chr6	131635001	131636000	ENPP3		Hypo	Hypo			-22.1822	3.66e-131	3.48e-131		-1.92357	0.325299	0.207318		2.65211	0.00995928	0.0161106		-24.2632	9.24e-84	9.61e-84		-19.6876	1.62e-50	2.46e-50						-4.0823	2.08e-56	1.37e-53	Down
chrX	102127001	102128000	TCEAL2		Hypo	Hypo			-19.5258	3.84e-108	3.2e-108		0.967741	6.24e-11	2.46e-10		-3.49315	5.59e-16	8.38e-15		-17.7008	3.26e-52	2.52e-52		-22.1617	1.9e-62	3.44e-62						-4.06608	5.19e-27	2.33e-25	Down
chr3	133745001	133746000	TF		Hypo	Hypo			-15.2726	9.3e-247	1.44e-246		1.28657	3.41e-10	1.25e-09		-1.17275	0.122283	0.124811		-14.1958	1.08e-119	1.45e-119		-16.6551	1.03e-137	4e-137						-4.06545	5.18e-22	1.35e-20	Down
chr5	170102001	170103000	FOXI1		Hypo	Hypo			-15.9164	3.12e-93	2.36e-93		-3.62556	0.149662	0.110696		-0.42171	0.957245	0.550853		-17.3705	6.82e-61	5.76e-61		-14.1666	1.13e-32	1.22e-32						-4.03372	8.5e-10	5.13e-09	Down
chr5	170108001	170109000	FOXI1		Hypo	Hypo			-17.7347	8.02e-115	6.95e-115		-2.69475	0.037488	0.0344934		2.93355	0.00362337	0.00682079		-20.0801	3.27e-83	3.38e-83		-14.4518	6.2e-34	6.88e-34						-4.03372	8.5e-10	5.13e-09	Down
chr11	124749001	124750000	VSIG2		Hypo	Hypo			-20.3329	5.78e-36	2.7e-36		-12.0581	0.0122282	0.0130204		3.84343	0.35276	0.278361		-27.2088	3.01e-37	1.94e-37		-11.3073	6.29e-06	2.85e-06						-3.9897	6.66e-23	1.91e-21	Down
chr4	87117001	87118000	AFF1		Hyper	Hyper			20.6873	2.35e-78	1.59e-78		3.23584	0.237366	0.161212		-3.00725	0.000554922	0.00134132		23.5034	4.41e-53	3.44e-53		17.2603	1.08e-29	1.09e-29						-0.477562	2.01e-06	7.55e-06
chr7	151088001	151089000	AGAP3		Hyper	Hyper			23.6535	0	0		9.61689	3.11e-37	6.13e-36		-3.03806	0.00182647	0.00378875		29.1414	0	0		16.4865	2.49e-87	6.08e-87						-0.144602	0.177985	0.244054
chr1	216939001	216940000	ESRRG		Hypo				-28.479	8.73e-52	4.78e-52		-5.27702	0.955852	0.465129		-2.41975	0.0886467	0.0967919		-29.7407	6.84e-34	4.23e-34		-26.8835	1.83e-19	1.4e-19						-3.93987	4.33e-22	1.14e-20	Down
chr1	217087001	217088000	ESRRG		Hypo				-18.5757	1.69e-77	1.14e-77		2.05225	0.328856	0.209106		-2.23779	5.41e-06	2.11e-05		-16.8692	2.01e-41	1.37e-41		-21.1593	1.38e-42	1.81e-42						-3.93987	4.33e-22	1.14e-20	Down
chr1	217134001	217135000	ESRRG		Hyper				16.3652	0	0		0.064027	0.00119633	0.00163998		-1.56259	0.0101237	0.0163362		16.9936	0	0		15.367	0	0						-3.93987	4.33e-22	1.14e-20	Down
chr1	217137001	217138000	ESRRG		Hyper				25.2775	0	0		2.10271	0.133301	0.100559		-3.23309	0.912097	0.534387		27.558	0	0		22.2222	0	0						-3.93987	4.33e-22	1.14e-20	Down
chr1	217138001	217139000	ESRRG		Hyper				21.6445	0	0		2.04414	0.0459887	0.0410602		-3.81089	4.53e-05	0.000144941		24.1737	0	0		18.3187	0	0						-3.93987	4.33e-22	1.14e-20	Down
chr1	217139001	217140000	ESRRG		Hyper				16.6298	0	0		4.29884	0.000297608	0.000464533		-0.380726	0.38747	0.297934		18.6335	0	0		13.954	1.74e-158	7.87e-158						-3.93987	4.33e-22	1.14e-20	Down
chr2	31577001	31578000	SRD5A2		Hypo				-28.1147	6.5e-54	3.63e-54		-0.306952	0.0347898	0.0323464		-0.652144	0.148556	0.145253		-27.9501	4.99e-29	2.88e-29		-28.2952	2e-28	1.96e-28						-3.89539	1.63e-20	3.53e-19	Down
chr2	31580001	31581000	SRD5A2		Hyper				22.984	0	0		5.37422	1.01e-29	1.42e-28		-1.71996	4.03e-24	1.22e-22		25.9941	0	0		18.9	0	0						-3.89539	1.63e-20	3.53e-19	Down
chr6	123636001	123637000	TRDN		Hypo	Hypo			-19.8806	1.95e-118	1.73e-118		-6.78322	0.275229	0.181609		4.47582	0.0565306	0.0675747		-24.6705	1.95e-99	2.29e-99		-13.4114	3.61e-32	3.85e-32						-3.8699	6.57e-09	3.53e-08	Down
chr19	41121001	41122000	CYP2F1		Hypo	Hypo			-28.7771	0	0		4.08161	1.34e-18	1e-17		1.14933	8.07e-05	0.000242823		-27.5063	0	0		-30.4386	0	0						-3.85372	3.28e-57	2.31e-54	Down
chr19	41123001	41124000	CYP2F1		Hypo	Hypo			-18.2874	9.95e-222	1.41e-221		-3.3693	0.0124296	0.0132081		4.82765	4.28e-06	1.7e-05		-21.5616	2.01e-186	3.89e-186		-13.3647	2.96e-50	4.47e-50						-3.85372	3.28e-57	2.31e-54	Down
chr11	124936001	124937000	HEPACAM		Hypo	Hypo			-17.4899	3.36e-273	5.7e-273		-5.06807	6.95e-17	4.62e-16		2.42168	0.333511	0.267119		-20.6365	4.02e-218	8.88e-218		-13.1468	3e-72	6.17e-72						-3.84183	1.54e-14	1.66e-13	Down
chr5	41160001	41161000	C6		Hypo	Hypo			-32.6884	0	0		-4.13592	0.0132262	0.0139483		3.50171	0.70283	0.451312		-36.0121	4.38e-250	1.1e-249		-28.3745	1.32e-118	4.37e-118						-3.82255	9.75e-10	5.82e-09	Down
chr17	60158001	60159000	CA4		Hypo	Hypo			-24.7112	1.3e-262	2.13e-262		-6.41847	0.084506	0.06876		-0.0236629	0.151986	0.147831		-27.5482	8.28e-185	1.59e-184		-21.1534	1.9e-78	4.2e-78						-3.81861	1.58e-17	2.44e-16	Down
chr10	93791001	93792000	LGI1		Hypo	Hypo			-16.6158	9.46e-21	3.63e-21		-10.9538	0.0284439	0.0271746		3.70631	0.364172	0.284837		-22.8957	3.17e-24	1.69e-24		-8.23561	0.00337401	0.00125788						-3.78446	2.15e-14	2.28e-13	Down
chr10	93797001	93798000	LGI1		Hypo	Hypo			-16.7348	2.75e-56	1.57e-56		-2.47477	0.00858543	0.00952618		-0.117894	0.590955	0.401265		-17.8085	5.96e-37	3.84e-37		-15.4516	2.26e-20	1.78e-20						-3.78446	2.15e-14	2.28e-13	Down
chr12	117096001	117097000	TESC		Hypo	Hypo			-29.4746	1.12e-255	1.78e-255		-5.92162	0.026316	0.0254127		-0.309089	0.00104721	0.00233683		-31.8549	4.85e-173	8.78e-173		-26.2424	1.55e-90	3.92e-90						-3.77706	5.83e-32	4.41e-30	Down
chr6	122780001	122781000	FABP7		Hypo	Hypo			-22.9117	3.06e-178	3.65e-178		1.07097	0.85491	0.430556		1.37251	0.590167	0.400945		-23.0327	2.65e-99	3.11e-99		-22.7312	8.39e-78	1.84e-77						-3.76533	7.26e-22	1.85e-20	Down
chr7	142877001	142878000	TRPV6		Hypo	Hypo			-19.1791	0	0		-7.69716	3.61e-09	1.18e-08		0.141373	0.884195	0.524116		-22.6162	3.07e-241	7.48e-241		-14.7777	6.52e-81	1.48e-80						-3.74912	1.58e-18	2.7e-17	Down
chr7	142878001	142879000	TRPV6		Hypo	Hypo			-29.3531	1.44e-114	1.24e-114		-5.56546	0.00381481	0.00463536		1.85253	0.243074	0.211271		-32.4798	3.59e-80	3.62e-80		-25.0619	4.68e-38	5.64e-38						-3.74912	1.58e-18	2.7e-17	Down
chr3	58588001	58589000	FAM107A		Hypo	Hypo			-26.0982	1.43e-77	9.61e-78		-1.80139	0.529391	0.302539		0.422705	0.0465968	0.0578835		-27.0581	5.18e-50	3.9e-50		-24.834	4.76e-32	5.07e-32						-3.74504	6.91e-42	1.3e-39	Down
chr11	63506001	63507000	LGALS12		Hypo	Hypo			-22.5913	2.99e-181	3.61e-181		4.22536	2.32e-11	9.55e-11		-0.90299	0.00033867	0.000869288		-20.467	7.7e-86	8.14e-86		-25.5954	1.16e-99	3.23e-99						-3.74236	1.41e-30	9.27e-29	Down
chr16	20327001	20328000	GP2		Hypo	Hypo			-17.0111	5.73e-103	4.62e-103		-9.61707	0.00117877	0.00161824		0.117167	0.531039	0.372687		-21.304	1.7e-90	1.87e-90		-11.5698	2.53e-25	2.29e-25						-3.7346	2.86e-26	1.18e-24	Down
chr1	19814001	19815000	RNF186		Hypo	Hypo			-18.543	1.05e-89	7.75e-90		-5.97692	1.07e-12	4.99e-12		-0.36965	0.00239919	0.00478806		-20.8995	5.45e-70	5.03e-70		-15.2922	2.34e-27	2.23e-27						-3.7262	6.06e-08	2.85e-07	Down
chr1	19816001	19817000	RNF186		Hypo	Hypo			-17.8635	4.81e-199	6.25e-199		1.45712	0.474506	0.278366		-0.288041	3.11e-07	1.52e-06		-17.1346	1.44e-106	1.78e-106		-18.8797	2.48e-93	6.46e-93						-3.7262	6.06e-08	2.85e-07	Down
chr11	47587001	47588000	FAM180B		Hypo	Hypo			-15.8291	1.51e-49	8.08e-50		9.0056	0.000605064	0.00088383		-4.86457	0.30828	0.252122		-9.41162	1.19e-09	4.63e-10		-23.2818	1.25e-51	1.93e-51						-3.69834	3.55e-26	1.44e-24	Down
chr17	10468001	10469000	MYH4		Hypo	Hypo			-17.3135	2.08e-101	1.66e-101		-5.6342	0.895069	0.444474		0.622632	0.205899	0.186469		-19.8314	6.79e-78	6.72e-78		-13.5746	3e-28	2.92e-28						-3.68375	3.12e-08	1.53e-07	Down
chr17	10469001	10470000	MYH4		Hypo	Hypo			-28.2561	3.98e-65	2.44e-65		-7.90022	5.9e-07	1.45e-06		9.18178	0.423904	0.317657		-35.4266	5.01e-57	4.07e-57		-18.3446	2.6e-14	1.69e-14						-3.68375	3.12e-08	1.53e-07	Down
chr17	10470001	10471000	MYH4		Hypo	Hypo			-26.7156	1.9e-112	1.62e-112		-0.784921	0.0108843	0.0117578		2.2845	0.001154	0.00254332		-28.04	3.28e-74	3.15e-74		-24.9705	4.02e-39	4.96e-39						-3.68375	3.12e-08	1.53e-07	Down
chr7	123655001	123656000	LMOD2		Hypo	Hypo			-16.3955	3.31e-77	2.22e-77		-0.0608055	0.57042	0.320121		3.42172	0.505931	0.360282		-17.8293	1.39e-55	1.11e-55		-14.3468	6.71e-26	6.17e-26						-3.68338	1.21e-07	5.49e-07	Down
chr17	40994001	40995000	KRTAP3-3		Hypo	Hypo			-21.2911	1.52e-82	1.06e-82		-1.89747	9.48e-08	2.6e-07		6.30537	0.0268309	0.0368397		-24.6199	5.12e-68	4.63e-68		-16.4171	1.26e-20	9.98e-21						-3.67253	1.15e-27	5.6e-26	Down
chr7	95585001	95586000	PDK4		Hypo	Hypo			-21.2019	4.53e-109	3.79e-109		-2.32405	0.00570311	0.00663191		2.9318	0.306631	0.251162		-23.514	1.23e-75	1.19e-75		-18.2581	1.9e-36	2.21e-36						-3.66825	8.42e-21	1.9e-19	Down
chr7	95592001	95593000	PDK4		Hypo	Hypo			-28.6194	8.11e-226	1.17e-225		-10.6191	0.144564	0.107575		-1.14291	0.0656026	0.0761158		-33.0415	5.26e-143	8.16e-143		-23.5652	1.25e-70	2.52e-70						-3.66825	8.42e-21	1.9e-19	Down
chr7	151125001	151126000	AGAP3		Hyper	Hyper			25.9286	0	0		3.33142	7.6e-57	2.97e-55		-12.2913	2.52e-32	1.35e-30		32.4093	0	0		16.7866	1.22e-139	4.8e-139						-0.144602	0.177985	0.244054
chr12	101209001	101210000	SLC5A8		Hyper				15.6024	0	0		0.189724	0.918418	0.45248		-2.53177	2.37e-17	4.05e-16		16.6822	0	0		13.9607	0	0						-3.65227	1.19e-05	3.94e-05	Down
chr12	101211001	101212000	SLC5A8		Hypo				-29.1253	1.59e-181	1.92e-181		-0.930343	0.367438	0.228156		0.135406	0.200998	0.183035		-29.6059	1.14e-104	1.39e-104		-28.5402	1.83e-80	4.14e-80						-3.65227	1.19e-05	3.94e-05	Down
chr1	18482001	18483000	KLHDC7A		Hypo	Hypo			-15.9322	0	0		-9.54676	1.52e-31	2.38e-30		1.69466	0.0611266	0.0719399		-20.7528	0	0		-9.51139	4.23e-127	1.51e-126						-3.64287	6.07e-18	9.78e-17	Down
chr8	144505001	144506000	GPT		Hypo	Hypo			-15.4658	0	0		-0.259183	0.55716	0.314513		-0.107072	2.94e-07	1.45e-06		-15.5299	3.08e-212	6.66e-212		-15.3778	2.15e-141	8.56e-141						-3.63661	1.09e-37	1.4e-35	Down
chr1	240613001	240614000	GREM2		Hypo	Hypo			-17.4932	3.04e-31	1.34e-31		-4.49562	0.181883	0.129914		-5.75153	0.522544	0.368417		-17.1118	9.62e-19	4.65e-19		-18.3677	9.32e-14	5.94e-14						-3.63191	2.23e-28	1.18e-26	Down
chr18	7230001	7231000	LRRC30		Hypo	Hypo			-15.3882	8.28e-62	4.93e-62		-2.17711	0.00708801	0.00803777		2.18903	0.206299	0.18673		-17.3144	9.72e-43	6.73e-43		-12.9483	1.58e-17	1.14e-17						-3.62848	3.16e-06	1.15e-05	Down
chr18	7231001	7232000	LRRC30		Hypo	Hypo			-17.0354	0	0		-7.57332	0.0288485	0.027505		1.72964	0.000354131	0.000903974		-20.9107	0	0		-11.6077	4.74e-94	1.25e-93						-3.62848	3.16e-06	1.15e-05	Down
chr10	101129001	101130000	TLX1NB		Hypo	Hypo			-22.8554	1.92e-67	1.2e-67		-3.98074	0.287911	0.188237		6.08895	0.0123749	0.019338		-26.8218	1.31e-58	1.08e-58		-16.7522	7.82e-14	5e-14						-3.62807	1.27e-12	1.09e-11	Down
chr2	210315001	210316000	MYL1		Hypo	Hypo			-22.5681	7.56e-221	1.07e-220		-8.33433	0.0153389	0.0158782		5.45573	0.0225713	0.0319547		-28.4684	4.62e-204	9.65e-204		-14.6783	3.18e-41	4.08e-41						-3.6188	1.01e-06	3.98e-06	Down
chr10	75094001	75095000	DUSP13		Hypo	Hypo			-20.2907	4.16e-154	4.44e-154		-1.7652	0.439041	0.262072		3.2122	0.201535	0.183415		-22.4582	3.9e-103	4.7e-103		-17.4808	3.95e-51	6.04e-51						-3.53489	2.15e-16	2.93e-15	Down
chr10	67696001	67697000	CTNNA3		Hypo	Hypo			-20.4962	4.13e-120	3.69e-120		-9.82126	1.28e-08	3.89e-08		5.02224	0.0503098	0.0615244		-26.9735	2.65e-120	3.6e-120		-12.13	4.28e-23	3.65e-23						-3.52967	3e-15	3.52e-14	Down
chr10	43371001	43372000	FXYD4		Hypo	Hypo			-21.8171	0	0		-0.512391	0.538843	0.306667		1.15878	0.000229333	0.000616576		-22.5048	0	0		-20.8337	3.98e-190	2.2e-189						-3.52289	1.16e-10	7.79e-10	Down
chr19	41687001	41688000	CEACAM7		Hypo	Hypo			-25.9458	4.08e-110	3.44e-110		0.55754	3.36e-06	7.41e-06		-0.31867	0.000121262	0.000349435		-25.5801	6.21e-60	5.2e-60		-26.4563	5.53e-52	8.57e-52						-3.49109	1.12e-11	8.52e-11	Down
chr19	41688001	41689000	CEACAM7		Hypo	Hypo			-21.6988	8.98e-31	3.95e-31		-10.5257	0.0687136	0.0577491		4.47782	0.53177	0.373		-27.6822	5.21e-32	3.14e-32		-12.6787	1.39e-05	6.16e-06						-3.49109	1.12e-11	8.52e-11	Down
chr19	41689001	41690000	CEACAM7		Hypo	Hypo			-27.1779	7.94e-98	6.19e-98		-5.51522	0.873632	0.437036		-0.473386	0.646001	0.426393		-29.1038	9.27e-67	8.3e-67		-24.062	7.42e-31	7.68e-31						-3.49109	1.12e-11	8.52e-11	Down
chr2	151670001	151671000	NEB		Hypo	Hypo			-20.2333	5.73e-170	6.59e-170		-16.7011	0.0240065	0.0234528		7.48766	0.000409292	0.00102677		-30.8951	1.09e-218	2.42e-218		-6.70637	1.98e-11	1.16e-11						-3.4875	2.64e-12	2.17e-11	Down
chr2	151708001	151709000	NEB		Hypo	Hypo			-21.8445	1.57e-37	7.46e-38		-3.08607	0.615427	0.338726		-0.958211	0.836864	0.506097		-22.8654	2.27e-24	1.21e-24		-20.7375	3.95e-16	2.74e-16						-3.4875	2.64e-12	2.17e-11	Down
chr2	151734001	151735000	NEB		Hypo	Hypo			-18.0283	4.54e-103	3.66e-103		1.4543	0.128141	0.0973135		0.679701	0.179536	0.167982		-17.6612	3.42e-60	2.87e-60		-18.4358	1.35e-45	1.87e-45						-3.4875	2.64e-12	2.17e-11	Down
chr11	84274001	84275000	DLG2		Hypo	Hypo			-36.4369	1.39e-102	1.11e-102		-1.33684	0.569605	0.31979		4.10599	0.113676	0.117929		-38.7369	4.53e-62	3.88e-62		-33.2941	1.26e-38	1.54e-38						-3.48269	1.68e-30	1.09e-28	Down
chr1	16021001	16022000	CLCNKA		Hypo	Hypo			-16.8715	0	0		-0.743925	4.43e-30	6.4e-29		0.761091	0.0235907	0.0331514		-17.5253	0	0		-16.0202	6.45e-189	3.54e-188						-3.46927	7.48e-12	5.82e-11	Down
chr1	16025001	16026000	CLCNKA		Hypo	Hypo			-17.5697	1.9e-45	9.8e-46		-3.85055	1.72e-11	7.19e-11		2.91186	0.0934649	0.101012		-20.5576	2.1e-38	1.38e-38		-13.7952	1.22e-10	6.94e-11						-3.46927	7.48e-12	5.82e-11	Down
chr20	31818001	31819000	MYLK2		Hypo	Hypo			-15.6269	1.93e-111	1.64e-111		1.83669	0.364022	0.226486		1.75924	1.37e-18	2.62e-17		-15.5199	1.02e-64	8.97e-65		-15.5973	1.17e-46	1.66e-46						-3.45392	7.03e-16	8.99e-15	Down
chr7	151126001	151127000	AGAP3		Hyper	Hyper			18.5949	8.7e-172	1.01e-171		-5.05391	0.234706	0.159738		-1.91571	3.43e-08	1.98e-07		16.9526	1.95e-79	1.95e-79		20.0908	1.68e-90	4.24e-90						-0.144602	0.177985	0.244054
chr6	32185001	32186000	AGER		Hyper	Hyper			21.6565	9.2e-210	1.24e-209		3.59637	0.048572	0.0430268		3.50526	7.24e-06	2.75e-05		21.9103	5.29e-119	7.12e-119		21.8191	1.19e-94	3.15e-94						0.371369	0.0311565	0.0526321
chr21	39449001	39450000	SH3BGR		Hypo	Hypo			-15.8115	2.5e-35	1.16e-35		-10.5987	8.85e-05	0.000152949		5.73952	0.66454	0.434512		-23.4394	2.6e-41	1.77e-41		-7.10116	1.13e-05	5.03e-06						-3.42828	5.28e-31	3.59e-29	Down
chr17	81947001	81948000	MYADML2		Hypo	Hypo			-20.3426	0	0		0.0714334	0.4175	0.252092		0.765715	7.07e-05	0.000215851		-20.6171	0	0		-19.9228	0	0						-3.41701	5.49e-12	4.35e-11	Down
chr6	52244001	52245000	IL17F		Hypo	Hypo			-21.2818	2.31e-224	3.31e-224		-3.05603	0.520655	0.29868		-0.339986	0.00258023	0.00509968		-22.4587	3.98e-145	6.24e-145		-19.7427	9.29e-85	2.2e-84						-3.41461	1.69e-08	8.62e-08	Down
chr6	52245001	52246000	IL17F		Hypo	Hypo			-20.2752	6.81e-124	6.23e-124		-5.66431	0.00244584	0.0031164		0.777596	0.781794	0.484234		-23.1292	5.94e-91	6.55e-91		-16.6873	6.7e-36	7.74e-36						-3.41461	1.69e-08	8.62e-08	Down
chr5	147906001	147907000	C5orf46		Hypo	Hypo			-16.1173	1.55e-39	7.5e-40		-10.1933	0.000608842	0.000888837		6.73198	0.949841	0.548233		-22.9794	8.91e-49	6.61e-49		-6.05414	0.00386029	0.0014319						-3.39933	8.93e-19	1.58e-17	Down
chr16	46731001	46732000	MYLK3		Hypo	Hypo			-21.8033	0	0		-1.72452	3.51e-08	1.02e-07		0.267693	6.15e-05	0.000190474		-22.6966	9.22e-224	2.09e-223		-20.7044	1.84e-129	6.67e-129						-3.39932	2.29e-56	1.46e-53	Down
chr7	141550001	141551000	AGK		Hyper	Hyper			15.1867	5.23e-96	4.03e-96		-1.57995	0.0572775	0.0495087		0.207129	0.438349	0.325399		14.4009	2.17e-51	1.66e-51		16.188	8.49e-49	1.25e-48						0.149178	0.0662706	0.103255
chr2	166486001	166487000	SCN7A		Hypo	Hypo			-30.2525	3.2e-174	3.75e-174		-8.42063	0.00223272	0.00287274		4.23706	0.365112	0.285369		-35.4494	3.63e-134	5.37e-134		-22.7917	7.48e-47	1.06e-46						-3.39671	4.9e-19	8.97e-18	Down
chr2	166487001	166488000	SCN7A		Hypo	Hypo			-29.0212	1.25e-89	9.24e-90		-9.79869	0.0761459	0.0629996		7.06781	0.938701	0.544121		-36.3914	5.79e-80	5.83e-80		-19.5249	3.96e-19	3.01e-19						-3.39671	4.9e-19	8.97e-18	Down
chr2	166609001	166610000	SCN7A		Hypo	Hypo			-15.6667	0	0		-3.86657	0.00747177	0.00842372		0.820937	0.0545605	0.065665		-17.6466	0	0		-12.9591	2.45e-133	9.15e-133						-3.39671	4.9e-19	8.97e-18	Down
chr8	140555001	140556000	AGO2		Hyper	Hyper			16.7762	1.78e-198	2.31e-198		-2.79135	4.7e-14	2.48e-13		-2.76837	0.108668	0.113833		16.488	1.03e-131	1.5e-131		16.511	5.11e-81	1.16e-80
chr2	178764001	178765000	TTN		Hypo	Hypo			-17.077	8.78e-230	1.28e-229		-1.10868	0.0106595	0.0115442		1.34016	0.00556101	0.00983887		-18.1601	7.03e-140	1.07e-139		-15.7112	2.8e-83	6.53e-83						-3.37998	9.72e-12	7.46e-11	Down
chr2	178807001	178808000	TTN		Hypo	Hypo			-20.9532	1.36e-263	2.22e-263		-2.83226	0.00323665	0.00400518		3.1024	0.41869	0.314864		-23.5787	1.48e-181	2.79e-181		-17.644	8.09e-80	1.82e-79						-3.37998	9.72e-12	7.46e-11	Down
chr1	212623001	212624000	FAM71A		Hypo	Hypo			-15.6307	6.32e-41	3.11e-41		8.15868	0.505601	0.292073		3.3727	0.28692	0.239154		-13.1716	5.44e-19	2.64e-19		-17.9576	5.86e-27	5.54e-27						-3.37345	2.9e-12	2.37e-11	Down
chr1	212626001	212627000	FAM71A		Hypo	Hypo			-16.3101	1.23e-89	9.03e-90		6.29322	7.91e-09	2.47e-08		-1.66124	0.437035	0.324669		-12.7684	1.84e-35	1.16e-35		-20.7229	1.99e-57	3.36e-57						-3.37345	2.9e-12	2.37e-11	Down
chr17	45984001	45985000	MAPT		Hypo	Hypo			-23.7025	0	0		-5.71067	0.661753	0.357466		0.908683	0.0161347	0.0241438		-26.75	0	0		-20.1307	3.82e-183	2.03e-182						-3.36799	1.09e-26	4.75e-25	Down
chr16	2712001	2713000	PRSS27		Hypo	Hypo			-22.9613	0	0		-1.45453	0.178135	0.127731		2.01968	0.975216	0.557248		-24.4823	0	0		-21.0081	3.27e-217	2.14e-216						-3.35439	2.43e-24	8.1e-23	Down
chr16	2714001	2715000	PRSS27		Hypo	Hypo			-28.3985	0	0		-2.96312	0.19175	0.135607		3.08029	0.00905444	0.0148723		-30.95	0	4.13e-308		-24.9066	2.53e-155	1.12e-154						-3.35439	2.43e-24	8.1e-23	Down
chr2	167247001	167248000	XIRP2		Hypo	Hypo			-33.5099	3.38e-248	5.25e-248		-3.50079	0.14482	0.107728		3.68289	0.584177	0.398123		-36.627	1.06e-167	1.88e-167		-29.4433	8.11e-84	1.9e-83						-3.34327	7.37e-06	2.53e-05	Down
chr1	1032001	1033000	AGRN		Hyper	Hyper			15.5565	2.02e-205	2.69e-205		12.437	7.65e-17	5.06e-16		5.10047	6.14e-21	1.44e-19		18.6191	2.93e-162	5.05e-162		11.2826	3.25e-42	4.26e-42						1.57454	3.43e-23	1.02e-21	Up
chr16	67482001	67483000	AGRP		Hyper	Hyper			15.0109	0	0		3.42071	0.218335	0.150718		-0.0442834	3.37e-06	1.37e-05		16.5999	1.32e-301	4.04e-301		13.1349	7.82e-147	3.24e-146						1.12975	0.0103316	0.0196463
chr10	126464001	126465000	C10orf90		Hypo	Hypo			-25.0426	2.45e-199	3.19e-199		-3.76818	0.338498	0.213928		1.92032	0.34028	0.271099		-27.6197	9.35e-126	1.31e-125		-21.9312	5.04e-78	1.11e-77						-3.32091	2.51e-14	2.64e-13	Down
chr10	126501001	126502000	C10orf90		Hypo	Hypo			-20.9289	2.85e-177	3.39e-177		-0.409813	0.618464	0.340063		1.2116	0.413675	0.312061		-21.627	7.58e-112	9.74e-112		-20.0056	4.66e-67	8.98e-67						-3.32091	2.51e-14	2.64e-13	Down
chr10	126504001	126505000	C10orf90		Hypo	Hypo			-19.9485	0	0		-6.83146	7.51e-05	0.000131557		-0.756435	0.010479	0.0168171		-22.6293	0	0		-16.5543	0	0						-3.32091	2.51e-14	2.64e-13	Down
chr10	126505001	126506000	C10orf90		Hypo	Hypo			-27.8678	1.04e-140	1.04e-140		-1.52038	0.920421	0.453177		-0.63026	0.0737806	0.0835982		-28.2843	7.3e-88	7.85e-88		-27.3942	5.5e-58	9.37e-58						-3.32091	2.51e-14	2.64e-13	Down
chr10	126521001	126522000	C10orf90		Hypo	Hypo			-24.5758	0	0		-6.38268	0.0844136	0.0686942		3.30798	0.000953528	0.00215394		-28.7303	0	0		-19.0396	8.54e-124	2.96e-123						-3.32091	2.51e-14	2.64e-13	Down
chr10	126798001	126799000	C10orf90		Hypo	Hypo			-18.6112	4.69e-99	3.68e-99		-0.234092	0.00197401	0.00257345		-1.61503	0.0202721	0.0292057		-18.1121	2.75e-55	2.19e-55		-19.493	9.15e-48	1.32e-47						-3.32091	2.51e-14	2.64e-13	Down
chr11	107712001	107713000	SLN		Hypo	Hypo			-18.0524	1.24e-261	2.02e-261		-4.92016	7.9e-08	2.19e-07		3.4237	0.0177357	0.0261375		-21.5418	1.63e-216	3.58e-216		-13.1979	6.06e-61	1.08e-60						-3.315	1.94e-08	9.83e-08	Down
chr6	32041001	32042000	TNXB		Hypo	Hypo			-17.7509	0	0		-0.834938	0.0717047	0.0598885		2.55501	0.00012458	0.000358101		-19.0858	6.79e-239	1.63e-238		-15.6958	3.46e-110	1.06e-109						-3.30898	7.62e-33	6.26e-31	Down
chr6	32042001	32043000	TNXB		Hypo	Hypo			-16.5053	0	0		-5.13536	1.56e-18	1.16e-17		1.23253	0.0290793	0.0393567		-19.1938	0	0		-12.826	5.38e-168	2.6e-167						-3.30898	7.62e-33	6.26e-31	Down
chr6	32043001	32044000	TNXB		Hypo	Hypo			-22.8673	0	0		-1.34214	0.00161213	0.00214514		2.84826	0.771797	0.480156		-24.643	0	0		-20.4526	3.2e-290	3.06e-289						-3.30898	7.62e-33	6.26e-31	Down
chr6	32059001	32060000	TNXB		Hypo	Hypo			-17.2266	0	0		0.0645828	0.0500296	0.0441273		4.89884	9.42e-06	3.49e-05		-19.2415	0	0		-14.4072	3.73e-115	1.19e-114						-3.30898	7.62e-33	6.26e-31	Down
chr6	32061001	32062000	TNXB		Hypo	Hypo			-17.7777	0	0		-6.70449	1.12e-60	4.92e-59		1.41587	0.403055	0.306351		-21.3882	0	0		-13.2679	0	0						-3.30898	7.62e-33	6.26e-31	Down
chr6	32062001	32063000	TNXB		Hypo	Hypo			-16.464	0	0		-5.4441	3.19e-55	1.18e-53		1.73884	0.235286	0.206179		-19.5813	0	0		-12.3984	5.04e-156	2.25e-155						-3.30898	7.62e-33	6.26e-31	Down
chr6	32063001	32064000	TNXB		Hypo	Hypo			-17.1291	3.02e-87	2.19e-87		-2.85989	4.65e-05	8.45e-05		-0.888997	0.398801	0.304096		-18.065	1.33e-53	1.04e-53		-16.0941	5.97e-32	6.34e-32						-3.30898	7.62e-33	6.26e-31	Down
chr6	32064001	32065000	TNXB		Hypo	Hypo			-22.9851	0	0		-2.18344	0.107701	0.0842402		-1.15388	0.00184108	0.00381484		-23.4684	0	0		-22.4388	0	0						-3.30898	7.62e-33	6.26e-31	Down
chr6	32065001	32066000	TNXB		Hypo	Hypo			-18.4219	1.89e-280	3.28e-280		0.585235	0.999375	0.479267		-0.580448	2.86e-05	9.54e-05		-17.9281	1.04e-155	1.72e-155		-19.0938	2.96e-131	1.09e-130						-3.30898	7.62e-33	6.26e-31	Down
chr6	32095001	32096000	TNXB		Hypo	Hypo			-15.5129	0	0		-8.73127	1.52e-61	6.81e-60		-1.71889	0.000358558	0.000913766		-18.6008	0	0		-11.5884	4.79e-143	1.93e-142						-3.30898	7.62e-33	6.26e-31	Down
chr6	32098001	32099000	TNXB		Hypo	Hypo			-24.3674	4.48e-100	3.55e-100		1.51396	0.529813	0.302714		2.10156	0.538103	0.37612		-24.5597	2.85e-66	2.54e-66		-23.9721	4.66e-36	5.4e-36						-3.30898	7.62e-33	6.26e-31	Down
chr16	52549001	52550000	TOX3		Hypo	Hypo			-18.1717	1.28e-125	1.18e-125		-0.630265	0.00564234	0.00656897		-0.634932	5.5e-05	0.000172203		-18.1988	1.18e-75	1.15e-75		-18.2034	8.8e-51	1.33e-50						-3.30726	3.51e-08	1.71e-07	Down
chr3	10994001	10995000	SLC6A1		Hypo	Hypo			-18.9213	6.71e-150	7.03e-150		-3.54507	0.0326232	0.0306089		1.47546	0.523317	0.368781		-21.067	1.59e-107	1.98e-107		-16.0464	2.99e-49	4.43e-49						-3.29717	2.24e-30	1.42e-28	Down
chr3	10995001	10996000	SLC6A1		Hypo	Hypo			-19.6223	0	0		-4.99005	5.04e-13	2.42e-12		2.32139	0.90207	0.530679		-22.5748	4e-263	1.06e-262		-15.2633	2.4e-85	5.74e-85						-3.29717	2.24e-30	1.42e-28	Down
chr3	11015001	11016000	SLC6A1		Hypo	Hypo			-15.5878	0	0		0.180235	0.608319	0.335843		3.10348	2.45e-08	1.45e-07		-16.7903	9.59e-223	2.16e-222		-13.867	1.29e-97	3.52e-97						-3.29717	2.24e-30	1.42e-28	Down
chr7	93206001	93207000	HEPACAM2		Hypo	Hypo			-20.4453	1.69e-90	1.25e-90		0.230592	0.280512	0.1844		3.02301	0.00593201	0.0103956		-21.6365	6.89e-54	5.41e-54		-18.8441	1.11e-38	1.35e-38						-3.2934	2.94e-09	1.65e-08	Down
chr7	93219001	93220000	HEPACAM2		Hypo	Hypo			-19.2604	1.57e-167	1.79e-167		-1.09599	0.465666	0.274352		3.3862	6.05e-13	6.57e-12		-21.2343	3.42e-113	4.43e-113		-16.7521	9.58e-63	1.74e-62						-3.2934	2.94e-09	1.65e-08	Down
chr7	93220001	93221000	HEPACAM2		Hypo	Hypo			-17.8956	1.21e-57	6.95e-58		3.57086	0.0234026	0.0229411		0.580191	0.109984	0.11491		-16.4501	3.37e-30	1.98e-30		-19.4407	6.36e-30	6.45e-30						-3.2934	2.94e-09	1.65e-08	Down
chr7	93226001	93227000	HEPACAM2		Hypo	Hypo			-21.4979	7.74e-85	5.51e-85		-0.180613	0.00498773	0.00588286		3.72483	0.496146	0.355339		-23.1198	8.64e-58	7.07e-58		-19.2143	9.85e-30	9.94e-30						-3.2934	2.94e-09	1.65e-08	Down
chr6	45937001	45938000	CLIC5		Hypo				-29.9522	1.61e-209	2.18e-209		-2.8021	0.228637	0.156463		3.75358	0.000289903	0.000757698		-32.8119	2.24e-144	3.51e-144		-26.2562	2.95e-75	6.27e-75						-3.26182	4.72e-24	1.53e-22	Down
chr6	45938001	45939000	CLIC5		Hypo				-19.1013	1.3e-75	8.62e-76		2.18419	0.800777	0.410863		-2.60683	1.35e-07	7.03e-07		-17.1107	1.87e-41	1.28e-41		-21.9017	1.68e-43	2.25e-43						-3.26182	4.72e-24	1.53e-22	Down
chr6	46129001	46130000	CLIC5		Hyper				16.0206	0	0		-0.0562399	9.43e-07	2.26e-06		-0.0344703	0.0151739	0.0229327		16.0115	0	0		16.0333	0	0						-3.26182	4.72e-24	1.53e-22	Down
chr16	21261001	21262000	CRYM		Hypo	Hypo			-17.3254	2.33e-54	1.3e-54		-0.342955	0.146178	0.108563		-0.142202	0.364148	0.284824		-17.4243	2.6e-32	1.57e-32		-17.2235	1.97e-23	1.7e-23						-3.25982	1.49e-17	2.3e-16	Down
chr6	32039001	32040000	CYP21A2		Hypo	Hypo			-19.8078	0	0		-4.00101	0.00398638	0.0048193		1.67448	0.39714	0.303179		-22.1458	0	0		-16.4703	8.12e-133	3.02e-132						-3.25518	1.6e-38	2.2e-36	Down
chr6	32040001	32041000	CYP21A2		Hypo	Hypo			-17.4087	6.69e-304	1.25e-303		-7.73277	2.04e-12	9.31e-12		1.72943	0.748796	0.470582		-21.2918	2.01e-263	5.34e-263		-11.8296	5.32e-64	9.85e-64						-3.25518	1.6e-38	2.2e-36	Down
chr5	147877001	147878000	SCGB3A2		Hypo	Hypo			-19.7378	7.33e-294	1.33e-293		-10.9464	1.25e-07	3.37e-07		2.98788	0.179202	0.167764		-25.7026	7.92e-272	2.17e-271		-11.7684	3.17e-60	5.57e-60						-3.25252	5.87e-06	2.04e-05	Down
chrX	103775001	103776000	PLP1		Hypo	Hypo			-28.7953	2.79e-246	4.32e-246		-2.76309	0.667379	0.359608		4.13672	0.969371	0.555206		-31.7693	7.45e-167	1.31e-166		-24.8695	2.88e-86	6.94e-86						-3.23872	1.7e-16	2.35e-15	Down
chrX	103776001	103777000	PLP1		Hypo	Hypo			-20.4855	3.18e-198	4.13e-198		-2.79165	0.0117487	0.0125729		3.85594	0.393556	0.301243		-23.2967	8.07e-142	1.25e-141		-16.6491	2.83e-57	4.76e-57						-3.23872	1.7e-16	2.35e-15	Down
chr17	46982001	46983000	RPRML		Hypo	Hypo			-18.4817	3.99e-99	3.14e-99		1.04306	0.816456	0.416559		-0.0796874	0.465946	0.339887		-17.9903	1.6e-54	1.26e-54		-19.113	1.55e-41	2.01e-41						-3.21752	2.29e-08	1.15e-07	Down
chr1	19979001	19980000	PLA2G2A		Hypo	Hypo			-16.0587	9.54e-57	5.46e-57		1.39438	0.627554	0.343712		0.338666	0.86717	0.517606		-15.5766	8.82e-32	5.29e-32		-16.6323	6.53e-23	5.54e-23						-3.20306	2.4e-12	1.98e-11	Down
chr3	42692001	42693000	HHATL		Hypo	Hypo			-16.72	9.85e-116	8.58e-116		-5.49191	4.8e-06	1.03e-05		1.14611	0.211785	0.190535		-19.3425	1.14e-89	1.24e-89		-12.7045	1.79e-29	1.8e-29						-3.20148	2.47e-06	9.14e-06	Down
chr3	42701001	42702000	HHATL		Hypo	Hypo			-21.3273	0	0		-0.400926	0.130176	0.0985915		2.77602	9.27e-06	3.44e-05		-22.6046	2.39e-290	7.01e-290		-19.4276	1.63e-164	7.69e-164						-3.20148	2.47e-06	9.14e-06	Down
chr1	27555001	27556000	AHDC1		Hyper	Hyper			23.6862	8.37e-84	5.91e-84		-4.33657	0.0232335	0.0227941		0.353781	0.154452	0.149651		21.7604	8.74e-45	6.2e-45		26.4507	1.15e-41	1.49e-41						-0.590398	1.46e-06	5.63e-06
chr1	27567001	27568000	AHDC1		Hyper	Hyper			26.4439	0	0		10.6353	9.15e-16	5.55e-15		-8.43652	2.2e-18	4.14e-17		34.488	0	0		15.4162	7.4e-47	1.05e-46						-0.590398	1.46e-06	5.63e-06
chr3	129974001	129975000	TRH		Hyper				17.0213	0	0		4.5629	0.00920168	0.0101345		-0.941352	0.000343005	0.000879018		19.2628	0	0		13.7585	0	0						-3.19106	1.27e-14	1.39e-13	Down
chr3	129975001	129976000	TRH		Hyper				19.7406	0	0		-0.727956	1.99e-07	5.23e-07		-0.899398	0.454903	0.334191		19.7845	0	0		19.613	0	0						-3.19106	1.27e-14	1.39e-13	Down
chr3	129977001	129978000	TRH		Hypo				-21.3725	2.02e-131	1.92e-131		-4.09112	0.507093	0.292709		3.39005	0.480006	0.347145		-24.8256	2.55e-84	2.67e-84		-17.3444	1.32e-47	1.9e-47						-3.19106	1.27e-14	1.39e-13	Down
chr13	77594001	77595000	SCEL		Hypo	Hypo			-40.5775	1.82e-170	2.1e-170		-2.68316	0.00153701	0.00205502		5.34911	0.244314	0.212068		-44.0038	7.3e-116	9.63e-116		-35.9716	1.24e-58	2.14e-58						-3.18703	6.48e-21	1.47e-19	Down
chr4	71253001	71254000	SLC4A4		Hypo	Hypo			-28.1868	8.24e-125	7.57e-125		-4.97398	0.682426	0.365574		1.28607	0.462146	0.337946		-30.9818	4.16e-82	4.27e-82		-24.7217	4.61e-46	6.47e-46						-3.18698	5.39e-22	1.4e-20	Down
chr7	12589001	12590000	SCIN		Hypo	Hypo			-24.2821	0	0		-4.03874	0.563892	0.317354		2.40808	0.0015703	0.00332397		-26.9647	0	0		-20.5179	1.09e-165	5.18e-165						-3.18051	1.82e-28	9.73e-27	Down
chr6	122996001	122997000	CLVS2		Hyper				18.0639	0	0		1.9242	3.54e-18	2.58e-17		-1.83473	4.06e-13	4.5e-12		19.632	0	0		15.873	0	0						-3.17707	0.000304824	0.00079016	Down
chr6	122997001	122998000	CLVS2		Hypo				-16.1382	2.81e-218	3.93e-218		-4.4862	0.00016956	0.000277983		0.656186	0.481779	0.348045		-18.2743	1.26e-161	2.17e-161		-13.1319	4.63e-69	9.17e-69						-3.17707	0.000304824	0.00079016	Down
chr1	228276001	228277000	OBSCN		Hyper				16.1489	0	0		5.37604	6.14e-30	8.8e-29		-2.04943	2.44e-13	2.76e-12		19.1187	0	0		11.6933	5.91e-202	3.54e-201						-3.16286	9.17e-30	5.43e-28	Down
chr1	228301001	228302000	OBSCN		Hypo				-22.5588	1.58e-34	7.24e-35		-12.2388	0.182391	0.130208		4.41122	0.779627	0.483363		-29.6487	1.57e-35	9.92e-36		-12.9987	4.38e-06	2e-06						-3.16286	9.17e-30	5.43e-28	Down
chr1	228307001	228308000	OBSCN		Hypo				-20.2057	0	0		-10.1102	1e-19	8.08e-19		-0.0115621	0.00108825	0.00241607		-24.4384	0	0		-14.3398	1.77e-176	9.03e-176						-3.16286	9.17e-30	5.43e-28	Down
chr1	228341001	228342000	OBSCN		Hypo				-28.2587	0	0		-2.42127	4.93e-34	8.52e-33		1.36715	0.741647	0.46755		-29.7634	0	0		-25.975	0	0						-3.16286	9.17e-30	5.43e-28	Down
chr1	228371001	228372000	OBSCN		Hypo				-17.7477	0	0		-6.96477	1.13e-89	1.07e-87		-4.84713	2.81e-22	7.48e-21		-18.8721	0	0		-16.7545	3.82e-285	3.56e-284						-3.16286	9.17e-30	5.43e-28	Down
chr1	228372001	228373000	OBSCN		Hypo				-15.5207	6.74e-243	1.03e-242		-3.4272	4.43e-07	1.11e-06		4.32339	0.0039178	0.00729408		-18.8526	6.5e-190	1.27e-189		-11.102	6.63e-59	1.14e-58						-3.16286	9.17e-30	5.43e-28	Down
chr19	855001	856000	ELANE		Hypo	Hypo			-22.6445	0	0		7.2409	4.51e-11	1.81e-10		-1.02976	4.45e-14	5.49e-13		-18.943	1.93e-179	3.61e-179		-27.2137	1.65e-278	1.49e-277						-3.15693	6.23e-16	8.01e-15	Down
chr19	4524001	4525000	PLIN5		Hypo	Hypo			-17.3304	1.79e-99	1.41e-99		-5.37215	2.52e-08	7.42e-08		-0.534928	0.174766	0.164592		-19.4871	4.21e-74	4.03e-74		-14.6499	1.95e-27	1.86e-27						-3.14792	3.55e-50	1.37e-47	Down
chr11	59856001	59857000	TCN1		Hypo	Hypo			-28.5049	2.03e-66	1.25e-66		-1.24608	0.713849	0.377941		2.53857	0.239872	0.20917		-29.988	1.55e-45	1.11e-45		-26.2034	4.67e-25	4.2e-25						-3.14696	8.71e-13	7.63e-12	Down
chr20	63495001	63496000	EEF1A2		Hypo	Hypo			-25.0495	0	0		-6.55521	0.641567	0.349423		3.98987	0.0689001	0.0791838		-29.0811	0	0		-18.536	3.62e-96	9.73e-96						-3.14434	3.82e-13	3.49e-12	Down
chr7	94906001	94907000	PPP1R9A		Hypo	Hypo			-20.6713	1.51e-101	1.2e-101		3.21469	0.219968	0.151621		4.57963	0.19395	0.178158		-21.2887	3.05e-59	2.53e-59		-19.9237	2.4e-47	3.44e-47						-3.13398	7.99e-16	1.01e-14	Down
chr1	17116001	17117000	PADI2		Hypo	Hypo			-17.6649	7.12e-57	4.08e-57		-0.8088	0.671437	0.3612		3.54411	0.936427	0.543291		-19.5081	4.23e-41	2.87e-41		-15.1552	1.3e-14	8.55e-15						-3.13078	4.27e-17	6.31e-16	Down
chr4	56657001	56658000	HOPX		Hypo	Hypo			-18.2236	1.13e-44	5.75e-45		-6.16791	0.065081	0.0551873		-3.59667	0.0273619	0.0374322		-19.2313	2.82e-37	1.82e-37		-16.66	4.75e-18	3.49e-18						-3.12761	5.66e-25	2.02e-23	Down
chr17	8340001	8341000	ODF4		Hypo	Hypo			-15.9775	8.49e-75	5.6e-75		-0.482281	0.000216721	0.000347842		0.723715	0.110449	0.115287		-16.4705	2.21e-48	1.63e-48		-15.2646	1.09e-27	1.05e-27						-3.12733	2.43e-11	1.78e-10	Down
chr20	49480001	49481000	KCNB1		Hypo	Hypo			-18.9254	4.42e-101	3.52e-101		-7.73602	2.44e-15	1.44e-14		0.177233	0.0778628	0.087263		-22.3205	2.57e-79	2.57e-79		-14.4073	1.04e-27	1e-27						-3.12658	9.4e-13	8.19e-12	Down
chr20	49481001	49482000	KCNB1		Hypo	Hypo			-20.8191	1.73e-41	8.54e-42		-11.4001	2.34e-08	6.91e-08		2.49801	0.615608	0.412645		-26.1363	1.84e-37	1.19e-37		-12.2382	1.16e-07	5.75e-08						-3.12658	9.4e-13	8.19e-12	Down
chr20	23750001	23751000	CST1		Hypo	Hypo			-26.1347	0	0		-5.41628	0.195923	0.137972		2.8723	0.575511	0.39408		-29.6375	0	0		-21.3489	8.92e-224	6.08e-223						-3.12563	1.11e-09	6.59e-09	Down
chr20	23751001	23752000	CST1		Hypo	Hypo			-17.2435	4.71e-33	2.13e-33		-14.0968	0.000137633	0.000229536		6.00155	0.00257014	0.00508217		-25.8825	2.37e-38	1.56e-38		-5.78412	0.00080451	0.000316472						-3.12563	1.11e-09	6.59e-09	Down
chr4	185141001	185142000	SLC25A4		Hypo	Hypo			-15.4775	5.38e-39	2.6e-39		4.04734	0.00297575	0.00371693		-1.35393	0.127944	0.129274		-12.9815	1.57e-18	7.54e-19		-18.3828	1.09e-23	9.48e-24						-3.12452	1.08e-39	1.63e-37	Down
chr8	100105001	100106000	RGS22		Hyper				22.6295	0	0		4.9651	0.283339	0.185877		-1.92971	1.75e-09	1.22e-08		25.496	0	0		18.6012	4.42e-274	3.9e-273						-3.12404	1.19e-17	1.87e-16	Down
chr8	100106001	100107000	RGS22		Hyper				20.5649	0	0		1.57816	2.27e-10	8.46e-10		-1.26125	0.000588051	0.00141187		21.7498	0	0		18.9104	0	0						-3.12404	1.19e-17	1.87e-16	Down
chr8	100107001	100108000	RGS22		Hypo				-19.0759	8.55e-185	1.05e-184		-4.76421	0.0578644	0.0499444		2.69124	0.738462	0.466228		-22.066	8.9e-138	1.34e-137		-14.6105	1.86e-43	2.48e-43						-3.12404	1.19e-17	1.87e-16	Down
chr6	55576001	55577000	HMGCLL1		Hypo				-33.7848	1.33e-68	8.34e-69		-3.58458	0.0218572	0.0216163		4.52827	0.5373	0.375704		-37.1432	2.76e-50	2.08e-50		-29.0303	6.11e-23	5.19e-23						-3.12371	1.29e-12	1.1e-11	Down
chr6	55578001	55579000	HMGCLL1		Hyper				18.0109	0	0		3.51294	0.205322	0.143339		-3.41609	1.08e-05	3.97e-05		21.0966	3.27e-240	7.92e-240		14.1676	8.58e-88	2.1e-87						-3.12371	1.29e-12	1.1e-11	Down
chr6	55580001	55581000	HMGCLL1		Hypo				-17.6322	1.13e-168	1.29e-168		-3.24788	0.0771345	0.0636911		0.648526	0.197462	0.180537		-19.367	2.34e-115	3.08e-115		-15.4706	5.46e-60	9.56e-60						-3.12371	1.29e-12	1.1e-11	Down
chr4	44652001	44653000	YIPF7		Hypo	Hypo			-29.5656	1.58e-90	1.17e-90		2.579	0.195351	0.137651		5.72148	0.890222	0.526273		-30.8721	4.17e-56	3.35e-56		-27.7296	1.95e-36	2.28e-36						-3.12273	8.8e-07	3.5e-06	Down
chr17	4580001	4581000	SMTNL2		Hypo	Hypo			-18.4379	7.89e-133	7.56e-133		-2.89137	5.02e-06	1.08e-05		0.343439	0.0876937	0.0959486		-19.8176	2.24e-91	2.48e-91		-16.5828	1.4e-46	1.98e-46						-3.11792	8.62e-11	5.87e-10	Down
chr17	4586001	4587000	SMTNL2		Hypo	Hypo			-16.5787	2.84e-163	3.16e-163		-2.73989	5.57e-06	1.19e-05		-0.512548	0.000497187	0.00121806		-17.5329	2.6e-104	3.16e-104		-15.3055	3.18e-57	5.36e-57						-3.11792	8.62e-11	5.87e-10	Down
chr12	4443001	4444000	FGF6		Hypo	Hypo			-19.1351	2.4e-204	3.18e-204		-7.40689	7.54e-07	1.83e-06		1.38687	0.955165	0.550106		-23.066	9.7e-163	1.67e-162		-14.2722	4.32e-61	7.69e-61						-3.11657	6.67e-05	0.000195255	Down
chr12	4446001	4447000	FGF6		Hypo	Hypo			-19.5699	1.71e-88	1.25e-88		-4.29875	0.156967	0.115131		1.36298	0.0345763	0.0453581		-22.095	2.47e-68	2.24e-68		-16.4333	2.29e-25	2.07e-25						-3.11657	6.67e-05	0.000195255	Down
chr3	169870001	169871000	LRRC31		Hypo	Hypo			-18.4662	4.04e-64	2.45e-64		5.19281	0.00242203	0.00308927		0.83435	0.177328	0.166439		-16.3566	4.39e-32	2.64e-32		-20.7151	1.19e-32	1.28e-32						-3.11502	6.61e-17	9.6e-16	Down
chr2	61180001	61181000	AHSA2P		Hyper	Hyper			20.6177	9.62e-157	1.04e-156		-3.93447	0.29631	0.192594		-3.56559	0.00214379	0.00434777		20.3716	2.07e-92	2.31e-92		20.7405	3.31e-71	6.72e-71
chr4	119135001	119136000	MYOZ2		Hypo	Hypo			-18.1783	8.38e-57	4.79e-57		1.04773	0.992837	0.477114		-0.515617	0.00719579	0.0122533		-17.4958	3e-33	1.84e-33		-19.0591	1.2e-25	1.09e-25						-3.09566	5.2e-07	2.15e-06	Down
chr6	160006001	160007000	AIRN		Hyper	Hyper			15.1312	3.45e-227	4.99e-227		1.65316	0.000274753	0.000431967		-0.0313048	0.187409	0.173546		15.862	3.17e-152	5.17e-152		14.1775	4.73e-77	1.03e-76
chr9	135714001	135715000	KCNT1		Hyper				15.6342	0	0		12.542	4.58e-44	1.17e-42		-2.59437	0.0216694	0.0308932		22.1431	0	0		7.00671	1.69e-29	1.7e-29						-3.08353	2.29e-12	1.9e-11	Down
chr9	135735001	135736000	KCNT1		Hypo				-18.6189	1.07e-269	1.79e-269		-3.86045	0.0132784	0.0139967		-1.36209	6.26e-12	6.03e-11		-19.7406	1.74e-165	3.04e-165		-17.2423	2.69e-104	7.81e-104						-3.08353	2.29e-12	1.9e-11	Down
chr9	135738001	135739000	KCNT1		Hypo				-15.8391	2.28e-60	1.34e-60		-3.96559	0.142273	0.106143		-1.08799	0.567199	0.390087		-17.022	5.22e-45	3.71e-45		-14.1444	1.64e-17	1.19e-17						-3.08353	2.29e-12	1.9e-11	Down
chr9	135748001	135749000	KCNT1		Hypo				-18.4398	8.47e-149	8.83e-149		-9.83943	4.68e-13	2.26e-12		1.86537	0.159973	0.153788		-23.0734	7.06e-147	1.12e-146		-11.3686	8.34e-21	6.66e-21						-3.08353	2.29e-12	1.9e-11	Down
chr9	135767001	135768000	KCNT1		Hypo				-21.3547	4.23e-227	6.12e-227		0.799385	0.00246635	0.00314028		-0.982735	0.0920841	0.0998098		-20.6451	2.09e-122	2.88e-122		-22.4273	5.7e-104	1.65e-103						-3.08353	2.29e-12	1.9e-11	Down
chr9	135768001	135769000	KCNT1		Hypo				-17.7073	0	0		-4.48195	3.79e-13	1.85e-12		1.26275	0.268801	0.227794		-20.2029	0	0		-14.4582	3.28e-174	1.65e-173						-3.08353	2.29e-12	1.9e-11	Down
chr9	135769001	135770000	KCNT1		Hypo				-24.8999	0	0		8.10509	4e-34	6.95e-33		0.947472	0.306042	0.250807		-21.6841	0	0		-28.8417	0	0						-3.08353	2.29e-12	1.9e-11	Down
chr9	135770001	135771000	KCNT1		Hypo				-22.5956	4.3e-265	7.07e-265		-5.91163	0.0206227	0.0205539		-2.12518	0.0107558	0.0171954		-24.4464	1.19e-165	2.09e-165		-20.66	3.32e-99	9.18e-99						-3.08353	2.29e-12	1.9e-11	Down
chr9	135771001	135772000	KCNT1		Hypo				-20.6401	2.99e-302	5.57e-302		-8.52082	4.76e-06	1.03e-05		0.689305	0.388879	0.298711		-24.7929	1.74e-221	3.91e-221		-15.5827	8.91e-87	2.16e-86						-3.08353	2.29e-12	1.9e-11	Down
chr9	135774001	135775000	KCNT1		Hypo				-21.828	0	0		-7.49309	1.46e-06	3.39e-06		2.10887	0.0247677	0.0344849		-25.7018	0	0		-16.0998	1.73e-104	5.04e-104						-3.08353	2.29e-12	1.9e-11	Down
chr9	135786001	135787000	KCNT1		Hypo				-26.1923	0	0		-17.183	9.51e-28	1.23e-26		1.58388	0.00278999	0.00544807		-33.9009	5.7e-282	1.62e-281		-15.134	2.66e-44	3.62e-44						-3.08353	2.29e-12	1.9e-11	Down
chr9	135787001	135788000	KCNT1		Hypo				-20.3163	4.43e-224	6.35e-224		-3.2084	0.850198	0.428797		0.196565	0.000560929	0.00135406		-21.7189	4e-145	6.27e-145		-18.314	2.62e-85	6.26e-85						-3.08353	2.29e-12	1.9e-11	Down
chr9	135788001	135789000	KCNT1		Hypo				-22.3395	0	0		-4.19587	0.00396083	0.00479207		1.00158	0.00729159	0.0123918		-24.538	0	0		-19.3405	5.27e-201	3.13e-200						-3.08353	2.29e-12	1.9e-11	Down
chr9	135789001	135790000	KCNT1		Hypo				-18.9967	8.22e-207	1.1e-206		-4.02309	6.69e-06	1.41e-05		0.714013	0.0879857	0.0962061		-20.8006	3.87e-149	6.2e-149		-16.0635	3.97e-52	6.17e-52						-3.08353	2.29e-12	1.9e-11	Down
chr9	135790001	135791000	KCNT1		Hypo				-19.9872	1.05e-247	1.63e-247		-2.66448	0.13527	0.101803		2.59367	0.412833	0.311595		-22.1294	9.47e-172	1.7e-171		-16.8712	3.11e-72	6.4e-72						-3.08353	2.29e-12	1.9e-11	Down
chr9	135791001	135792000	KCNT1		Hypo				-23.19	4.42e-111	3.75e-111		-6.28804	3.03e-09	9.95e-09		-5.31976	0.0063323	0.0109861		-23.6162	1.51e-65	1.34e-65		-22.648	7.44e-34	8.24e-34						-3.08353	2.29e-12	1.9e-11	Down
chr7	108063001	108064000	LAMB4		Hypo	Hypo			-20.2741	4.88e-136	4.76e-136		-3.59339	0.320922	0.205122		-1.28742	0.680769	0.441771		-21.3202	4.35e-94	4.91e-94		-19.0143	9.63e-47	1.37e-46						-3.05873	5.16e-14	5.25e-13	Down
chr8	142740001	142741000	SLURP1		Hypo	Hypo			-20.4346	1.28e-130	1.21e-130		3.8145	0.0034779	0.004268		3.01073	0.510776	0.362743		-20.0314	2.35e-83	2.43e-83		-20.8352	8.19e-47	1.16e-46						-3.05776	2.15e-10	1.4e-09	Down
chr8	142741001	142742000	SLURP1		Hypo	Hypo			-17.2192	9.88e-195	1.26e-194		-1.85259	3.47e-47	9.86e-46		3.77747	0.239891	0.209179		-19.507	8.17e-155	1.35e-154		-13.877	6.32e-47	9e-47						-3.05776	2.15e-10	1.4e-09	Down
chr11	105612001	105613000	GRIA4		Hypo	Hypo			-18.5463	2.64e-72	1.71e-72		-7.8468	0.00468801	0.00556547		0.11995	0.658864	0.432086		-21.8083	9.17e-57	7.43e-57		-13.8415	9.39e-19	7.07e-19						-3.05124	2.87e-27	1.33e-25	Down
chr19	35669001	35670000	UPK1A		Hypo	Hypo			-28.7422	1.28e-156	1.38e-156		-8.25168	0.000404905	0.000614292		-4.51743	0.00391538	0.00729036		-30.7826	7.44e-111	9.49e-111		-27.0483	2.76e-46	3.89e-46						-3.05066	3.33e-09	1.86e-08	Down
chr19	55533001	55534000	SBK2		Hypo	Hypo			-15.1264	5.29e-125	4.87e-125		-4.30213	0.602289	0.333381		0.550785	0.623487	0.416131		-17.3599	4.38e-81	4.45e-81		-12.507	3.1e-41	3.98e-41						-3.04927	1.73e-06	6.57e-06	Down
chr11	3229001	3230000	MRGPRE		Hypo	Hypo			-28.3842	0	0		-10.7539	0.0054121	0.0063288		3.27686	0.000428746	0.0010692		-33.9513	0	0		-19.9205	1.7e-100	4.78e-100						-3.03908	1.34e-09	7.82e-09	Down
chr11	1227001	1228000	MUC5B		Hypo	Hypo			-24.7324	0	0		-9.66202	3.59e-07	9.11e-07		3.94563	0.402326	0.305941		-30.3272	0	0		-16.7195	9.36e-94	2.45e-93						-3.02419	6.97e-06	2.39e-05	Down
chr11	1261001	1262000	MUC5B		Hypo	Hypo			-18.9859	0	0		-2.25655	1.86e-11	7.73e-11		-0.518802	0.181954	0.169665		-19.6952	0	0		-17.9574	2.84e-252	2.25e-251						-3.02419	6.97e-06	2.39e-05	Down
chr17	57109001	57110000	AKAP1		Hyper	Hyper			15.6956	2.22e-109	1.87e-109		2.15447	0.000583249	0.00085495		5.66556	0.258052	0.220948		14.5443	3.27e-59	2.72e-59		18.0554	1.87e-56	3.11e-56						-0.75419	8.64e-12	6.68e-11
chr19	3748001	3749000	TJP3		Hypo	Hypo			-21.9634	4.54e-250	7.12e-250		-11.9357	4.06e-34	7.04e-33		1.91802	0.421217	0.316257		-28.3873	3.22e-224	7.31e-224		-14.5335	6.53e-43	8.66e-43						-3.002	4.78e-17	7.04e-16	Down
chr2	241809001	241810000	NEU4		Hypo	Hypo			-16.9092	0	0		1.4342	7.09e-17	4.71e-16		0.00623656	0.430449	0.321096		-16.268	1.98e-285	5.7e-285		-17.696	5.11e-176	2.59e-175						-2.99468	4.99e-15	5.69e-14	Down
chr2	241811001	241812000	NEU4		Hypo	Hypo			-15.0995	3.13e-244	4.81e-244		-6.40243	2.91e-07	7.48e-07		2.89865	0.143777	0.141534		-19.0092	2.2e-231	5.14e-231		-9.7081	7.56e-32	8e-32						-2.99468	4.99e-15	5.69e-14	Down
chr2	241813001	241814000	NEU4		Hypo	Hypo			-19.4804	0	0		-1.70819	8.78e-21	7.59e-20		1.13101	0.997313	0.564867		-20.6482	0	0		-17.809	0	0						-2.99468	4.99e-15	5.69e-14	Down
chr2	241814001	241815000	NEU4		Hypo	Hypo			-24.0707	5.26e-300	9.74e-300		-3.95835	0.000819156	0.00116364		2.03339	0.0376842	0.0486672		-26.7295	4.2e-233	9.86e-233		-20.7377	4.93e-77	1.07e-76						-2.99468	4.99e-15	5.69e-14	Down
chr2	241815001	241816000	NEU4		Hypo	Hypo			-25.8465	0	0		-0.982078	0.234024	0.15936		0.210753	0.0969477	0.103962		-26.3936	2.12e-296	6.34e-296		-25.2008	2.43e-178	1.25e-177						-2.99468	4.99e-15	5.69e-14	Down
chr2	241816001	241817000	NEU4		Hypo	Hypo			-18.3105	0	0		0.838765	3.41e-10	1.25e-09		-0.0260522	0.0180355	0.0265103		-17.9428	0	0		-18.8076	0	0						-2.99468	4.99e-15	5.69e-14	Down
chr8	2083001	2084000	MYOM2		Hypo	Hypo			-15.1251	0	0		-9.45578	3.01e-29	4.17e-28		1.10001	0.00835378	0.0138944		-19.8281	0	0		-9.27227	2.12e-93	5.54e-93						-2.99141	2.21e-13	2.09e-12	Down
chr5	110431001	110432000	TMEM232		Hypo	Hypo			-29.141	4.02e-142	4.05e-142		-3.16397	0.940347	0.459962		3.62513	0.629733	0.419026		-32.083	2.33e-97	2.69e-97		-25.2939	1.15e-50	1.74e-50						-2.97423	9.72e-26	3.79e-24	Down
chr5	110626001	110627000	TMEM232		Hypo	Hypo			-27.7737	4.75e-156	5.13e-156		-12.6972	0.507622	0.292913		1.08571	0.902594	0.530878		-33.8776	1.5e-122	2.06e-122		-20.0947	1.45e-43	1.95e-43						-2.97423	9.72e-26	3.79e-24	Down
chr1	150981001	150982000	ANXA9		Hypo	Hypo			-17.9277	4.16e-216	5.76e-216		3.56527	0.957388	0.465627		-0.8433	0.108532	0.113719		-16.0494	4.7e-109	5.92e-109		-20.458	1.45e-118	4.8e-118						-2.96671	2.33e-23	7.01e-22	Down
chr4	157220001	157221000	GRIA2		Hyper				19.4811	0	0		0.524852	6.53e-18	4.67e-17		-1.30745	0.0214113	0.0305916		20.2482	0	0		18.4159	0	0						-2.96092	7.7e-10	4.66e-09	Down
chr4	157221001	157222000	GRIA2		Hyper				17.3929	0	0		1.92752	0.00671552	0.00766567		-0.824689	0.266737	0.226484		18.621	3.97e-251	1.01e-250		15.8688	1.95e-141	7.78e-141						-2.96092	7.7e-10	4.66e-09	Down
chr4	157222001	157223000	GRIA2		Hyper				17.567	0	0		-2.80207	0.000201398	0.000325379		-2.72796	0.00153682	0.00326308		17.4269	0	0		17.501	0	0						-2.96092	7.7e-10	4.66e-09	Down
chr4	157360001	157361000	GRIA2		Hypo				-15.3794	8.64e-130	8.16e-130		-1.54058	0.614026	0.338122		0.197568	0.0741463	0.0839248		-16.107	3.98e-84	4.15e-84		-14.3688	7.77e-53	1.22e-52						-2.96092	7.7e-10	4.66e-09	Down
chr8	85342001	85343000	CA1		Hypo	Hypo			-32.2195	8.65e-241	1.31e-240		-4.49692	0.147757	0.109525		0.91648	0.0193051	0.0280601		-34.5161	5.53e-155	9.15e-155		-29.1027	3.75e-89	9.34e-89						-2.93835	7.5e-06	2.57e-05	Down
chr8	85377001	85378000	CA1		Hypo	Hypo			-20.3434	2.31e-20	8.84e-21		-1.86299	0.314149	0.201736		-12.3779	0.00744343	0.0126043		-15.2239	1.52e-06	5.35e-07		-25.7389	3.36e-17	2.41e-17						-2.93835	7.5e-06	2.57e-05	Down
chr8	85378001	85379000	CA1		Hypo	Hypo			-32.5005	0	0		-4.65794	0.00573771	0.0066692		5.71588	0.000755044	0.00175883		-37.0056	0	0		-26.6318	7.66e-152	3.31e-151						-2.93835	7.5e-06	2.57e-05	Down
chr8	85379001	85380000	CA1		Hypo	Hypo			-24.6487	4.48e-137	4.39e-137		-8.55144	0.0746411	0.0619575		-2.5205	0.00377344	0.00706101		-27.0866	6.75e-95	7.67e-95		-21.0556	1.94e-45	2.69e-45						-2.93835	7.5e-06	2.57e-05	Down
chr4	148439001	148440000	NR3C2		Hypo	Hypo			-16.1837	2.75e-61	1.63e-61		0.39931	0.000158001	0.000260456		2.58689	0.117518	0.121006		-17.1516	2.04e-41	1.39e-41		-14.964	3.38e-24	2.97e-24						-2.93252	2.36e-19	4.49e-18	Down
chr1	230744001	230745000	CAPN9		Hypo	Hypo			-18.6833	1.61e-94	1.23e-94		-0.927929	0.00465256	0.00552825		6.25101	0.100353	0.106873		-21.7037	5.1e-73	4.84e-73		-14.5248	1.23e-24	1.09e-24						-2.9241	4.62e-12	3.69e-11	Down
chr1	230746001	230747000	CAPN9		Hypo	Hypo			-17.7723	1.28e-94	9.76e-95		2.59885	0.659761	0.356678		1.64442	0.273006	0.2305		-17.3092	1.37e-57	1.12e-57		-18.2637	1.13e-41	1.46e-41						-2.9241	4.62e-12	3.69e-11	Down
chr1	230750001	230751000	CAPN9		Hypo	Hypo			-18.8412	1.11e-72	7.21e-73		-7.72074	0.00020609	0.000332317		5.72627	0.309077	0.252568		-24.4732	6.94e-70	6.39e-70		-11.0262	5.48e-11	3.15e-11						-2.9241	4.62e-12	3.69e-11	Down
chr14	94591001	94592000	SERPINA3		Hypo	Hypo			-28.5231	4.39e-72	2.84e-72		-5.67075	0.953051	0.464165		4.94997	0.652786	0.429283		-32.8279	6.28e-57	5.1e-57		-22.2072	7.74e-19	5.84e-19						-2.92013	4.46e-12	3.57e-11	Down
chr11	1932001	1933000	TNNT3		Hypo	Hypo			-15.4548	1.41e-136	1.38e-136		-2.85933	0.00051802	0.000767946		0.867442	0.0306861	0.0411428		-16.9928	2.82e-95	3.21e-95		-13.266	4.22e-44	5.72e-44						-2.91711	8.3e-09	4.41e-08	Down
chr8	131038001	131039000	ADCY8		Hypo				-24.9312	2e-75	1.33e-75		0.144836	0.121291	0.0929956		-0.701719	0.10412	0.110036		-24.5608	9.99e-44	6.99e-44		-25.4074	1.26e-34	1.41e-34						-2.90975	4.23e-08	2.04e-07	Down
chr8	131040001	131041000	ADCY8		Hyper				26.4102	0	0		2.68008	3.11e-06	6.9e-06		-2.82849	9.27e-36	6.11e-34		28.6559	0	0		23.1473	0	0						-2.90975	4.23e-08	2.04e-07	Down
chr8	131041001	131042000	ADCY8		Hyper				24.6824	0	0		9.00221	3.68e-53	1.27e-51		-2.1781	1.33e-05	4.76e-05		29.1961	0	0		18.0158	0	0						-2.90975	4.23e-08	2.04e-07	Down
chr8	131042001	131043000	ADCY8		Hyper				27.2162	0	0		-1.66793	3.34e-10	1.22e-09		-1.57501	8.22e-05	0.000247081		27.1716	0	0		27.2645	0	0						-2.90975	4.23e-08	2.04e-07	Down
chr8	131043001	131044000	ADCY8		Hypo				-18.5227	1.4e-140	1.4e-140		-7.57093	0.0135547	0.0142503		-0.720122	0.430833	0.321294		-21.2679	3.19e-105	3.91e-105		-14.4171	5.54e-40	6.95e-40						-2.90975	4.23e-08	2.04e-07	Down
chr7	99930001	99931000	GJC3		Hypo	Hypo			-23.1988	5.47e-74	3.59e-74		-1.77899	0.0544285	0.0474214		7.46753	0.00859763	0.0142362		-26.9973	4.58e-61	3.87e-61		-17.7508	3.94e-18	2.91e-18						-2.90272	4.94e-19	9.02e-18	Down
chr7	99932001	99933000	GJC3		Hypo	Hypo			-23.3288	5.09e-91	3.79e-91		-8.28613	0.0127132	0.0134707		-2.23609	0.000586272	0.00140825		-26.4963	1.36e-55	1.09e-55		-20.4462	1.27e-32	1.37e-32						-2.90272	4.94e-19	9.02e-18	Down
chr14	104792001	104793000	AKT1		Hyper	Hyper			16.6722	1e-81	6.97e-82		4.53889	0.0415618	0.0376763		1.45531	0.123954	0.126132		18.1561	9.87e-59	8.16e-59		15.0725	5.91e-31	6.14e-31						0.277003	0.000731721	0.00176681
chr19	40245001	40246000	AKT2		Hyper	Hyper			15.4281	3.77e-119	3.35e-119		0.582634	0.740991	0.388228		-3.29858	0.0603568	0.0711888		17.1333	3.53e-76	3.44e-76		13.2521	2.01e-44	2.73e-44						-0.225629	0.00393986	0.00822663
chr17	8797001	8798000	MFSD6L		Hypo	Hypo			-15.4262	5.5e-63	3.31e-63		-0.887274	0.00418515	0.00503359		1.07687	0.998609	0.565308		-16.2541	4.56e-45	3.25e-45		-14.2899	5.91e-21	4.74e-21						-2.89801	6.11e-14	6.15e-13	Down
chr15	100880001	100881000	ALDH1A3		Hyper	Hyper			16.0387	0	0		-2.76384	1.78e-43	4.44e-42		-1.14889	5.52e-07	2.59e-06		15.2296	0	0		16.8445	0	0						-1.64727	3.11e-11	2.25e-10	Down
chr2	237486001	237487000	MLPH		Hyper				20.1115	0	0		-1.58012	0.000514297	0.000762822		-1.4494	0.00445481	0.00814719		19.9928	0	0		20.1236	9.34e-199	5.47e-198						-2.89449	6.27e-25	2.22e-23	Down
chr2	237487001	237488000	MLPH		Hyper				15.8266	0	0		2.00666	4.19e-17	2.83e-16		-0.375963	4.49e-05	0.000143718		16.8092	0	0		14.4266	0	0						-2.89449	6.27e-25	2.22e-23	Down
chr2	237508001	237509000	MLPH		Hypo				-16.0237	3.14e-118	2.78e-118		-5.54281	1.3e-12	6.02e-12		2.41836	0.840224	0.507304		-19.2976	6.7e-102	8.02e-102		-11.3364	1.24e-24	1.1e-24						-2.89449	6.27e-25	2.22e-23	Down
chr1	171136001	171137000	FMO6P		Hypo	Hypo			-24.6912	2.09e-180	2.51e-180		-8.76134	6.22e-06	1.31e-05		-0.232509	0.0178082	0.0262315		-28.3505	4.28e-136	6.4e-136		-19.8217	2.93e-56	4.87e-56						-2.8911	1.49e-06	5.73e-06	Down
chr1	171137001	171138000	FMO6P		Hypo	Hypo			-16.3834	7.51e-69	4.74e-69		-2.12314	0.0885011	0.0714847		2.20838	0.24995	0.215758		-18.2731	1.94e-49	1.45e-49		-13.9416	2.08e-23	1.79e-23						-2.8911	1.49e-06	5.73e-06	Down
chr12	85279001	85280000	ALX1		Hyper	Hyper			20.8669	0	0		-0.683947	0.176488	0.126745		-2.56459	0.00574454	0.0101179		21.636	0	0		19.7554	0	0						2.86762	9.6e-09	5.05e-08	Up
chr11	44311001	44312000	ALX4		Hyper	Hyper			19.8559	0	0		0.505131	0.125844	0.0958451		-1.10219	0.669943	0.43703		20.523	0	0		18.9157	0	0						0.950399	0.0330388	0.055468
chr16	56423001	56424000	AMFR		Hyper	Hyper			15.9827	3.37e-44	1.72e-44		3.81786	0.499551	0.289417		2.01075	0.229839	0.2026		16.8307	1.01e-30	6e-31		15.0236	4.93e-16	3.41e-16						-0.242602	0.00855086	0.0165684
chr7	44219001	44220000	CAMK2B		Hypo	Hypo			-34.1969	0	0		-5.37431	0.041045	0.0372777		2.54621	0.154653	0.149809		-37.4519	0	0		-29.5314	0	0						-2.86878	2.15e-13	2.03e-12	Down
chr7	44223001	44224000	CAMK2B		Hypo	Hypo			-18.2602	1.28e-160	1.41e-160		3.89284	0.213595	0.148049		1.84884	0.0393577	0.0504521		-17.2525	5.55e-83	5.73e-83		-19.2965	3.59e-75	7.62e-75						-2.86878	2.15e-13	2.03e-12	Down
chr7	44239001	44240000	CAMK2B		Hypo	Hypo			-26.1087	0	0		-11.0169	7.17e-13	3.41e-12		0.559294	0.00125407	0.0027369		-30.7145	0	0		-19.1383	1.44e-171	7.13e-171						-2.86878	2.15e-13	2.03e-12	Down
chr7	44240001	44241000	CAMK2B		Hypo	Hypo			-23.1779	0	0		-8.52263	2.66e-15	1.56e-14		0.102865	3.24e-08	1.88e-07		-26.822	0	0		-18.1965	0	0						-2.86878	2.15e-13	2.03e-12	Down
chr7	44327001	44328000	CAMK2B		Hypo	Hypo			-21.2774	0	0		-3.65687	0.0761755	0.0630171		3.43959	0.0223166	0.0316547		-24.2445	1.74e-244	4.28e-244		-17.148	7.72e-88	1.89e-87						-2.86878	2.15e-13	2.03e-12	Down
chr15	74824001	74825000	LMAN1L		Hypo	Hypo			-21.2309	2.63e-79	1.79e-79		-11.4929	0.648015	0.352025		4.28979	0.433046	0.322539		-28.5675	8.17e-78	8.08e-78		-12.7848	1.08e-12	6.6e-13						-2.86657	4.29e-19	7.89e-18	Down
chr1	109623001	109624000	AMPD2		Hyper	Hyper			19.1615	8.53e-72	5.5e-72		13.8811	0.000940588	0.00131826		-6.07395	0.000151701	0.000426709		28.2519	2.15e-85	2.27e-85		8.29683	5.16e-08	2.61e-08						0.456899	1.16e-06	4.55e-06
chr8	6561001	6562000	ANGPT2		Hyper	Hyper			17.922	0	0		0.740281	9.26e-10	3.22e-09		0.815264	1.89e-12	1.94e-11		17.8949	1.34e-182	2.54e-182		17.9698	5.5e-175	2.78e-174						1.46899	2.87e-18	4.8e-17	Up
chr8	142753001	142754000	LYPD2		Hypo	Hypo			-17.6177	4.86e-105	3.97e-105		-4.62606	2.02e-09	6.77e-09		1.65706	0.169633	0.160893		-20.2146	3.46e-79	3.46e-79		-13.9314	1.33e-27	1.28e-27						-2.86051	1.24e-09	7.26e-09	Down
chr15	59618001	59619000	GCNT3		Hypo	Hypo			-17.2789	3.5e-46	1.81e-46		1.523	0.001627	0.00216257		1.57599	0.390503	0.299624		-17.2112	1.12e-25	6.11e-26		-17.1582	2.02e-20	1.6e-20						-2.85651	2.39e-15	2.85e-14	Down
chr3	123989001	123990000	ROPN1		Hypo	Hypo			-26.953	3.35e-63	2.02e-63		-3.38026	0.686238	0.367059		5.03306	0.254871	0.21895		-30.4271	4.21e-48	3.1e-48		-22.0138	9.9e-20	7.66e-20						-2.8541	6.79e-12	5.32e-11	Down
chr6	53654001	53655000	KLHL31		Hypo	Hypo			-15.4951	1.31e-35	6.12e-36		2.04031	2.45e-05	4.67e-05		4.86217	0.776996	0.482302		-16.7482	2.09e-26	1.16e-26		-13.9263	2.76e-12	1.67e-12						-2.82429	3.15e-16	4.2e-15	Down
chr1	162411001	162412000	SH2D1B		Hypo	Hypo			-16.5425	7.77e-84	5.49e-84		-1.15793	0.0572188	0.0494665		2.76908	0.319152	0.258643		-18.0458	1.72e-60	1.45e-60		-14.1188	4.78e-28	4.63e-28						-2.82396	4.67e-16	6.07e-15	Down
chr1	162412001	162413000	SH2D1B		Hypo	Hypo			-15.7348	5.96e-121	5.35e-121		-2.65507	0.540342	0.307291		2.06014	0.323064	0.26104		-17.7118	1.52e-89	1.66e-89		-12.9966	1.13e-37	1.36e-37						-2.82396	4.67e-16	6.07e-15	Down
chr11	114058001	114059000	ZBTB16		Hypo	Hypo			-26.3388	0	0		-10.2392	5.22e-13	2.51e-12		-0.0174091	0.00128798	0.00279961		-30.6351	0	0		-20.4133	6.69e-140	2.63e-139						-2.82118	1.96e-36	2.32e-34	Down
chr1	201422001	201423000	TNNI1		Hypo	Hypo			-16.9312	3.16e-78	2.14e-78		-4.07956	1.82e-06	4.19e-06		3.76217	0.574803	0.393777		-20.1971	1.25e-69	1.15e-69		-12.3554	5e-16	3.45e-16						-2.81211	3.62e-10	2.29e-09	Down
chr19	41709001	41710000	CEACAM5		Hypo	Hypo			-18.9899	9.25e-194	1.18e-193		-3.87974	0.0413117	0.0374893		-0.673466	0.00014519	0.000410368		-20.4287	2e-126	2.83e-126		-17.2224	1.91e-76	4.11e-76						-2.80088	4.37e-12	3.5e-11	Down
chr10	81875001	81876000	NRG3		Hyper				17.7654	0	0		2.88044	9.78e-63	4.58e-61		-2.73441	0.0558531	0.0669025		20.143	0	0		14.5282	0	0						-2.79944	5.34e-23	1.54e-21	Down
chr10	82799001	82800000	NRG3		Hypo				-33.6536	1.31e-175	1.55e-175		-10.6508	0.231004	0.157745		3.39636	0.452375	0.332854		-39.87	6.54e-137	9.82e-137		-25.8228	4.14e-51	6.33e-51						-2.79944	5.34e-23	1.54e-21	Down
chr9	134879001	134880000	FCN2		Hypo	Hypo			-22.3058	1.96e-172	2.28e-172		-11.3893	3.98e-12	1.77e-11		0.869594	0.731661	0.46336		-27.6527	2.97e-141	4.56e-141		-15.3938	3.63e-40	4.57e-40						-2.79214	1.07e-09	6.34e-09	Down
chr9	134880001	134881000	FCN2		Hypo	Hypo			-22.1083	0	0		-3.53536	5.05e-05	9.12e-05		0.24719	0.260486	0.222479		-23.7176	1.71e-206	3.6e-206		-19.935	2.86e-116	9.25e-116						-2.79214	1.07e-09	6.34e-09	Down
chr9	134881001	134882000	FCN2		Hypo	Hypo			-24.906	0	0		-6.85361	2.69e-12	1.21e-11		2.7998	0.000184948	0.000508945		-28.5929	2.1e-275	5.84e-275		-18.9395	2.56e-88	6.31e-88						-2.79214	1.07e-09	6.34e-09	Down
chr9	134883001	134884000	FCN2		Hypo	Hypo			-29.5505	2.63e-292	4.75e-292		-5.9581	0.000383009	0.000584226		0.52707	0.0239116	0.0335162		-32.16	1.3e-210	2.79e-210		-25.6749	1.16e-85	2.79e-85						-2.79214	1.07e-09	6.34e-09	Down
chr17	35987001	35988000	CCL14		Hypo	Hypo			-20.933	1.36e-121	1.22e-121		-11.2812	0.000449928	0.00067585		1.89656	0.109696	0.114679		-26.5237	1.96e-105	2.4e-105		-13.346	6.46e-26	5.93e-26						-2.79063	7.48e-17	1.08e-15	Down
chr8	27987001	27988000	SCARA5		Hypo	Hypo			-24.2977	5.34e-161	5.9e-161		-12.9661	3.17e-05	5.92e-05		0.066323	0.303713	0.249457		-30.2432	2.69e-134	3.98e-134		-17.2108	2.12e-36	2.47e-36						-2.78786	2.4e-16	3.26e-15	Down
chr20	16747001	16748000	OTOR		Hypo	Hypo			-15.6913	8.01e-38	3.81e-38		-4.70444	6.15e-08	1.73e-07		1.75492	0.135008	0.134873		-18.4936	4.28e-31	2.55e-31		-12.0343	1.18e-11	6.96e-12						-2.7867	0.0145741	0.0267101
chr20	16748001	16749000	OTOR		Hypo	Hypo			-16.87	8.45e-165	9.48e-165		-8.24961	0.365932	0.227425		1.27758	0.517738	0.366167		-21.0503	2.65e-127	3.76e-127		-11.5231	1.3e-37	1.55e-37						-2.7867	0.0145741	0.0267101
chr16	30112001	30113000	GDPD3		Hypo	Hypo			-22.932	8.39e-142	8.44e-142		-4.92945	1.69e-06	3.89e-06		-0.569023	0.00724404	0.0123229		-24.9174	7.3e-92	8.11e-92		-20.557	1.57e-47	2.25e-47						-2.77773	5.29e-19	9.63e-18	Down
chr7	51036001	51037000	COBL		Hypo	Hypo			-26.8351	6.24e-105	5.09e-105		5.033	0.168142	0.121862		-1.86359	0.139343	0.138187		-23.6787	3.9e-48	2.88e-48		-30.5753	5.69e-57	9.53e-57						-2.77292	4.64e-19	8.52e-18	Down
chr8	66436001	66437000	ADHFE1		Hypo	Hypo			-15.7461	7.57e-106	6.21e-106		5.87755	0.577608	0.323076		-2.17287	0.13592	0.135555		-12.5509	4.17e-46	3e-46		-20.6013	3.22e-63	5.9e-63						-2.76414	4.75e-25	1.71e-23	Down
chr8	66458001	66459000	ADHFE1		Hypo	Hypo			-17.145	5.37e-38	2.56e-38		1.05837	0.349062	0.219252		4.91615	0.188391	0.174251		-18.8887	1.78e-30	1.05e-30		-15.0309	4.81e-10	2.66e-10						-2.76414	4.75e-25	1.71e-23	Down
chrX	110793001	110794000	CHRDL1		Hypo	Hypo			-24.6978	8.73e-66	5.38e-66		-5.61832	0.85637	0.431069		8.67027	0.0719427	0.0819512		-30.9839	6.11e-54	4.81e-54		-16.6953	2.61e-19	2e-19						-2.76125	5.59e-13	5.01e-12	Down
chr19	56840001	56841000	MIMT1		Hyper				15.9601	0	0		-1.09077	0.440152	0.26257		-2.457	0.626308	0.417496		16.4793	0	0		15.1131	0	0						-2.7584	0.00104616	0.00245332	Down
chr19	56843001	56844000	MIMT1		Hypo				-27.9921	1.86e-140	1.86e-140		-9.62997	0.509381	0.29368		3.26043	0.518645	0.36662		-33.3249	2.01e-108	2.51e-108		-20.4345	4.02e-39	4.96e-39						-2.7584	0.00104616	0.00245332	Down
chr1	26992001	26993000	TRNP1		Hypo	Hypo			-17.8395	5.65e-78	3.82e-78		-0.133842	0.103541	0.0814974		2.08414	0.0910799	0.0989182		-18.6842	1.04e-50	7.91e-51		-16.4662	1.77e-28	1.74e-28						-2.75632	9.71e-28	4.77e-26	Down
chr2	48753001	48754000	LHCGR		Hypo	Hypo			-34.3167	1.34e-136	1.31e-136		-6.39925	5.06e-05	9.14e-05		0.683569	0.185686	0.172314		-37.4993	3.94e-94	4.45e-94		-30.4165	8.95e-48	1.29e-47						-2.75114	0.000144844	0.000398239	Down
chr9	127121001	127122000	ANGPTL2		Hyper	Hyper			20.3526	4.16e-265	6.84e-265		-7.39491	2.52e-16	1.6e-15		-3.0913	2.24e-13	2.54e-12		18.5969	2.41e-134	3.56e-134		22.9005	6.85e-146	2.82e-145						0.449729	0.0442297	0.0719802
chr9	97220001	97221000	ANKRD18CP		Hyper	Hyper			20.2091	0	0		6.29728	0.000209146	0.000336764		-1.8184	0.0940669	0.101515		23.6514	1.45e-295	4.33e-295		15.5357	2.53e-92	6.51e-92
chr6	52763001	52764000	GSTA2		Hypo	Hypo			-16.3727	9.97e-49	5.3e-49		-9.53558	0.457575	0.270674		1.86477	0.663307	0.433996		-21.475	3.08e-44	2.17e-44		-10.0747	4.81e-10	2.66e-10						-2.73743	9.61e-05	0.000273384	Down
chr6	36948001	36949000	PI16		Hypo	Hypo			-23.1788	5.28e-51	2.87e-51		-3.33703	0.183782	0.131004		1.30358	0.00608084	0.0106164		-25.242	5.18e-35	3.25e-35		-20.6014	6.43e-19	4.86e-19						-2.73622	3.45e-09	1.92e-08	Down
chr19	53995001	53996000	CACNG6		Hypo	Hypo			-21.3183	3.69e-291	6.64e-291		-7.9884	5.97e-06	1.26e-05		2.33518	0.407141	0.308573		-25.584	1.61e-240	3.91e-240		-15.2604	7.28e-70	1.45e-69						-2.73616	1.24e-07	5.59e-07	Down
chr19	56825001	56826000	PEG3		Hypo	Hypo			-26.7309	3.7e-66	2.29e-66		-4.32416	0.87782	0.438477		3.49319	0.911203	0.534058		-29.777	6.77e-47	4.92e-47		-21.9597	6.86e-20	5.34e-20						-2.72529	7.81e-14	7.74e-13	Down
chr19	56826001	56827000	PEG3		Hypo	Hypo			-28.3142	0	0		-8.47762	0.482438	0.281926		0.832618	0.13364	0.133739		-32.3012	2.43e-244	5.97e-244		-22.991	3.47e-95	9.21e-95						-2.72529	7.81e-14	7.74e-13	Down
chr3	126156001	126157000	ALDH1L1		Hypo	Hypo			-30.7758	1.45e-231	2.13e-231		-4.85159	0.0615093	0.0526134		3.5237	0.489365	0.35194		-34.5129	5.85e-153	9.59e-153		-26.1376	6.86e-72	1.4e-71						-2.71977	3.09e-16	4.12e-15	Down
chr3	126184001	126185000	ALDH1L1		Hypo	Hypo			-27.3427	3.77e-161	4.17e-161		-5.61227	0.0154267	0.0159563		3.51874	0.529356	0.371822		-31.1683	1.49e-114	1.95e-114		-22.0373	6.37e-46	8.92e-46						-2.71977	3.09e-16	4.12e-15	Down
chr15	99096001	99097000	SYNM		Hypo	Hypo			-23.6818	1.44e-234	2.13e-234		-4.92536	0.00372814	0.00454115		1.14954	0.697577	0.449073		-26.4468	3.15e-166	5.52e-166		-20.3719	2.75e-75	5.86e-75						-2.71823	1.32e-24	4.52e-23	Down
chr3	125970001	125971000	ROPN1B		Hypo	Hypo			-16.3578	3.67e-67	2.28e-67		1.21401	0.0406781	0.0369907		-0.323644	0.633933	0.42093		-15.711	6.22e-37	4e-37		-17.2487	3.12e-35	3.55e-35						-2.71495	8.32e-12	6.44e-11	Down
chr16	74719001	74720000	FA2H		Hypo	Hypo			-22.2165	0	0		-1.67974	0.000733878	0.00105317		0.581624	0.00734902	0.0124706		-23.1425	1.26e-190	2.48e-190		-20.8812	2.51e-132	9.3e-132						-2.7145	1.51e-15	1.85e-14	Down
chr9	97221001	97222000	ANKRD18CP		Hyper	Hyper			17.5835	0	0		2.42517	3.21e-05	6e-05		-1.56513	7.24e-16	1.07e-14		19.3191	0	0		15.3288	0	0
chr20	63292001	63293000	COL20A1		Hypo	Hypo			-25.4756	0	0		-9.33057	1.35e-13	6.83e-13		1.68785	2.41e-06	1.01e-05		-29.8753	4.29e-283	1.22e-282		-18.8569	1.62e-90	4.1e-90						-2.68127	4.66e-07	1.94e-06	Down
chr20	63293001	63294000	COL20A1		Hypo	Hypo			-18.692	1.37e-139	1.37e-139		-2.23196	7.84e-05	0.000136976		-1.36446	0.687723	0.44476		-19.0436	4.48e-87	4.79e-87		-18.1761	5.19e-55	8.45e-55						-2.68127	4.66e-07	1.94e-06	Down
chr20	63298001	63299000	COL20A1		Hypo	Hypo			-37.0196	0	0		-9.49449	0.0634095	0.0539907		1.07483	0.790135	0.487545		-41.2173	1.03e-289	3.02e-289		-30.648	3.73e-133	1.39e-132						-2.68127	4.66e-07	1.94e-06	Down
chr20	63319001	63320000	COL20A1		Hypo	Hypo			-24.7076	0	0		-6.80907	3.52e-06	7.73e-06		3.93828	0.00612935	0.010686		-29.1131	0	0		-18.3658	9.95e-116	3.2e-115						-2.68127	4.66e-07	1.94e-06	Down
chr20	63320001	63321000	COL20A1		Hypo	Hypo			-27.5044	0	0		-9.64316	2.4e-13	1.19e-12		3.3303	0.0531254	0.0642858		-32.7295	0	0		-19.7561	1.28e-206	7.86e-206						-2.68127	4.66e-07	1.94e-06	Down
chr20	63325001	63326000	COL20A1		Hypo	Hypo			-21.5762	2.77e-271	4.66e-271		-4.47947	0.840637	0.425287		0.878486	0.0143604	0.021899		-23.9458	2.31e-189	4.51e-189		-18.5878	7.64e-94	2e-93						-2.68127	4.66e-07	1.94e-06	Down
chr19	856001	857000	CFD		Hypo	Hypo			-27.0708	0	0		4.37669	1.3e-07	3.5e-07		-0.407172	0.401245	0.305362		-24.8288	7.4e-185	1.42e-184		-29.6127	5.53e-192	3.1e-191						-2.66518	6.19e-32	4.65e-30	Down
chr19	861001	862000	CFD		Hypo	Hypo			-15.4768	0	0		-3.53706	7.61e-10	2.68e-09		-3.96549	5.86e-15	7.91e-14		-15.6391	4.97e-232	1.16e-231		-16.0675	4.41e-140	1.74e-139						-2.66518	6.19e-32	4.65e-30	Down
chr9	97222001	97223000	ANKRD18CP		Hyper	Hyper			15.7208	0	0		-2.24294	0.00200196	0.00260563		-3.1584	0.50432	0.359525		16.0991	0	0		15.1836	1.16e-244	8.81e-244
chr9	92807001	92808000	ANKRD19P		Hyper	Hyper			16.2776	0	0		3.76849	6.25e-07	1.53e-06		-2.8078	1.06e-25	3.63e-24		19.0223	0	0		12.446	0	0
chrX	112824001	112825000	AMOT		Hypo	Hypo			-19.4773	9.32e-129	8.74e-129		-7.17358	0.620701	0.34093		1.09771	0.00039375	0.000992204		-23.1432	3.91e-92	4.35e-92		-14.8719	3.61e-44	4.9e-44						-2.63237	8.73e-18	1.39e-16	Down
chr10	95441001	95442000	SORBS1		Hypo	Hypo			-16.3153	2.51e-147	2.59e-147		-1.69565	0.00964919	0.010567		0.778686	0.0797861	0.088976		-17.3735	3.68e-98	4.28e-98		-14.8992	1.15e-56	1.91e-56						-2.63071	1.17e-27	5.69e-26	Down
chr18	23619001	23620000	ANKRD29		Hyper	Hyper			16.1777	0	0		7.19113	0.951931	0.46381		-0.553148	0.000974056	0.00219418		19.5564	0	0		11.8121	0	0						0.908417	4.79e-05	0.000143742
chr1	206839001	206840000	IL19		Hypo	Hypo			-27.6122	6.92e-288	1.23e-287		-10.1008	0.322046	0.205692		-1.36434	0.0581555	0.0690842		-31.865	2.54e-193	5.06e-193		-23.1285	7.68e-99	2.12e-98						-2.61934	3.64e-10	2.3e-09	Down
chr2	240683001	240684000	AQP12B		Hypo	Hypo			-27.0468	0	0		5.23099	2.11e-06	4.8e-06		3.42436	3.11e-16	4.78e-15		-26.3675	2.84e-237	6.79e-237		-28.1742	1.41e-172	7.01e-172						-2.61035	5.86e-05	0.000173621	Down
chr2	240684001	240685000	AQP12B		Hypo	Hypo			-25.9595	0	0		2.77433	0.182287	0.130151		1.66653	1.99e-07	1.01e-06		-25.5682	0	0		-26.676	7.36e-302	7.39e-301						-2.61035	5.86e-05	0.000173621	Down
chr5	170761001	170762000	GABRP		Hypo	Hypo			-19.9015	1.1e-145	1.13e-145		-7.7551	0.368226	0.228529		4.20057	0.457036	0.335382		-25.323	5.87e-128	8.36e-128		-13.3674	2.23e-29	2.23e-29						-2.60981	2.57e-07	1.11e-06	Down
chr5	170783001	170784000	GABRP		Hypo	Hypo			-18.3331	1.66e-233	2.46e-233		-8.91416	5.71e-09	1.82e-08		5.3404	0.63352	0.420741		-24.2332	1.03e-244	2.53e-244		-9.97866	7.65e-28	7.38e-28						-2.60981	2.57e-07	1.11e-06	Down
chr4	109980001	109981000	EGF		Hypo	Hypo			-15.0881	7.9e-42	3.92e-42		-7.00835	0.000160115	0.000263763		0.612877	0.0328589	0.0435301		-18.4643	5.35e-33	3.27e-33		-10.8431	3.67e-10	2.04e-10						-2.60622	8.11e-14	8.02e-13	Down
chr18	14747001	14748000	ANKRD30B		Hyper	Hyper			16.5536	0	0		-3.48163	2.55e-20	2.14e-19		0.0689741	1.32e-08	8.09e-08		14.9151	1.05e-249	2.64e-249		18.4657	4.15e-238	3.05e-237						-0.459519	0.00582814	0.0117494
chr18	14748001	14749000	ANKRD30B		Hyper	Hyper			22.9986	0	0		0.254787	2.25e-88	2.04e-86		0.499272	1.45e-29	6.46e-28		22.907	0	0		23.1515	0	0						-0.459519	0.00582814	0.0117494
chr12	80707001	80708000	MYF6		Hypo	Hypo			-19.9698	2.84e-307	5.38e-307		-4.62632	0.296588	0.192744		-3.21351	0.0395111	0.0506128		-20.7335	1.92e-188	3.75e-188		-19.3207	2.31e-128	8.32e-128						-2.60379	0.000125236	0.000348451	Down
chr12	80709001	80710000	MYF6		Hypo	Hypo			-20.5433	8.81e-186	1.08e-185		-0.661512	0.64102	0.349212		4.37349	4.79e-11	4.14e-10		-22.6959	9.35e-134	1.38e-133		-17.6609	1.69e-62	3.07e-62						-2.60379	0.000125236	0.000348451	Down
chr12	80710001	80711000	MYF6		Hypo	Hypo			-16.0665	4.56e-44	2.32e-44		-0.682116	0.767035	0.398091		1.72741	0.16209	0.155363		-17.1791	4.03e-29	2.33e-29		-14.7696	3.15e-18	2.33e-18						-2.60379	0.000125236	0.000348451	Down
chr16	19456001	19457000	TMC5		Hypo	Hypo			-15.295	3.41e-121	3.06e-121		-7.32911	0.0537262	0.046898		-0.389114	0.149107	0.145641		-18.1951	1.8e-95	2.05e-95		-11.2551	3.24e-31	3.39e-31						-2.60296	1.45e-20	3.18e-19	Down
chr19	3006001	3007000	TLE2		Hypo	Hypo			-28.0738	0	0		-0.589289	0.00334985	0.0041301		-1.10119	0.506299	0.360475		-27.9415	7.34e-204	1.53e-203		-28.4534	4.65e-198	2.71e-197						-2.60213	1.26e-24	4.32e-23	Down
chr19	3025001	3026000	TLE2		Hypo	Hypo			-25.0892	0	0		1.10349	0.383218	0.235815		0.235553	2.27e-21	5.54e-20		-24.6697	1.21e-237	2.9e-237		-25.5376	7.15e-197	4.14e-196						-2.60213	1.26e-24	4.32e-23	Down
chr19	3030001	3031000	TLE2		Hypo	Hypo			-18.9724	7.55e-233	1.11e-232		-0.909987	1.59e-06	3.69e-06		-0.967074	1.47e-08	8.97e-08		-19.0158	1.44e-142	2.23e-142		-19.0729	2.96e-93	7.7e-93						-2.60213	1.26e-24	4.32e-23	Down
chr19	38466001	38467000	RYR1		Hypo	Hypo			-17.9064	0	0		-8.45157	9.84e-28	1.27e-26		0.517424	0.124005	0.126173		-21.6725	0	0		-12.7035	3.38e-200	2e-199						-2.59853	1.27e-15	1.57e-14	Down
chr19	38497001	38498000	RYR1		Hypo	Hypo			-21.1177	9.92e-222	1.41e-221		7.90353	0.0050285	0.00592544		1.49278	0.300565	0.24751		-18.1188	4.58e-112	5.88e-112		-24.5296	1.92e-100	5.37e-100						-2.59853	1.27e-15	1.57e-14	Down
chr19	56823001	56824000	ZIM2		Hypo	Hypo			-18.1884	1.75e-234	2.6e-234		-9.28176	0.295442	0.192136		2.87552	0.240004	0.209258		-23.4228	1.96e-217	4.32e-217		-11.2656	1.02e-41	1.32e-41						-2.5667	1.47e-08	7.55e-08	Down
chr19	56824001	56825000	ZIM2		Hypo	Hypo			-22.7605	0	0		-11.3959	1.91e-12	8.73e-12		1.71009	0.663928	0.434268		-28.2686	0	0		-15.1626	5.18e-262	4.3e-261						-2.5667	1.47e-08	7.55e-08	Down
chr19	56835001	56836000	ZIM2		Hypo	Hypo			-19.9269	3.5e-35	1.62e-35		-3.04305	1.67e-05	3.27e-05		3.68887	0.0138353	0.0212374		-22.8371	2.68e-27	1.51e-27		-16.1052	2.38e-12	1.44e-12						-2.5667	1.47e-08	7.55e-08	Down
chr15	79282001	79283000	ANKRD34C-AS1		Hyper	Hyper			15.2392	0	0		-2.72133	0.00172459	0.00227815		-1.58477	0.049809	0.0610304		14.671	1.09e-271	2.98e-271		15.8075	5.9e-239	4.36e-238
chr20	58228001	58229000	ANKRD60		Hyper	Hyper			20.6522	0	0		10.7463	2.85e-14	1.53e-13		-1.64803	3.92e-12	3.87e-11		26.1606	0	0		13.7662	0	0
chr12	97493001	97494000	RMST		Hypo	Hypo			-16.9279	2.93e-37	1.39e-37		-3.25602	0.291954	0.190302		1.46531	0.00300086	0.00580172		-18.9213	5.49e-28	3.11e-28		-14.2	5.88e-12	3.51e-12						-2.56382	0.00187482	0.00417122	Down
chr4	99144001	99145000	ADH4		Hypo	Hypo			-17.4779	1.99e-19	7.49e-20		11.5339	6.57e-06	1.38e-05		2.1872	0.0862544	0.0946863		-12.9746	4.81e-06	1.66e-06		-22.3213	4.34e-16	3.01e-16						-2.56172	4.02e-58	3.16e-55	Down
chr1	1418001	1419000	ANKRD65		Hyper	Hyper			17.3627	0	0		11.4264	0.125273	0.0954928		-7.48217	1.38e-30	6.59e-29		25.5006	0	0		6.5921	2.2e-38	2.67e-38
chr22	26029001	26030000	MYO18B		Hypo	Hypo			-24.3304	3.26e-64	1.98e-64		-8.28467	0.526312	0.301156		0.902694	0.190038	0.17541		-28.1648	2.08e-52	1.61e-52		-18.9774	3.54e-14	2.29e-14						-2.55191	4.5e-07	1.87e-06	Down
chr3	57292001	57293000	ASB14		Hypo	Hypo			-20.3336	7.17e-49	3.81e-49		-8.0258	0.00796231	0.00891247		5.04728	0.692621	0.446929		-25.5755	4.46e-49	3.32e-49		-12.5024	3.35e-09	1.79e-09						-2.54841	5.55e-34	5.14e-32	Down
chr2	154698001	154699000	KCNJ3		Hyper				19.8669	0	0		-3.36232	8.75e-06	1.8e-05		-2.28874	1.9e-17	3.28e-16		19.4471	0	0		20.5206	0	0						-2.5289	4.89e-05	0.000146516	Down
chr2	154701001	154702000	KCNJ3		Hypo				-24.4466	4.65e-108	3.87e-108		-3.85504	0.0141642	0.0148114		-3.04451	0.00130688	0.00283357		-24.8125	1.23e-56	9.96e-57		-24.0019	2.38e-54	3.82e-54						-2.5289	4.89e-05	0.000146516	Down
chr2	237584001	237585000	RAB17		Hypo	Hypo			-23.6219	8.54e-78	5.76e-78		-8.71633	0.00883935	0.00977478		2.90181	0.341616	0.271873		-28.6339	1.49e-65	1.32e-65		-17.0157	1.21e-18	9.07e-19						-2.52725	4.95e-18	8.07e-17	Down
chr11	113908001	113909000	HTR3B		Hypo	Hypo			-15.224	7.04e-90	5.19e-90		-1.52524	0.210671	0.146372		2.14344	0.595826	0.403478		-16.6552	1.12e-61	9.51e-62		-12.9865	9.79e-28	9.42e-28						-2.51752	4.17e-46	1.12e-43	Down
chr11	113909001	113910000	HTR3B		Hypo	Hypo			-29.5129	7.27e-163	8.08e-163		-3.26822	0.207904	0.144823		1.9036	0.194607	0.178566		-31.8009	4.26e-106	5.25e-106		-26.6291	6.22e-61	1.1e-60						-2.51752	4.17e-46	1.12e-43	Down
chr4	112817001	112818000	ANK2		Hypo	Hypo			-16.6389	1.49e-19	5.6e-20		1.78513	0.000201563	0.000325622		-0.783758	0.128652	0.129818		-15.4816	3.12e-10	1.24e-10		-18.0505	3.51e-09	1.87e-09						-2.51709	1.43e-18	2.47e-17	Down
chr4	113317001	113318000	ANK2		Hypo	Hypo			-16.7916	9.04e-147	9.33e-147		-0.929422	0.0444911	0.0399226		-4.12909	1.58e-08	9.59e-08		-15.4509	2.08e-72	1.96e-72		-18.6505	2.89e-83	6.75e-83						-2.51709	1.43e-18	2.47e-17	Down
chr4	113355001	113356000	ANK2		Hypo	Hypo			-31.0483	0	0		-3.11693	0.000148359	0.000245753		-1.1765	0.0448949	0.0561806		-31.9572	1.52e-293	4.49e-293		-30.0167	5.31e-174	2.66e-173						-2.51709	1.43e-18	2.47e-17	Down
chr1	1419001	1420000	ANKRD65		Hyper	Hyper			18.7902	0	0		13.7722	3.16e-39	6.72e-38		-4.50359	0.000150435	0.000423503		26.7247	0	0		8.44894	2.89e-31	3.02e-31
chr16	4701001	4702000	ANKS3		Hyper	Hyper			22.1908	0	0		7.11052	1.03e-16	6.75e-16		-7.44873	0.00128885	0.00280116		28.2102	0	0		13.651	8.58e-92	2.19e-91						-0.0206346	0.84595	0.897137
chr5	148311001	148312000	SPINK7		Hypo	Hypo			-20.0602	4.11e-44	2.09e-44		-3.19149	0.000263012	0.000415041		1.89284	0.888442	0.525605		-22.1423	4.72e-33	2.88e-33		-17.058	2.59e-14	1.68e-14						-2.50948	8.73e-06	2.96e-05	Down
chr5	148312001	148313000	SPINK7		Hypo	Hypo			-17.4888	3.75e-136	3.66e-136		-3.08111	0.00562421	0.00654991		0.632203	1.01e-05	3.74e-05		-19.0855	1.28e-96	1.47e-96		-15.3722	1.72e-46	2.43e-46						-2.50948	8.73e-06	2.96e-05	Down
chr7	135728001	135729000	SLC13A4		Hypo	Hypo			-15.228	0	0		0.11291	8.06e-09	2.52e-08		1.44136	0.71036	0.454566		-15.7387	7.42e-303	2.27e-302		-14.4103	1.3e-169	6.33e-169						-2.50916	2.14e-14	2.27e-13	Down
chr11	18236001	18237000	SAA4		Hypo	Hypo			-15.5131	4.11e-89	3.02e-89		-3.99252	2.15e-08	6.4e-08		0.543072	0.459065	0.336373		-17.5127	1.75e-63	1.52e-63		-12.9772	1.24e-32	1.33e-32						-2.49277	1.82e-09	1.05e-08	Down
chr15	60399001	60400000	ANXA2		Hyper	Hyper			18.9793	2.76e-137	2.71e-137		8.28086	4.66e-09	1.5e-08		0.0793868	0.000302972	0.000787625		22.1872	8e-120	1.08e-119		13.9857	7.49e-33	8.11e-33						-0.217597	0.0868337	0.130874
chr20	58149001	58150000	C20orf85		Hypo	Hypo			-27.7805	3.78e-45	1.94e-45		-8.94814	0.248716	0.16742		0.00642055	0.370377	0.288354		-31.4236	1.55e-35	9.82e-36		-22.4691	1.49e-14	9.78e-15						-2.48158	0.000770064	0.00185087	Down
chr21	39655001	39656000	B3GALT5		Hypo	Hypo			-18.1682	4.62e-185	5.66e-185		-6.72591	0.099385	0.0787772		2.95075	0.0307737	0.0412412		-22.1814	9.52e-162	1.63e-161		-12.5047	3.29e-37	3.9e-37						-2.48007	3.42e-07	1.45e-06	Down
chr21	39656001	39657000	B3GALT5		Hypo	Hypo			-15.8307	0	0		-6.30496	8.28e-09	2.58e-08		1.29326	0.10172	0.108038		-19.1042	7.43e-303	2.28e-302		-11.506	1.36e-93	3.57e-93						-2.48007	3.42e-07	1.45e-06	Down
chr9	137232001	137233000	SLC34A3		Hypo	Hypo			-20.7941	0	0		-3.72873	0.0865261	0.0701324		-0.508542	0.119286	0.1224		-22.1445	0	0		-18.9244	4.88e-258	3.98e-257						-2.47684	5.33e-16	6.89e-15	Down
chr16	2786001	2787000	PRSS33		Hypo	Hypo			-21.1849	5.64e-152	5.97e-152		0.446224	0.648572	0.352233		0.594057	0.62237	0.415613		-21.221	1.07e-84	1.12e-84		-21.0731	8.29e-65	1.55e-64						-2.47386	1.93e-05	6.19e-05	Down
chr12	18089001	18090000	RERGL		Hypo	Hypo			-18.8408	4.89e-56	2.77e-56		-10.1891	0.0444136	0.0398681		1.09499	0.288277	0.239943		-23.5549	1.69e-48	1.25e-48		-12.2709	2.93e-11	1.7e-11						-2.47164	7.13e-12	5.56e-11	Down
chr12	18090001	18091000	RERGL		Hypo	Hypo			-25.8007	9.28e-43	4.65e-43		-9.74654	0.0426489	0.0385195		3.54306	0.947357	0.547368		-31.8783	2.74e-34	1.71e-34		-18.5887	2.69e-12	1.63e-12						-2.47164	7.13e-12	5.56e-11	Down
chr12	4911001	4912000	KCNA1		Hyper				16.3046	0	0		0.356242	1.43e-12	6.62e-12		-4.65167	0.000372258	0.000944421		18.2056	0	0		13.1977	2.78e-131	1.02e-130						-2.46611	1.48e-07	6.6e-07	Down
chr12	4912001	4913000	KCNA1		Hypo				-15.219	0	0		-3.23494	0.161627	0.117931		1.5899	0.00389615	0.00725751		-17.3385	0	0		-12.5137	2.13e-162	9.91e-162						-2.46611	1.48e-07	6.6e-07	Down
chr18	61336001	61337000	CDH20		Hypo	Hypo			-17.927	6.79e-73	4.42e-73		-7.79068	0.0146914	0.015291		-0.879035	0.000185561	0.000510436		-20.8031	6.02e-58	4.94e-58		-13.8915	9.19e-21	7.33e-21						-2.46211	2.27e-13	2.14e-12	Down
chr18	61337001	61338000	CDH20		Hypo	Hypo			-24.8507	2.29e-163	2.55e-163		-8.28223	0.273964	0.180993		5.12438	0.274654	0.231503		-30.4864	9.23e-143	1.43e-142		-17.0798	1.33e-32	1.43e-32						-2.46211	2.27e-13	2.14e-12	Down
chr18	61490001	61491000	CDH20		Hypo	Hypo			-22.8376	0	0		-10.2266	0.000224258	0.000358912		3.01725	0.000132004	0.000377074		-28.2507	1.33e-305	4.11e-305		-15.0069	9.01e-82	2.07e-81						-2.46211	2.27e-13	2.14e-12	Down
chr19	41087001	41088000	CYP2A13		Hypo	Hypo			-28.3073	1.95e-163	2.18e-163		-5.13929	0.00123739	0.00169073		5.27073	0.588722	0.400277		-32.6716	7.47e-125	1.04e-124		-22.2615	6.92e-45	9.51e-45						-2.45114	0.000646229	0.00157602	Down
chr19	41088001	41089000	CYP2A13		Hypo	Hypo			-25.6011	0	0		-7.45669	0.0383661	0.035174		4.72379	0.000174043	0.000482139		-30.9359	9.61e-276	2.67e-275		-18.7554	2.27e-82	5.24e-82						-2.45114	0.000646229	0.00157602	Down
chr9	137463001	137464000	PNPLA7		Hypo				-20.7385	0	0		-2.52388	0.00343527	0.00422288		-0.75559	0.685029	0.443535		-21.552	1.95e-245	4.81e-245		-19.7838	5.63e-135	2.13e-134						-2.45052	6.47e-34	5.91e-32	Down
chr9	137479001	137480000	PNPLA7		Hypo				-21.765	3.93e-272	6.63e-272		-5.94904	0.0421128	0.0381049		-1.12725	0.004273	0.00785985		-23.6995	2.84e-190	5.58e-190		-18.8777	5.66e-83	1.32e-82						-2.45052	6.47e-34	5.91e-32	Down
chr9	137549001	137550000	PNPLA7		Hyper				15.0187	1.44e-142	1.45e-142		13.2426	0.00547776	0.00639727		-0.910465	0.0917939	0.0995564		21.1077	4.64e-154	7.65e-154		6.95458	1.08e-17	7.85e-18						-2.45052	6.47e-34	5.91e-32	Down
chr15	84886001	84887000	SLC28A1		Hypo	Hypo			-18.6434	2.08e-269	3.47e-269		1.38104	0.504747	0.291722		4.3426	1.49e-05	5.29e-05		-19.892	1.39e-174	2.54e-174		-16.9304	6.72e-101	1.89e-100						-2.44907	2.25e-19	4.3e-18	Down
chr15	84887001	84888000	SLC28A1		Hypo	Hypo			-21.4322	1.08e-33	4.94e-34		4.56851	0.869249	0.435502		3.04499	0.331864	0.266185		-20.486	9.95e-20	4.9e-20		-22.0095	1.67e-15	1.13e-15						-2.44907	2.25e-19	4.3e-18	Down
chr6	31870001	31871000	SLC44A4		Hypo	Hypo			-20.7431	0	0		-2.88651	0.00709433	0.00804397		0.479622	0.512401	0.363524		-22.2133	0	0		-18.8472	0	0						-2.44792	9.64e-12	7.4e-11	Down
chr6	31875001	31876000	SLC44A4		Hypo	Hypo			-15.0798	2.64e-67	1.64e-67		-2.88073	0.189797	0.134476		2.32853	0.342959	0.272683		-17.3134	6.92e-51	5.26e-51		-12.1042	2.64e-20	2.08e-20						-2.44792	9.64e-12	7.4e-11	Down
chr2	27281001	27282000	TRIM54		Hypo	Hypo			-20.331	1.04e-50	5.61e-51		-9.03134	0.00276601	0.00348173		3.75569	0.0464903	0.0577703		-25.482	4.25e-49	3.17e-49		-12.6949	1.48e-08	7.69e-09						-2.44705	1.37e-06	5.3e-06	Down
chr16	18574001	18575000	ABCC6P1		Hypo	Hypo			-21.1926	4.67e-95	3.57e-95		-3.59015	0.894807	0.444398		5.64902	3.64e-10	2.81e-09		-25.1781	9.3e-73	8.8e-73		-15.9389	1.52e-24	1.35e-24						-2.44487	6.36e-10	3.89e-09	Down
chr2	219426001	219427000	DES		Hypo	Hypo			-21.0423	3.93e-163	4.38e-163		0.155493	0.529436	0.302553		2.58349	0.515101	0.364886		-21.9538	2.33e-107	2.89e-107		-19.5258	2.9e-57	4.88e-57						-2.4319	4.06e-05	0.000123191	Down
chr7	4792001	4793000	AP5Z1		Hyper	Hyper			25.0698	0	0		10.7389	2.42e-50	7.61e-49		2.59359	5.4e-12	5.25e-11		28.8862	0	0		20.7408	0	0
chr2	182868001	182869000	FRZB		Hypo	Hypo			-17.3425	2.74e-21	1.06e-21		2.66004	0.311941	0.200655		0.656228	0.743105	0.46817		-16.5068	1.83e-09	7.1e-10		-18.5106	1.76e-11	1.03e-11						-2.41927	2.24e-17	3.42e-16	Down
chr18	10453001	10454000	APCDD1		Hyper	Hyper			16.4967	5.77e-118	5.1e-118		-5.68892	8.72e-09	2.71e-08		-2.23802	8.12e-09	5.15e-08		14.8851	1.32e-55	1.06e-55		18.336	1.18e-61	2.11e-61						0.565158	0.0144893	0.026569
chr3	188946001	188947000	TPRG1		Hypo	Hypo			-16.2461	5.55e-96	4.27e-96		0.21304	0.00225561	0.0028986		2.37506	0.230829	0.203255		-17.0865	3.74e-67	3.36e-67		-14.9245	9.5e-28	9.15e-28						-2.4072	7.93e-22	2e-20	Down
chr3	189170001	189171000	TPRG1		Hypo	Hypo			-15.7662	2.36e-133	2.27e-133		-0.942638	4.84e-07	1.21e-06		0.456992	0.223437	0.198363		-16.3618	1.06e-80	1.08e-80		-14.9622	6.54e-45	8.98e-45						-2.4072	7.93e-22	2e-20	Down
chr20	34974001	34975000	MYH7B		Hypo	Hypo			-25.2439	9.85e-104	7.97e-104		-2.21352	0.06046	0.051853		0.995682	0.229966	0.202679		-26.6636	5.39e-66	4.79e-66		-23.4544	1.42e-44	1.94e-44						-2.4047	3.32e-31	2.36e-29	Down
chr2	70787001	70788000	FIGLA		Hypo				-24.1482	1.06e-49	5.68e-50		0.301205	0.00514793	0.00605102		-3.68535	0.00855527	0.0141788		-22.5692	5.6e-26	3.08e-26		-26.5557	1.24e-26	1.16e-26						-2.39937	0.000185682	0.000500951	Down
chr2	70790001	70791000	FIGLA		Hyper				15.4473	0	0		-4.61901	6.23e-41	1.41e-39		-3.38728	4.09e-28	1.66e-26		14.8636	0	0		16.0953	0	0						-2.39937	0.000185682	0.000500951	Down
chr18	615001	616000	CLUL1		Hypo	Hypo			-22.0361	6.4e-221	9.06e-221		-0.847974	0.067849	0.0571542		4.53029	1.76e-08	1.06e-07		-24.1748	4.66e-161	7.97e-161		-18.7965	6.14e-65	1.15e-64						-2.39761	6.99e-22	1.79e-20	Down
chr14	23375001	23376000	CMTM5		Hypo	Hypo			-23.0021	0	0		-4.72285	0.565497	0.31805		-0.505131	0.0699474	0.080133		-24.849	0	0		-20.6313	0	0						-2.39506	1.76e-09	1.02e-08	Down
chr11	130072001	130073000	APLP2		Hyper	Hyper			17.6535	9.27e-28	3.92e-28		2.33697	0.0986036	0.0782764		-10.1264	0.346495	0.274698		22.7586	6.21e-26	3.41e-26		10.2953	1.65e-06	7.74e-07						0.246372	0.0422423	0.0690814
chr1	26066001	26067000	TRIM63		Hypo	Hypo			-15.2668	1.57e-106	1.29e-106		1.26334	0.000236867	0.000377291		-1.23071	0.0280291	0.0381849		-14.2037	4.66e-47	3.39e-47		-16.6978	1.1e-45	1.53e-45						-2.39357	2.72e-05	8.48e-05	Down
chr11	47172001	47173000	ARFGAP2		Hyper	Hyper			26.4653	1.88e-245	2.9e-245		-3.1809	0.00188906	0.00247387		0.905405	0.00122832	0.00268729		24.6122	2.66e-118	3.57e-118		28.6985	4.45e-142	1.78e-141						-0.190641	0.0189833	0.0338618
chr17	45429001	45430000	ARHGAP27		Hyper	Hyper			15.1922	0	0		3.81197	5.57e-19	4.28e-18		-2.77696	6.23e-20	1.34e-18		17.9552	0	0		11.3663	0	0						-1.11918	2.97e-18	4.95e-17	Down
chr3	195753001	195754000	MUC4		Hypo	Hypo			-28.4004	8.56e-281	1.49e-280		-4.38629	0.00280799	0.00353027		6.06213	0.115157	0.119123		-32.6719	2.35e-239	5.67e-239		-22.2235	1.47e-57	2.48e-57						-2.38565	1.31e-06	5.07e-06	Down
chr3	195809001	195810000	MUC4		Hypo	Hypo			-21.4649	0	0		0.617936	0.490091	0.285228		0.413132	5.35e-05	0.000168056		-21.3519	2.08e-220	4.66e-220		-21.5567	1.04e-152	4.54e-152						-2.38565	1.31e-06	5.07e-06	Down
chr3	195810001	195811000	MUC4		Hypo	Hypo			-21.7544	0	0		4.94746	0.329885	0.209627		-0.237859	2.22e-09	1.53e-08		-19.5833	0	0		-24.7686	1.09e-297	1.08e-296						-2.38565	1.31e-06	5.07e-06	Down
chr3	195813001	195814000	MUC4		Hypo	Hypo			-17.0491	0	0		-0.587613	1.03e-07	2.82e-07		0.0869753	0.00232436	0.00466016		-17.3317	5.57e-305	1.72e-304		-16.6571	4.74e-151	2.04e-150						-2.38565	1.31e-06	5.07e-06	Down
chr16	75114001	75115000	LDHD		Hypo	Hypo			-34.7066	0	0		-4.19026	7.74e-25	8.51e-24		0.0308234	7.73e-10	5.68e-09		-36.581	0	0		-32.3599	0	0						-2.38071	2.66e-24	8.83e-23	Down
chr16	75115001	75116000	LDHD		Hypo	Hypo			-30.6892	0	0		-4.81143	7.39e-26	8.64e-25		-0.995751	0.000262644	0.000694826		-32.4597	0	0		-28.644	7.34e-280	6.68e-279						-2.38071	2.66e-24	8.83e-23	Down
chr4	83114001	83115000	PLAC8		Hypo	Hypo			-15.5808	6.91e-131	6.56e-131		3.11186	0.960567	0.466633		4.06429	6.05e-17	9.96e-16		-15.8666	6.53e-74	6.24e-74		-14.9142	7.81e-62	1.4e-61						-2.37248	2.39e-12	1.98e-11	Down
chr17	55720001	55721000	TMEM100		Hypo	Hypo			-15.5649	4.33e-53	2.4e-53		-9.51106	0.00962727	0.0105456		6.95802	0.296549	0.245063		-22.556	2.89e-63	2.5e-63		-6.08687	1.16e-06	5.49e-07						-2.36804	4.09e-15	4.73e-14	Down
chr18	34592001	34593000	DTNA		Hypo	Hypo			-18.5472	2.19e-58	1.27e-58		-13.8756	0.00381273	0.00463323		3.3318	0.000228593	0.000614722		-26.6256	2.87e-60	2.41e-60		-9.41822	7.95e-10	4.36e-10						-2.36774	7.29e-13	6.45e-12	Down
chr18	34709001	34710000	DTNA		Hypo	Hypo			-22.5567	1.78e-217	2.49e-217		-0.75305	0.234024	0.15936		1.69687	0.00343503	0.00651566		-23.6497	5.78e-133	8.48e-133		-21.1997	1.72e-88	4.26e-88						-2.36774	7.29e-13	6.45e-12	Down
chr18	34754001	34755000	DTNA		Hypo	Hypo			-21.358	7.89e-233	1.17e-232		-8.35725	2.04e-11	8.47e-11		2.20513	0.255514	0.219348		-25.7201	8.32e-185	1.59e-184		-15.1577	8.17e-64	1.51e-63						-2.36774	7.29e-13	6.45e-12	Down
chr18	34819001	34820000	DTNA		Hypo	Hypo			-21.4553	1.3e-55	7.37e-56		-9.53291	0.0838926	0.0683437		0.390369	0.891787	0.526849		-26.3185	4.41e-36	2.81e-36		-16.3953	7.28e-24	6.34e-24						-2.36774	7.29e-13	6.45e-12	Down
chr11	77034001	77035000	B3GNT6		Hypo	Hypo			-17.3751	3e-99	2.36e-99		4.26359	0.201771	0.141298		-0.144031	0.551138	0.382399		-15.6554	2.58e-50	1.95e-50		-20.063	1.26e-51	1.95e-51						-2.35528	5.85e-19	1.06e-17	Down
chr15	84815001	84816000	ALPK3		Hypo				-15.3484	3.31e-43	1.67e-43		10.423	0.273553	0.18077		0.998988	1.03e-09	7.42e-09		-11.0745	4.76e-13	2.04e-13		-20.4985	1.92e-35	2.2e-35						-2.3506	6.67e-15	7.5e-14	Down
chr15	84817001	84818000	ALPK3		Hyper				17.845	0	0		-0.802946	9e-05	0.000155471		-7.24554	9.01e-15	1.19e-13		19.978	3.36e-295	1e-294		13.5354	7.97e-85	1.89e-84						-2.3506	6.67e-15	7.5e-14	Down
chrX	131072001	131073000	ARHGAP36		Hyper	Hyper			16.0535	1.99e-294	3.62e-294		4.99282	0.00829021	0.00923828		-6.59599	0.0447285	0.0560096		20.9112	1.46e-261	3.85e-261		9.32241	8.06e-66	1.53e-65						-3.2014	1.01e-10	6.8e-10	Down
chr17	67043001	67044000	CACNG1		Hypo	Hypo			-25.0439	0	0		-4.52703	0.00837343	0.00931823		-0.217112	0.0150077	0.0227199		-26.8777	0	0		-22.5678	3.48e-197	2.02e-196						-2.32774	0.00014251	0.000392242	Down
chr17	67045001	67046000	CACNG1		Hypo	Hypo			-17.5718	2.33e-71	1.5e-71		-2.25407	0.177273	0.127223		-1.36822	0.000140962	0.000399801		-18.0679	2.36e-44	1.66e-44		-17.1821	1.1e-27	1.05e-27						-2.32774	0.00014251	0.000392242	Down
chr19	8982001	8983000	MUC16		Hypo	Hypo			-22.6349	6.05e-105	4.93e-105		-4.87891	0.00885308	0.00978904		1.8302	0.0186965	0.027313		-25.4129	2.72e-78	2.7e-78		-18.7038	1.24e-30	1.28e-30						-2.32695	9.03e-08	4.17e-07	Down
chrX	131073001	131074000	ARHGAP36		Hyper	Hyper			15.5875	0	0		-4.01309	2.29e-12	1.04e-11		-4.59015	0.798323	0.490911		15.9268	0	0		15.3497	4.23e-255	3.39e-254						-3.2014	1.01e-10	6.8e-10	Down
chr15	86140001	86141000	AGBL1		Hypo	Hypo			-23.5023	2.01e-133	1.93e-133		-9.17391	1.57e-05	3.09e-05		2.34085	0.312783	0.254752		-28.6027	3.45e-110	4.38e-110		-17.0879	2.66e-32	2.84e-32						-2.31353	1.49e-05	4.85e-05	Down
chr15	86141001	86142000	AGBL1		Hypo	Hypo			-21.2956	3.18e-82	2.22e-82		-5.51379	0.2752	0.181596		-1.85714	0.420617	0.315957		-23.0177	1.61e-52	1.25e-52		-19.3611	3.12e-32	3.33e-32						-2.31353	1.49e-05	4.85e-05	Down
chr15	86142001	86143000	AGBL1		Hypo	Hypo			-22.2408	5.55e-115	4.82e-115		-2.57457	0.973436	0.470785		-1.55615	0.0310921	0.0415822		-22.7167	4.64e-67	4.16e-67		-21.6983	1.32e-49	1.96e-49						-2.31353	1.49e-05	4.85e-05	Down
chr15	86143001	86144000	AGBL1		Hypo	Hypo			-29.2508	1.22e-224	1.76e-224		-6.9546	0.124201	0.094805		2.9717	0.870383	0.518771		-33.5734	4.88e-164	8.47e-164		-23.6471	1.16e-69	2.31e-69						-2.31353	1.49e-05	4.85e-05	Down
chr6	49859001	49860000	CRISP1		Hypo	Hypo			-31.0441	4.44e-161	4.89e-161		4.35505	0.121857	0.0933503		6.9434	0.527144	0.370666		-32.142	2.07e-97	2.39e-97		-29.5536	8.4e-69	1.66e-68						-2.31256	0.0291295	0.0495808
chr5	36001001	36002000	UGT3A1		Hypo	Hypo			-28.4272	4.73e-215	6.53e-215		-4.73926	0.391076	0.239513		1.35915	0.582755	0.397497		-31.2603	1.98e-136	2.97e-136		-25.1619	3.25e-76	6.99e-76						-2.30875	8.8e-05	0.000251858	Down
chr2	49153001	49154000	FSHR		Hypo	Hypo			-31.8356	9.13e-143	9.23e-143		-5.7624	0.0658414	0.0557271		-3.15401	0.001352	0.00291899		-32.8343	6.99e-95	7.93e-95		-30.2259	4.72e-53	7.44e-53						-2.30054	0.0240955	0.0418345
chr2	49154001	49155000	FSHR		Hypo	Hypo			-23.2342	9.49e-105	7.73e-105		-6.61776	0.353212	0.221251		0.842303	0.515541	0.365092		-26.4896	7.99e-78	7.9e-78		-19.0295	1.22e-35	1.4e-35						-2.30054	0.0240955	0.0418345
chr9	37647001	37648000	FRMPD1		Hypo	Hypo			-27.6252	7.27e-125	6.68e-125		-0.304625	0.855468	0.430746		3.82337	0.0805779	0.089673		-29.0919	6.34e-89	6.88e-89		-24.9639	1.11e-37	1.33e-37						-2.2958	1.52e-09	8.83e-09	Down
chr11	120385001	120386000	ARHGEF12		Hyper	Hyper			22.953	5.27e-29	2.27e-29		7.06218	0.0289675	0.027601		-1.01788	0.115275	0.119219		26.474	2.55e-22	1.32e-22		18.3939	1.79e-09	9.66e-10						-0.261304	0.0202824	0.0358941
chr3	35637001	35638000	ARPP21		Hypo	Hypo			-21.2156	2.8e-59	1.64e-59		-18.0248	3.7e-06	8.1e-06		-1.88199	0.800924	0.49198		-26.9398	4.05e-54	3.19e-54		-10.797	9.38e-11	5.34e-11						-2.2888	0.00103169	0.00242133	Down
chr3	35681001	35682000	ARPP21		Hypo	Hypo			-21.6891	3.13e-159	3.43e-159		1.73	1.3e-05	2.6e-05		1.27535	0.859412	0.514711		-21.5342	1.57e-90	1.72e-90		-21.9888	2.21e-73	4.6e-73						-2.2888	0.00103169	0.00242133	Down
chr3	35739001	35740000	ARPP21		Hypo	Hypo			-21.0428	1.13e-96	8.76e-97		-9.93185	0.944784	0.461466		1.92442	0.546556	0.380213		-25.991	1.74e-86	1.85e-86		-14.1348	5.29e-20	4.13e-20						-2.2888	0.00103169	0.00242133	Down
chr3	167576001	167577000	WDR49		Hypo	Hypo			-30.5502	2.76e-136	2.7e-136		-20.9007	2.13e-05	4.11e-05		9.31098	0.0733616	0.083227		-43.8265	5.19e-161	8.86e-161		-13.6149	5.81e-15	3.87e-15						-2.28762	1.92e-10	1.26e-09	Down
chr6	28258001	28259000	NKAPL		Hypo				-20.2689	1.5e-179	1.8e-179		-6.78123	0.00715749	0.00810745		1.10876	0.236308	0.206867		-23.8267	1.7e-129	2.45e-129		-15.9367	1.01e-55	1.66e-55						-2.28425	1.35e-19	2.64e-18	Down
chr6	28259001	28260000	NKAPL		Hyper				25.4264	0	0		1.58224	0.674239	0.362343		-3.59734	2.85e-47	3.17e-45		27.6668	0	0		22.4872	0	0						-2.28425	1.35e-19	2.64e-18	Down
chr17	4533001	4534000	SPNS2		Hypo	Hypo			-22.1593	0	0		-3.60591	1.25e-31	1.95e-30		-0.923401	0.199312	0.181822		-23.2123	0	0		-20.5298	2.51e-275	2.23e-274						-2.28274	1.16e-29	6.78e-28	Down
chr12	81079001	81080000	ACSS3		Hypo	Hypo			-27.9571	1.28e-67	8.02e-68		-3.01251	0.0996018	0.0789209		5.21865	0.0755633	0.0852195		-31.5028	1.64e-48	1.22e-48		-23.2716	3.59e-22	2.99e-22						-2.27716	6.6e-19	1.19e-17	Down
chr12	81150001	81151000	ACSS3		Hypo	Hypo			-28.5623	1.59e-261	2.59e-261		-3.88738	0.631746	0.345395		5.33428	0.00050628	0.00123778		-32.555	7.58e-196	1.53e-195		-23.3333	4.56e-83	1.06e-82						-2.27716	6.6e-19	1.19e-17	Down
chr12	57610001	57611000	ARHGEF25		Hyper	Hyper			16.5643	2.09e-296	3.83e-296		1.5422	0.000811511	0.00115371		-5.05977	5.28e-22	1.37e-20		19.6046	1.78e-250	4.48e-250		13.0027	3.16e-66	6.01e-66
chr10	116621001	116622000	PNLIPRP2		Hypo	Hypo			-22.9478	9.97e-114	8.58e-114		0.942844	0.165296	0.120165		-0.565221	0.32656	0.263098		-22.3287	1.17e-63	1.02e-63		-23.8367	1.08e-51	1.67e-51						-2.2722	0.0146619	0.0268588
chr13	113120001	113121000	F10		Hypo	Hypo			-19.7785	1.88e-55	1.06e-55		-1.36773	0.726164	0.382629		-0.935431	0.0116801	0.0184199		-19.9525	3.93e-33	2.41e-33		-19.5202	8.95e-27	8.41e-27						-2.27104	6.47e-20	1.31e-18	Down
chr13	113121001	113122000	F10		Hypo	Hypo			-26.9099	0	0		-8.18364	1.59e-25	1.82e-24		1.74121	0.0219849	0.0312719		-30.9443	0	0		-21.0194	1.05e-249	8.18e-249						-2.27104	6.47e-20	1.31e-18	Down
chr13	113141001	113142000	F10		Hypo	Hypo			-23.9298	0	0		-4.72977	1.38e-13	7.01e-13		-1.28527	0.0432537	0.0544781		-25.3527	0	0		-21.9082	2.37e-237	1.73e-236						-2.27104	6.47e-20	1.31e-18	Down
chr2	130963001	130964000	ARHGEF4		Hyper	Hyper			20.6229	0	0		-0.526621	3.34e-09	1.09e-08		-2.30896	3.21e-09	2.16e-08		21.2338	0	0		19.4515	0	0						0.193777	0.272161	0.351543
chr18	43273001	43274000	SYT4		Hypo	Hypo			-25.1953	1.96e-147	2.03e-147		-0.526423	0.0736393	0.0612503		-0.377414	0.471252	0.342664		-25.2926	5.48e-85	5.76e-85		-25.1436	2.69e-68	5.26e-68						-2.26434	8.19e-06	2.79e-05	Down
chr9	136745001	136746000	LCN6		Hypo	Hypo			-24.2705	0	0		-7.06149	0.0219192	0.0216703		2.9054	0.0357535	0.0466058		-28.3703	0	0		-18.4034	1.48e-104	4.3e-104						-2.26405	1.91e-11	1.41e-10	Down
chr2	131041001	131042000	ARHGEF4		Hyper	Hyper			19.8299	0	0		-5.90721	5.54e-09	1.77e-08		-3.15257	3.21e-11	2.83e-10		18.2972	1.42e-162	2.44e-162		21.0519	1.92e-154	8.45e-154						0.193777	0.272161	0.351543
chr6	41164001	41165000	TREM2		Hypo	Hypo	Hypo		-19.5655	4.22e-86	3.03e-86		-16.223	8.81e-30	1.25e-28		5.11047	0.0765453	0.0860896		-28.4616	1.18e-106	1.47e-106		-7.12819	5e-07	2.41e-07		-3.6188	0.000295973	0.00852997		1.72287	6.05e-12	4.78e-11	Up
chr19	935001	936000	ARID3A		Hyper	Hyper			16.3843	1.13e-159	1.24e-159		17.9086	1.9e-35	3.5e-34		-4.8437	0.338548	0.270065		26.7305	9.01e-226	2.06e-225		3.97818	0.00023315	9.55e-05						0.920289	3.17e-12	2.58e-11
chr17	81681001	81682000	ARL16		Hyper	Hyper			17.181	5.63e-143	5.7e-143		6.30715	2.52e-07	6.53e-07		-0.103616	0.0239503	0.0335645		19.8576	1.19e-117	1.59e-117		13.4468	4.06e-34	4.52e-34						-0.139896	0.1764	0.242187
chr2	164568001	164569000	GRB14		Hypo	Hypo			-28.2904	4.85e-205	6.45e-205		7.91183	0.38452	0.236422		1.78618	0.544693	0.379292		-25.4641	7.06e-96	8.07e-96		-31.5897	5.2e-112	1.62e-111						-2.25591	4.08e-11	2.9e-10	Down
chr2	164617001	164618000	GRB14		Hypo	Hypo			-25.5392	7.3e-63	4.39e-63		-4.9521	5.71e-05	0.000102178		4.52669	0.185598	0.17225		-29.4121	3.67e-53	2.86e-53		-19.9333	5.78e-17	4.11e-17						-2.25591	4.08e-11	2.9e-10	Down
chr3	158709001	158710000	RARRES1		Hypo	Hypo			-16.6073	1.19e-42	5.94e-43		-8.91628	3.24e-05	6.04e-05		-4.23865	0.000179107	0.000494491		-18.9295	1.34e-30	7.89e-31		-14.2519	3.72e-14	2.4e-14						-2.25537	2.29e-11	1.68e-10	Down
chr7	128827001	128828000	FLNC		Hypo	Hypo			-19.069	2.24e-289	4.02e-289		-7.07772	0.361181	0.225132		2.77942	0.0219218	0.031197		-23.0332	6.71e-264	1.78e-263		-13.176	4.38e-41	5.62e-41						-2.25481	1.36e-08	7.01e-08	Down
chr7	128841001	128842000	FLNC		Hypo	Hypo			-28.5573	0	0		-5.15215	1.24e-10	4.77e-10		5.64552	0.956361	0.550562		-32.8694	5.37e-272	1.47e-271		-22.0717	1.78e-79	3.99e-79						-2.25481	1.36e-08	7.01e-08	Down
chr7	12689001	12690000	ARL4A		Hyper	Hyper			22.8155	4.91e-141	4.92e-141		-3.73279	0.0427499	0.0385934		-2.37769	0.00661284	0.0113976		22.203	5.07e-74	4.85e-74		23.5581	9.89e-64	1.82e-63						-0.775777	4.3e-06	1.53e-05
chr1	202134001	202135000	ARL8A		Hyper	Hyper			16.0991	8.11e-114	6.99e-114		4.86475	0.846946	0.427635		-2.32323	0.0013848	0.00298162		19.0701	2.54e-84	2.66e-84		11.8821	4.16e-35	4.72e-35						-0.100995	0.281834	0.362297
chr7	99392001	99393000	ARPC1B		Hyper	Hyper			15.2093	1.33e-284	2.34e-284		20.1461	0.165016	0.119993		-3.78934	4.02e-08	2.29e-07		26.3726	0	0		2.43716	2.9e-27	2.76e-27						1.39372	1.1e-22	3.1e-21	Up
chr7	99393001	99394000	ARPC1B		Hyper	Hyper			16.2294	3.7e-281	6.44e-281		12.5793	3.2e-24	3.4e-23		-2.08426	0.000136333	0.000387997		23.3196	9.93e-267	2.67e-266		8.65612	1.61e-51	2.47e-51						1.39372	1.1e-22	3.1e-21	Up
chr10	133519001	133520000	CYP2E1		Hypo	Hypo			-24.199	1.03e-237	1.54e-237		3.54831	0.859105	0.432024		0.473714	0.0627554	0.0734453		-22.8596	1.41e-136	2.11e-136		-25.9342	2.95e-100	8.26e-100						-2.24821	6.51e-10	3.98e-09	Down
chr10	133523001	133524000	CYP2E1		Hypo	Hypo			-22.1078	4.53e-221	6.42e-221		-1.17303	0.46514	0.274115		-3.63992	0.00134881	0.00291318		-21.0657	1.34e-118	1.8e-118		-23.5326	4.45e-107	1.33e-106						-2.24821	6.51e-10	3.98e-09	Down
chr15	48121001	48122000	SLC24A5		Hypo	Hypo			-19.7048	1.16e-181	1.4e-181		1.89371	3e-05	5.63e-05		0.447609	8.57e-06	3.2e-05		-18.989	9.48e-93	1.06e-92		-20.4351	4.02e-92	1.03e-91						-2.24573	2.49e-08	1.24e-07	Down
chr11	75313001	75314000	ARRB1		Hyper	Hyper			15.3978	6.11e-71	3.92e-71		-4.1549	0.333981	0.211639		-5.20625	8.01e-14	9.6e-13		15.7652	1.14e-49	8.51e-50		14.7138	8.09e-29	7.99e-29						-0.784935	1.5e-06	5.77e-06
chr1	43936001	43937000	ARTN		Hyper	Hyper			15.4703	0	0		7.91951	1.34e-13	6.79e-13		-3.36932	0.0858032	0.0943118		20.6858	0	0		9.39699	2.02e-235	1.46e-234						3.25897	1.17e-36	1.42e-34	Up
chrX	25012001	25013000	ARX		Hyper	Hyper			17.1403	0	0		-4.40667	0.000181628	0.000296001		-5.15093	0.747299	0.47002		17.1287	3.77e-252	9.59e-252		16.3845	1.42e-239	1.05e-238						-2.13518	1.79e-07	7.9e-07	Down
chr12	102956001	102957000	ASCL1		Hyper	Hyper			19.7479	0	0		-1.44848	0.00054632	0.000805383		-2.68164	1.13e-05	4.11e-05		20.2343	0	0		19.0011	0	0						-1.70809	0.000504136	0.00125402	Down
chr8	61689001	61690000	ASPH		Hyper	Hyper			32.1354	3.54e-102	2.84e-102		13.7984	0.48894	0.284738		0.526942	0.00351127	0.00663903		37.3694	7.13e-77	7e-77		24.098	9.16e-32	9.69e-32						0.205584	0.123298	0.177522
chr8	109361001	109362000	PKHD1L1		Hypo	Hypo			-24.888	3.06e-53	1.69e-53		0.399665	0.00154403	0.00206339		-1.04829	0.573355	0.393093		-24.3031	2.39e-30	1.41e-30		-25.7511	4.1e-22	3.4e-22						-2.23057	1.17e-08	6.1e-08	Down
chr17	81992001	81993000	ASPSCR1		Hyper	Hyper			17.7435	0	0		5.22437	3.55e-14	1.89e-13		1.60955	1.2e-14	1.56e-13		19.2397	0	0		15.6249	5.48e-195	3.14e-194						0.0554054	0.594218	0.676375
chr20	32360001	32361000	ASXL1		Hyper	Hyper			19.9312	3.3e-115	2.87e-115		-2.0701	0.764484	0.397159		0.864544	4.82e-18	8.79e-17		18.643	3.61e-58	2.96e-58		21.5776	1.17e-60	2.08e-60						0.443517	2.31e-07	1.01e-06
chr19	3881001	3882000	ATCAY		Hyper	Hyper			15.6436	0	0		3.13248	4e-07	1.01e-06		-0.533126	0.636199	0.421918		17.2327	0	0		13.5671	7.13e-164	3.35e-163						0.0909897	0.377866	0.465013
chr12	6934001	6935000	ATN1		Hyper	Hyper			15.8804	3.88e-49	2.07e-49		5.82907	0.000264065	0.000416592		0.156429	0.0138692	0.0212782		18.7427	4.23e-35	2.66e-35		13.0701	1.29e-14	8.44e-15						0.150337	0.169579	0.233988
chr2	229711001	229712000	DNER		Hypo	Hypo			-19.1424	6.04e-114	5.21e-114		-4.27689	0.00705466	0.00800435		2.18893	0.140474	0.139052		-21.838	3.35e-90	3.67e-90		-15.3722	1.54e-31	1.62e-31						-2.22076	5.91e-09	3.19e-08	Down
chr14	104088001	104089000	ASPG		Hypo	Hypo			-16.125	3.55e-153	3.77e-153		-8.41396	4.22e-18	3.06e-17		2.48195	0.120418	0.123315		-20.7193	3.18e-144	4.97e-144		-9.82337	1.02e-22	8.61e-23						-2.21722	7.38e-12	5.75e-11	Down
chr1	116416001	116417000	ATP1A1-AS1		Hyper	Hyper			16.9262	2.14e-21	8.29e-22		-2.17816	0.0967187	0.0770088		-15.1196	1.33e-09	9.42e-09		22.0626	2.59e-23	1.36e-23		9.12112	0.00346232	0.00128963
chr12	53677001	53678000	ATP5MC2		Hyper	Hyper			21.0106	0	0		-4.71169	3.7e-60	1.6e-58		-0.74437	0.438735	0.325605		19.2328	0	0		23.2002	0	0
chr6	42727001	42728000	ATP6V0CP3		Hyper	Hyper			17.2125	0	0		-4.55023	2.83e-52	9.5e-51		-6.50663	1.15e-30	5.54e-29		17.8126	0	0		15.8562	0	0
chr16	20698001	20699000	ACSM1		Hypo	Hypo			-31.5487	3.1e-218	4.34e-218		-11.5397	0.936522	0.458672		5.5344	0.178201	0.167062		-38.6562	3.02e-184	5.77e-184		-21.5822	1.29e-46	1.83e-46						-2.2087	2.36e-17	3.58e-16	Down
chr14	70080001	70081000	SLC8A3		Hypo	Hypo			-21.9821	1.79e-158	1.95e-158		-6.95488	0.425543	0.255839		-1.88509	1.07e-05	3.91e-05		-24.2809	2.35e-109	2.96e-109		-19.2111	3.27e-55	5.34e-55						-2.206	2.46e-08	1.22e-07	Down
chr12	8842001	8843000	A2ML1		Hypo	Hypo			-15.1113	2.77e-148	2.89e-148		-9.75924	1.58e-06	3.67e-06		2.32261	0.495569	0.355065		-20.2624	1.41e-138	2.13e-138		-8.18058	3.57e-24	3.14e-24						-2.20464	3.12e-10	1.99e-09	Down
chr15	25077001	25078000	SNORD116-12		Hypo	Hypo			-21.8642	8.89e-107	7.34e-107		-8.22346	0.296727	0.192822		0.260175	0.730412	0.462843		-25.6903	3.5e-83	3.62e-83		-17.2066	7.14e-33	7.74e-33						-2.20219	0.0470244	0.0759299
chr1	204375001	204376000	PLEKHA6		Hypo	Hypo			-17.53	2.7e-58	1.56e-58		-1.14009	0.682913	0.365761		3.38466	0.0302733	0.0406789		-19.4287	3.48e-40	2.34e-40		-14.9039	5.59e-19	4.23e-19						-2.2	2.75e-18	4.61e-17	Down
chr7	100892001	100893000	ACHE		Hypo	Hypo			-15.6649	0	0		2.39659	3.27e-43	8.09e-42		1.96574	0.8932	0.5274		-15.2526	0	0		-15.6834	3.25e-297	3.19e-296						-2.19851	3.19e-11	2.3e-10	Down
chr7	100899001	100900000	ACHE		Hypo	Hypo			-15.5318	1.89e-41	9.36e-42		-2.94156	0.221525	0.152495		-2.5909	0.324378	0.261823		-15.8836	1.82e-20	9.12e-21		-15.533	4.31e-20	3.37e-20						-2.19851	3.19e-11	2.3e-10	Down
chr6	16758001	16759000	ATXN1-AS1		Hyper	Hyper			17.547	1.88e-90	1.39e-90		4.03431	0.0271804	0.0261289		-1.71292	0.0481522	0.0594216		19.9161	1.57e-68	1.43e-68		14.1689	9.41e-25	8.4e-25
chr12	63150001	63151000	AVPR1A		Hyper	Hyper			18.8697	0	0		0.135747	0.8679	0.43509		-1.38821	1.91e-06	8.14e-06		19.5048	0	0		17.9808	0	0						0.618077	0.0214797	0.0377639
chr1	159289001	159290000	FCER1A		Hypo	Hypo			-23.8278	4.18e-46	2.16e-46		-0.330994	0.045763	0.0408905		-1.34293	0.00811433	0.0135587		-23.3809	5.97e-25	3.23e-25		-24.3928	1.59e-21	1.3e-21						-2.19299	4.31e-13	3.9e-12	Down
chr1	159299001	159300000	FCER1A		Hypo	Hypo			-22.9135	2.16e-146	2.22e-146		0.507334	0.101407	0.0801115		1.33358	0.0259789	0.0358841		-23.2387	5.38e-87	5.75e-87		-22.4125	7.22e-56	1.19e-55						-2.19299	4.31e-13	3.9e-12	Down
chr11	58731001	58732000	GLYAT		Hypo	Hypo			-29.095	1.66e-230	2.43e-230		1.76972	0.000141721	0.000235718		1.66656	0.796667	0.490268		-28.9061	6.5e-140	9.94e-140		-29.0092	1.6e-92	4.12e-92						-2.1907	0.000256873	0.000674761	Down
chr11	125240001	125241000	PKNOX2		Hypo	Hypo			-17.9528	2.94e-50	1.59e-50		-3.73476	0.875021	0.437546		-2.81277	0.762859	0.476445		-18.1462	5.07e-30	2.97e-30		-17.2242	3.91e-24	3.43e-24						-2.19034	4.44e-13	4.02e-12	Down
chr11	125329001	125330000	PKNOX2		Hypo	Hypo			-24.2196	1.61e-206	2.15e-206		-5.32158	0.000136574	0.000227861		3.52681	0.000313208	0.000810775		-27.5956	4.74e-167	8.35e-167		-18.7472	2.22e-51	3.4e-51						-2.19034	4.44e-13	4.02e-12	Down
chr11	125330001	125331000	PKNOX2		Hypo	Hypo			-17.6402	2.44e-161	2.7e-161		-7.82619	0.0014209	0.00191498		3.36272	0.148305	0.145057		-22.1031	6.22e-150	1e-149		-10.9142	1.3e-26	1.22e-26						-2.19034	4.44e-13	4.02e-12	Down
chr11	125331001	125332000	PKNOX2		Hypo	Hypo			-19.9926	9.96e-121	8.94e-121		-12.2655	0.0143719	0.0150023		-1.84105	0.00185842	0.00384522		-24.0226	1.96e-98	2.28e-98		-13.5982	1.09e-30	1.12e-30						-2.19034	4.44e-13	4.02e-12	Down
chr12	63151001	63152000	AVPR1A		Hyper	Hyper			17.4563	0	0		-2.46633	0.261214	0.174176		-1.5785	1.48e-07	7.7e-07		17.0464	0	0		17.9342	0	0						0.618077	0.0214797	0.0377639
chr6	112349001	112350000	RFPL4B		Hypo	Hypo			-21.4859	0	0		-7.8654	0.225024	0.154462		0.765171	0.949783	0.548206		-25.3448	2.41e-233	5.66e-233		-16.7142	6.39e-101	1.8e-100						-2.18543	1.54e-05	5.03e-05	Down
chr6	112350001	112351000	RFPL4B		Hypo	Hypo			-16.5433	9.6e-285	1.69e-284		-1.8372	3.23e-10	1.18e-09		-1.4499	4.16e-05	0.000134047		-16.7319	2.57e-164	4.47e-164		-16.3446	2.05e-122	7.01e-122						-2.18543	1.54e-05	5.03e-05	Down
chr2	115064001	115065000	DPP10		Hypo				-20.0952	5.11e-51	2.78e-51		-2.72673	0.240202	0.162757		11.5223	0.000492022	0.00120688		-25.7068	3.26e-50	2.46e-50		-11.4579	4.01e-08	2.04e-08						-2.17957	0.00499366	0.0101999
chr2	115162001	115163000	DPP10		Hyper				19.3635	0	0		-2.57853	9.09e-12	3.9e-11		-1.28758	0.0886204	0.096768		18.7994	0	0		20.0903	0	0						-2.17957	0.00499366	0.0101999
chr2	115163001	115164000	DPP10		Hyper				18.3917	0	0		-2.62918	0.202432	0.141675		-3.48639	3.31e-09	2.23e-08		18.6857	0	0		17.8285	0	0						-2.17957	0.00499366	0.0101999
chr14	24508001	24509000	CMA1		Hypo	Hypo			-17.6268	1.04e-29	4.53e-30		-1.94491	0.55459	0.313397		8.26147	0.26424	0.2249		-22.0642	7.16e-27	3.99e-27		-11.8578	3.11e-07	1.51e-07						-2.17822	1.85e-08	9.4e-08	Down
chr6	49636001	49637000	RHAG		Hypo	Hypo			-27.8377	1.23e-101	9.86e-102		-2.50528	0.0495323	0.0437494		1.97899	0.032407	0.0430177		-29.6717	1.14e-68	1.04e-68		-25.1874	7.11e-42	9.26e-42						-2.17721	0.000408289	0.00103091	Down
chr6	49637001	49638000	RHAG		Hypo	Hypo			-20.0886	1.3e-95	9.97e-96		-1.22497	0.222846	0.153232		0.780071	0.839449	0.507067		-20.9606	2.51e-60	2.11e-60		-18.9556	4.97e-38	5.99e-38						-2.17721	0.000408289	0.00103091	Down
chr11	30014001	30015000	KCNA4		Hypo				-30.9414	1.26e-62	7.56e-63		-1.74743	0.0565811	0.0489979		5.76768	0.102108	0.108358		-34.0395	1.06e-45	7.59e-46		-26.5244	1.33e-20	1.05e-20						-2.17718	0.000312883	0.000809307	Down
chr11	30016001	30017000	KCNA4		Hyper				17.6729	0	0		1.4978	7.06e-12	3.07e-11		-4.43818	1.38e-14	1.78e-13		20.1223	0	0		14.1864	2.27e-194	1.29e-193						-2.17718	0.000312883	0.000809307	Down
chr5	139793001	139794000	PSD2		Hypo	Hypo			-22.3228	2.46e-96	1.9e-96		-9.69865	1.31e-06	3.06e-06		-3.95258	0.0581363	0.0690669		-25.2597	1.6e-65	1.42e-65		-19.5137	2.91e-34	3.25e-34						-2.17623	1.75e-12	1.47e-11	Down
chr16	30023001	30024000	C16orf92		Hypo	Hypo			-21.5928	4.73e-232	6.97e-232		-9.1509	1.38e-08	4.2e-08		-1.59936	0.00265186	0.00522089		-25.1373	1.08e-166	1.91e-166		-17.5857	2.61e-61	4.66e-61						-2.175	0.00137524	0.00313968	Down
chr9	137438001	137439000	ENTPD8		Hypo	Hypo			-28.6422	0	0		-2.25004	0.000681913	0.000984619		-0.23792	1.91e-13	2.18e-12		-29.5417	0	0		-27.5296	0	0						-2.17248	1.51e-05	4.93e-05	Down
chr6	2750001	2751000	MYLK4		Hypo	Hypo			-16.0127	1.19e-51	6.51e-52		1.8469	0.0444931	0.0399238		0.853258	0.0451151	0.0564023		-15.4469	4.73e-27	2.65e-27		-16.4405	2.6e-25	2.35e-25						-2.17104	8.46e-25	2.95e-23	Down
chr6	2751001	2752000	MYLK4		Hypo	Hypo			-15.1608	1.33e-69	8.43e-70		5.87677	0.966918	0.468627		-1.67595	0.00972627	0.0157977		-11.7592	1.4e-27	7.89e-28		-19.3119	2.01e-42	2.65e-42						-2.17104	8.46e-25	2.95e-23	Down
chr16	48146001	48147000	ABCC12		Hypo	Hypo			-18.493	5.82e-142	5.86e-142		-5.31776	0.159778	0.116829		2.28335	0.341893	0.272026		-21.7911	4.87e-107	6.04e-107		-14.19	2.87e-37	3.4e-37						-2.16646	0.0038446	0.00804251	Down
chr12	57627001	57628000	B4GALNT1		Hyper	Hyper			24.3154	0	0		0.0437703	2.87e-05	5.4e-05		-2.22297	0.118013	0.121401		25.1798	0	0		22.913	0	0						2.37719	8.78e-19	1.56e-17	Up
chr17	81038001	81039000	BAIAP2		Hyper	Hyper			19.307	0	0		0.261375	0.275147	0.181568		2.09581	0.0311872	0.0416842		18.5711	1.78e-183	3.39e-183		20.4055	6.61e-130	2.41e-129						-0.522226	0.000218638	0.000582104
chr8	41312001	41313000	SFRP1		Hypo	Hypo			-18.5274	9.68e-90	7.14e-90		-4.44306	0.000285618	0.000447427		7.00083	0.0151562	0.022911		-23.2655	1.41e-82	1.46e-82		-11.8216	1.91e-15	1.29e-15						-2.1594	5.58e-09	3.03e-08	Down
chr17	81052001	81053000	BAIAP2		Hyper	Hyper			23.4211	0	0		-0.190431	1.33e-05	2.66e-05		-6.89106	3.75e-26	1.32e-24		25.9598	0	0		19.2592	0	0						-0.522226	0.000218638	0.000582104
chr17	81053001	81054000	BAIAP2		Hyper	Hyper			16.2145	0	0		0.691475	0.00597821	0.00691427		-1.58216	1.91e-05	6.63e-05		17.1249	0	0		14.8513	1.89e-183	1e-182						-0.522226	0.000218638	0.000582104
chr7	138626001	138627000	SVOPL		Hypo	Hypo			-17.9604	9.61e-90	7.09e-90		-4.44465	0.125361	0.0955437		3.77861	1.69e-07	8.68e-07		-21.5979	1.21e-69	1.11e-69		-13.3747	4.47e-26	4.12e-26						-2.15593	1.51e-09	8.81e-09	Down
chr7	138678001	138679000	SVOPL		Hypo	Hypo			-16.9083	3.24e-96	2.5e-96		-15.0369	3.22e-14	1.72e-13		-0.472342	0.0301068	0.0404967		-23.5195	1.59e-79	1.6e-79		-8.95491	1.48e-21	1.21e-21						-2.15593	1.51e-09	8.81e-09	Down
chr7	138679001	138680000	SVOPL		Hypo	Hypo			-16.6552	2.52e-125	2.32e-125		-7.94009	5.3e-12	2.33e-11		5.02161	2.2e-11	1.98e-10		-22.0796	1.43e-127	2.03e-127		-9.11792	1.88e-18	1.4e-18						-2.15593	1.51e-09	8.81e-09	Down
chr19	41755001	41756000	CEACAM6		Hypo	Hypo			-16.0878	1.79e-104	1.45e-104		-0.256843	0.000208245	0.000335489		-1.99537	0.33607	0.268623		-15.3191	9.24e-58	7.56e-58		-17.0576	4.47e-52	6.93e-52						-2.14743	7.63e-11	5.25e-10	Down
chr17	81058001	81059000	BAIAP2		Hyper	Hyper			16.1443	2.32e-163	2.59e-163		2.6063	0.00269951	0.00340665		-0.400911	0.583026	0.397617		17.4603	1.29e-107	1.61e-107		14.4531	6.6e-45	9.07e-45						-0.522226	0.000218638	0.000582104
chr12	109138001	109139000	ACACB		Hypo	Hypo			-29.3138	9.33e-244	1.43e-243		-17.9708	9.94e-08	2.72e-07		0.616373	0.356729	0.280591		-37.0529	6.93e-210	1.48e-209		-18.4658	5.87e-47	8.36e-47						-2.13924	4.02e-25	1.45e-23	Down
chr12	109139001	109140000	ACACB		Hypo	Hypo			-16.7869	1.36e-165	1.53e-165		-3.82428	0.0665217	0.0562145		2.34522	0.658103	0.431738		-19.1716	4.23e-128	6.03e-128		-13.0021	1.06e-38	1.3e-38						-2.13924	4.02e-25	1.45e-23	Down
chr12	109151001	109152000	ACACB		Hypo	Hypo			-21.5369	8.3e-116	7.23e-116		-0.132091	0.0271575	0.0261083		1.41622	0.27515	0.231809		-22.0922	7.19e-75	6.93e-75		-20.5439	1.06e-40	1.34e-40						-2.13924	4.02e-25	1.45e-23	Down
chr1	205937001	205938000	SLC26A9		Hypo	Hypo			-28.8986	4.07e-191	5.13e-191		-5.9672	0.36758	0.228224		7.11602	0.443408	0.328069		-34.3209	9.08e-160	1.54e-159		-21.2377	8.42e-46	1.18e-45						-2.13857	2.39e-08	1.19e-07	Down
chr1	205944001	205945000	SLC26A9		Hypo	Hypo			-18.3203	5.6e-112	4.77e-112		-4.77159	3.51e-06	7.71e-06		3.78581	0.329238	0.264699		-21.7808	1.31e-96	1.5e-96		-13.2234	2.81e-23	2.41e-23						-2.13857	2.39e-08	1.19e-07	Down
chr1	90716001	90717000	BARHL2		Hyper	Hyper			20.908	0	0		-0.859519	0.0182025	0.0184409		-2.81563	3.25e-10	2.53e-09		21.5929	0	0		19.6368	0	0						2.07025	0.0364697	0.0605666
chr5	64504001	64505000	RGS7BP		Hypo				-20.1052	5.8e-36	2.71e-36		-5.84759	3.43e-05	6.38e-05		3.32736	0.149159	0.145679		-23.5634	1.36e-30	8.03e-31		-14.3884	5.87e-08	2.96e-08						-2.13468	5.28e-07	2.18e-06	Down
chr5	64507001	64508000	RGS7BP		Hyper				16.0331	2.79e-230	4.09e-230		4.94704	7.81e-09	2.44e-08		-2.52565	3.53e-06	1.43e-05		19.4798	2.99e-183	5.69e-183		12.0071	1.56e-67	3.03e-67						-2.13468	5.28e-07	2.18e-06	Down
chr11	19202001	19203000	CSRP3		Hypo	Hypo			-27.2776	7.23e-142	7.28e-142		-8.06415	0.332525	0.210938		1.4276	0.0839992	0.0927234		-31.6019	8.95e-101	1.06e-100		-22.1101	3.87e-43	5.15e-43						-2.12557	0.00546135	0.0110821
chr11	19203001	19204000	CSRP3		Hypo	Hypo			-20.7762	0	0		-5.99512	0.835841	0.4236		1.68294	0.348488	0.275833		-24.0745	1.39e-231	3.24e-231		-16.3964	2.8e-93	7.3e-93						-2.12557	0.00546135	0.0110821
chr21	39866001	39867000	PCP4		Hypo	Hypo			-25.328	5.94e-197	7.65e-197		-3.88011	0.413457	0.250239		4.21793	8.43e-07	3.84e-06		-28.6644	4.33e-146	6.82e-146		-20.5664	1.64e-58	2.81e-58						-2.12093	0.00614987	0.0123299
chr1	26043001	26044000	SLC30A2		Hypo	Hypo			-24.2749	2.55e-140	2.55e-140		-0.326537	0.301494	0.195267		4.62058	1.82e-05	6.34e-05		-26.4068	1.53e-95	1.74e-95		-21.4596	6.57e-49	9.68e-49						-2.10937	3.63e-07	1.53e-06	Down
chr1	26049001	26050000	SLC30A2		Hypo	Hypo			-17.5806	1.03e-49	5.52e-50		-4.62693	0.0308098	0.0291358		3.18235	0.816372	0.498		-20.6468	1.22e-41	8.35e-42		-12.8376	7.42e-15	4.92e-15						-2.10937	3.63e-07	1.53e-06	Down
chr1	90717001	90718000	BARHL2		Hyper	Hyper			25.1908	0	0		-3.34726	6.38e-10	2.26e-09		-4.57097	0.0214663	0.0306557		25.7045	0	0		24.4808	0	0						2.07025	0.0364697	0.0605666
chr1	90718001	90719000	BARHL2		Hyper	Hyper			19.7811	0	0		0.697006	0.194185	0.136975		-2.23264	1e-06	4.5e-06		20.9555	0	0		18.0259	0	0						2.07025	0.0364697	0.0605666
chr6	116880001	116881000	RFX6		Hypo	Hypo			-15.2684	6.97e-45	3.57e-45		-5.89549	2.39e-06	5.38e-06		5.43218	0.732731	0.4638		-19.9791	1.22e-46	8.81e-47		-8.65146	1.06e-10	6.01e-11						-2.10104	5.64e-06	1.97e-05	Down
chr1	18856001	18857000	TAS1R2		Hypo	Hypo			-21.5196	3.79e-91	2.82e-91		-2.13944	0.962468	0.467209		-4.94955	2.83e-07	1.4e-06		-20.4787	1.78e-43	1.24e-43		-23.2888	4.55e-49	6.72e-49						-2.09633	8.75e-05	0.000250881	Down
chr1	18857001	18858000	TAS1R2		Hypo	Hypo			-25.554	1.95e-186	2.4e-186		-8.10998	5.46e-05	9.8e-05		-1.72838	0.0100093	0.0161791		-27.9629	3.24e-131	4.7e-131		-21.5813	1.25e-55	2.05e-55						-2.09633	8.75e-05	0.000250881	Down
chr1	90719001	90720000	BARHL2		Hyper	Hyper			19.3221	0	0		-0.91607	0.674304	0.362359		-3.72742	5.76e-08	3.2e-07		20.4513	0	0		17.64	0	0						2.07025	0.0364697	0.0605666
chrX	3006001	3007000	ARSH		Hypo	Hypo			-17.6808	2.97e-166	3.36e-166		0.665186	0.265679	0.176571		-0.580761	0.555522	0.3846		-17.1337	3.32e-94	3.76e-94		-18.3796	3.87e-70	7.76e-70						-2.09034	5.6e-10	3.46e-09	Down
chr19	49069001	49070000	KCNA7		Hypo	Hypo			-16.2222	1.9e-45	9.81e-46		-0.715913	0.157338	0.11535		3.51942	0.0737689	0.0835916		-17.8864	6.19e-36	3.93e-36		-13.6511	2.35e-11	1.37e-11						-2.08659	9.37e-21	2.1e-19	Down
chr21	30881001	30882000	KRTAP11-1		Hypo	Hypo			-25.3925	0	0		-5.07566	2.21e-05	4.25e-05		4.14845	0.570776	0.391822		-29.3747	0	0		-20.1505	3.2e-217	2.1e-216						-2.08374	0.0406643	0.0667947
chr21	30882001	30883000	KRTAP11-1		Hypo	Hypo			-28.2417	0	0		-3.19531	0.770545	0.399358		1.48165	0.121158	0.123903		-30.3489	2.15e-219	4.78e-219		-25.672	1.12e-128	4.04e-128						-2.08374	0.0406643	0.0667947
chr16	75238001	75239000	BCAR1		Hyper	Hyper			18.6441	6.71e-185	8.22e-185		7.10993	2.37e-10	8.82e-10		-0.342029	4.15e-09	2.75e-08		21.9015	4.75e-132	6.93e-132		14.4495	2.48e-47	3.56e-47						0.341818	0.00372304	0.00780738
chr16	75245001	75246000	BCAR1		Hyper	Hyper			18.3826	1.23e-208	1.66e-208		-6.85088	0.886027	0.441335		-6.90983	1e-39	7.93e-38		17.6287	2.57e-136	3.85e-136		17.5697	5.45e-68	1.06e-67						0.341818	0.00372304	0.00780738
chr9	89602001	89603000	GADD45G		Hypo	Hypo			-29.3994	7.29e-133	6.99e-133		-14.9729	0.000176915	0.000289061		2.50141	0.106918	0.112381		-36.5713	4.56e-118	6.1e-118		-19.097	4.33e-25	3.89e-25						-2.07542	8.56e-19	1.52e-17	Down
chr16	75253001	75254000	BCAR1		Hyper	Hyper			21.473	4.58e-184	5.59e-184		-2.92796	1.73e-10	6.54e-10		-6.75697	1.4e-21	3.49e-20		22.9526	1.04e-111	1.34e-111		19.1236	6.57e-76	1.41e-75						0.341818	0.00372304	0.00780738
chr4	52075001	52076000	SPATA18		Hypo	Hypo			-15.6913	1.41e-184	1.73e-184		-3.86869	0.01161	0.0124412		-0.178323	0.435719	0.323961		-17.3806	1.79e-120	2.43e-120		-13.6902	5.43e-72	1.11e-71						-2.06416	1.32e-21	3.23e-20	Down
chr1	43269001	43270000	TMEM125		Hypo	Hypo			-19.3121	8.9e-176	1.05e-175		4.91234	0.943513	0.461045		-1.09607	0.00496981	0.00894032		-16.7013	3.01e-82	3.09e-82		-22.7097	3.09e-98	8.47e-98						-2.06266	7.31e-17	1.06e-15	Down
chr19	50854001	50855000	KLK3		Hypo	Hypo			-23.6004	7.09e-130	6.69e-130		-1.59076	0.0629585	0.053671		1.87491	0.435172	0.323689		-24.943	1.51e-91	1.67e-91		-21.4773	3.15e-37	3.73e-37						-2.05525	0.00957379	0.0183356
chr19	50856001	50857000	KLK3		Hypo	Hypo			-18.0976	1.5e-123	1.37e-123		-12.5145	0.00742157	0.00837363		-0.207009	0.000130873	0.000374179		-23.6506	2.27e-108	2.84e-108		-11.343	1.04e-24	9.23e-25						-2.05525	0.00957379	0.0183356
chr4	70197001	70198000	ODAM		Hypo	Hypo			-21.2874	1.02e-65	6.3e-66		3.75329	0.0969565	0.0771532		9.13106	0.996648	0.56463		-24.0672	1.51e-49	1.13e-49		-18.6894	9.09e-22	7.46e-22						-2.04302	0.0200412	0.0355412
chr4	70198001	70199000	ODAM		Hypo	Hypo			-16.9904	1.97e-60	1.16e-60		2.15502	0.937823	0.459116		4.23994	0.96344	0.553105		-17.5673	8.64e-39	5.69e-39		-15.4824	1.1e-25	1.01e-25						-2.04302	0.0200412	0.0355412
chr17	10518001	10519000	MYH1		Hypo	Hypo			-18.8286	2.26e-167	2.56e-167		-6.92021	0.0213316	0.0211653		1.11123	0.838648	0.506764		-22.1959	1.17e-134	1.73e-134		-14.1645	5.87e-44	7.92e-44						-2.04233	0.00280387	0.00602383	Down
chr12	24902001	24903000	BCAT1		Hyper	Hyper			15.2663	0	0		9.45723	2.29e-13	1.14e-12		-2.79779	7.44e-05	0.000226032		20.6849	0	0		8.42989	6.75e-147	2.8e-146						1.97102	4.54e-13	4.1e-12	Up
chr4	185504001	185505000	PDLIM3		Hypo	Hypo			-16.1459	2.88e-208	3.88e-208		-14.811	9.74e-08	2.67e-07		2.13237	5.68e-05	0.000177302		-23.5686	9.14e-249	2.29e-248		-6.6253	8.82e-20	6.84e-20						-2.03908	4.05e-08	1.95e-07	Down
chr12	24903001	24904000	BCAT1		Hyper	Hyper			18.2448	0	0		2.65037	7.35e-11	2.88e-10		-0.965096	0.0179086	0.026352		19.8032	0	0		16.1877	0	0						1.97102	4.54e-13	4.1e-12	Up
chr2	60546001	60547000	BCL11A		Hyper	Hyper			19.5059	6.68e-166	7.53e-166		13.7469	0.0202273	0.0202137		1.15951	0.959448	0.551669		25.2165	1.16e-150	1.88e-150		12.6291	1.51e-31	1.59e-31						-0.0487581	0.795124	0.856055
chr11	27722001	27723000	BDNF		Hyper	Hyper			15.2241	0	0		-4.02457	0.0639541	0.0543847		-2.13238	0.000901078	0.0020512		14.1863	0	0		16.0785	0	0						0.660613	0.0339589	0.0568447
chr11	27723001	27724000	BDNF		Hyper	Hyper			15.8046	0	0		-5.88631	7.43e-24	7.76e-23		-1.77298	0.0193107	0.0280673		13.9954	0	0		18.1088	0	0						0.660613	0.0339589	0.0568447
chr5	7395001	7396000	ADCY2		Hyper				18.8548	0	0		0.340003	5.13e-06	1.1e-05		-3.89032	0.929246	0.540669		20.5256	0	0		16.2953	1.07e-250	8.37e-250						-2.03272	1.36e-08	7.01e-08	Down
chr5	7770001	7771000	ADCY2		Hypo				-28.8328	2e-80	1.38e-80		-2.78744	0.92481	0.45457		-1.07465	0.0306523	0.0411054		-29.7179	6.65e-50	5e-50		-28.0051	2.3e-35	2.63e-35						-2.03272	1.36e-08	7.01e-08	Down
chr5	7780001	7781000	ADCY2		Hypo				-18.1632	2.35e-122	2.13e-122		-5.16879	0.886792	0.441606		2.21558	0.00130793	0.00283557		-21.5645	2.18e-83	2.26e-83		-14.1802	1.73e-35	1.99e-35						-2.03272	1.36e-08	7.01e-08	Down
chr5	7794001	7795000	ADCY2		Hypo				-35.2465	6.38e-198	8.25e-198		-8.49672	0.0175473	0.0178627		1.88347	0.243271	0.211393		-39.9319	1.65e-141	2.55e-141		-29.5517	6.72e-64	1.24e-63						-2.03272	1.36e-08	7.01e-08	Down
chr9	33749001	33750000	PRSS3		Hypo	Hypo			-16.6586	1.06e-97	8.28e-98		-0.27565	6.74e-09	2.13e-08		0.423094	0.148408	0.145135		-16.9501	3.12e-58	2.57e-58		-16.2513	1.4e-46	1.99e-46						-2.02844	1.26e-06	4.91e-06	Down
chr3	156289001	156290000	KCNAB1		Hypo				-35.9996	5.23e-153	5.56e-153		-1.0979	0.135241	0.101784		0.602105	0.235811	0.206547		-36.7259	1.68e-93	1.9e-93		-35.0259	5.62e-61	9.99e-61						-2.02297	4.49e-36	5.08e-34	Down
chr3	156291001	156292000	KCNAB1		Hyper				16.5076	0	0		-0.799667	1.35e-17	9.47e-17		-0.988452	0.0312713	0.0417709		16.5645	0	0		16.3757	0	0						-2.02297	4.49e-36	5.08e-34	Down
chr3	156294001	156295000	KCNAB1		Hypo				-42.3127	5.05e-110	4.25e-110		-1.46344	0.0038859	0.00471192		7.87572	5.76e-08	3.2e-07		-46.4343	1.91e-72	1.8e-72		-37.0951	6.16e-38	7.42e-38						-2.02297	4.49e-36	5.08e-34	Down
chr4	81030001	81031000	BMP3		Hyper				15.8294	0	0		-4.45875	5.35e-08	1.52e-07		0.188713	0.00309585	0.00595887		13.7495	0	0		18.3969	0	0						-2.02235	2.71e-07	1.17e-06	Down
chr4	81031001	81032000	BMP3		Hyper				17.1675	0	0		-3.76606	0.116876	0.0901823		-0.111726	0.219004	0.195408		15.619	0	0		19.2733	0	0						-2.02235	2.71e-07	1.17e-06	Down
chr4	81033001	81034000	BMP3		Hypo				-21.852	4.92e-59	2.87e-59		1.41467	0.249547	0.167886		6.86693	0.0124139	0.0193922		-24.0145	8.47e-43	5.87e-43		-18.5622	2.47e-20	1.94e-20						-2.02235	2.71e-07	1.17e-06	Down
chr7	153886001	153887000	DPP6		Hyper				22.8266	0	0		-2.28169	0.0339383	0.0316565		-3.45368	5.05e-05	0.00015946		23.2136	0	0		22.0416	9.46e-298	9.33e-297						-2.01948	3.13e-06	1.14e-05	Down
chr7	153887001	153888000	DPP6		Hyper				20.4729	0	0		0.993391	5.25e-21	4.61e-20		-3.18396	0.244697	0.21234		22.1637	0	0		17.9864	0	0						-2.01948	3.13e-06	1.14e-05	Down
chr7	154053001	154054000	DPP6		Hyper				21.594	0	0		-2.391	0.0823462	0.0672838		-2.7414	0.0439615	0.0552024		21.5761	0	0		21.2258	0	0						-2.01948	3.13e-06	1.14e-05	Down
chr7	154306001	154307000	DPP6		Hypo				-22.3758	0	0		-5.90333	6.08e-05	0.000108176		1.77779	2.8e-05	9.38e-05		-25.8037	0	0		-18.1226	1.33e-282	1.23e-281						-2.01948	3.13e-06	1.14e-05	Down
chr7	154875001	154876000	DPP6		Hypo				-19.4132	0	0		-2.82327	0.593196	0.329569		1.79146	0.891927	0.526903		-21.3727	0	0		-16.7579	2.11e-174	1.06e-173						-2.01948	3.13e-06	1.14e-05	Down
chr10	46047001	46048000	MSMB		Hypo	Hypo			-15.3112	1.45e-35	6.73e-36		-1.61762	0.494851	0.287338		-3.78454	0.114706	0.118764		-14.3031	4.53e-17	2.12e-17		-16.47	3.04e-22	2.54e-22						-2.01894	0.000323215	0.000834239	Down
chr8	81695001	81696000	SLC10A5		Hypo	Hypo			-18.7918	6.13e-113	5.25e-113		8.53637	5.95e-05	0.000106142		0.000765101	0.120986	0.123769		-15.1249	1.58e-42	1.09e-42		-23.6605	5.05e-72	1.03e-71						-2.01541	5.65e-18	9.14e-17	Down
chr8	81696001	81697000	SLC10A5		Hypo	Hypo			-20.1385	4.99e-114	4.3e-114		5.71078	0.0117094	0.0125362		0.904359	0.630941	0.419586		-18.2426	8.07e-51	6.14e-51		-23.049	1.53e-66	2.93e-66						-2.01541	5.65e-18	9.14e-17	Down
chr8	143211001	143212000	GPIHBP1		Hypo	Hypo			-27.7475	5.66e-293	1.03e-292		-6.91583	8.65e-10	3.02e-09		-4.08757	0.0959686	0.103112		-28.5073	3.06e-171	5.5e-171		-25.679	1.13e-148	4.76e-148						-1.99731	3.16e-11	2.28e-10	Down
chr8	143212001	143213000	GPIHBP1		Hypo	Hypo			-17.8742	0	0		-10.4562	7.19e-15	4.07e-14		1.12978	0.24711	0.213926		-22.7238	9.63e-306	2.98e-305		-11.1378	1.31e-53	2.08e-53						-1.99731	3.16e-11	2.28e-10	Down
chr8	143215001	143216000	GPIHBP1		Hypo	Hypo			-26.3262	0	0		-9.85246	2.23e-28	2.98e-27		-0.861175	0.103251	0.109305		-30.1045	0	0		-21.1132	7.66e-161	3.52e-160						-1.99731	3.16e-11	2.28e-10	Down
chr8	143216001	143217000	GPIHBP1		Hypo	Hypo			-22.1197	8.05e-73	5.24e-73		-7.28777	0.000196761	0.000318516		8.21997	0.00228407	0.00459203		-28.3347	1.28e-70	1.19e-70		-12.827	1.72e-10	9.68e-11						-1.99731	3.16e-11	2.28e-10	Down
chr17	1270001	1271000	BHLHA9		Hyper	Hyper			16.66	0	0		6.56914	0.0106482	0.0115331		-3.06384	1.91e-09	1.33e-08		20.7719	0	0		11.1389	8.62e-165	4.07e-164
chr6	96927001	96928000	KLHL32		Hypo	Hypo			-34.565	0	0		-10.3084	9.22e-08	2.53e-07		0.540367	0.00147488	0.00314948		-39.1341	0	0		-28.2853	1.38e-178	7.11e-178						-1.98753	7.05e-11	4.86e-10	Down
chr6	97009001	97010000	KLHL32		Hypo	Hypo			-20.4204	5.88e-82	4.09e-82		-5.65511	0.379843	0.234178		2.76753	0.00197109	0.0040435		-23.8996	1.54e-64	1.35e-64		-15.4769	1.04e-23	8.99e-24						-1.98753	7.05e-11	4.86e-10	Down
chr20	7941001	7942000	HAO1		Hypo	Hypo			-27.03	5.68e-185	6.95e-185		-3.47233	0.547025	0.310112		2.02913	0.167926	0.159623		-29.3852	9.26e-125	1.29e-124		-23.8837	7.44e-68	1.45e-67						-1.98723	0.0107704	0.0203833
chr8	19940001	19941000	LPL		Hyper				15.848	0	0		2.44942	0.141358	0.105578		-1.01528	0.182283	0.169894		17.2945	0	0		13.8298	0	0						-1.98447	6.21e-10	3.81e-09	Down
chr8	19941001	19942000	LPL		Hypo				-19.7975	6.54e-135	6.34e-135		-5.68595	0.00931482	0.0102448		2.4679	0.000118718	0.000342769		-23.1782	8.79e-104	1.07e-103		-15.0243	6.24e-35	7.06e-35						-1.98447	6.21e-10	3.81e-09	Down
chrX	33213001	33214000	DMD		Hypo	Hypo			-15.4861	8.49e-73	5.52e-73		-2.32728	4.29e-15	2.47e-14		1.88595	0.275605	0.232074		-17.3142	1.93e-55	1.54e-55		-13.101	5.16e-21	4.14e-21						-1.97758	2.87e-14	3e-13	Down
chr15	74722001	74723000	CYP1A1		Hypo	Hypo			-18.9823	0	0		-4.19212	0.00363155	0.00443686		0.84663	0.316734	0.257217		-21.1718	5.46335057773401e-310	0		-16.133	1.03e-150	4.42e-150						-1.97601	0.00371829	0.00779903	Down
chr6	19834001	19835000	ID4		Hypo	Hypo			-22.2172	4.97e-59	2.89e-59		-6.86009	0.0193459	0.0194419		-0.43268	0.00246076	0.00489314		-25.1295	2.65e-44	1.87e-44		-18.7021	1.68e-20	1.33e-20						-1.97588	7.47e-19	1.34e-17	Down
chr19	54414001	54415000	TTYH1		Hypo	Hypo			-15.3021	7.1e-16	2.52e-16		-5.59747	0.646526	0.351439		7.59561	0.419537	0.315348		-20.7155	5.02e-17	2.34e-17		-7.52246	0.00121961	0.000472574						-1.97426	9.49e-25	3.31e-23	Down
chr20	63005001	63006000	BHLHE23		Hyper	Hyper			20.178	0	0		-3.88263	0.336363	0.212856		-2.22532	1.5e-10	1.21e-09		19.4631	0	0		21.1204	0	0						0.0167781	0.994528	0.996918
chr12	132621001	132622000	P2RX2		Hypo	Hypo			-20.0389	0	0		-4.52943	1.93e-19	1.53e-18		-0.0963087	0.847736	0.510172		-21.7713	0	0		-17.3382	7.29e-151	3.13e-150						-1.96913	1.32e-05	4.36e-05	Down
chr21	30425001	30426000	KRTAP13-3		Hypo	Hypo			-26.7787	1.15e-260	1.87e-260		-4.87869	0.921154	0.45345		2.11146	0.153335	0.148819		-29.7391	4.07e-189	7.95e-189		-22.7489	1.38e-79	3.1e-79						-1.96267	0.637606	0.717412
chr21	30426001	30427000	KRTAP13-3		Hypo	Hypo			-15.8619	6.38e-63	3.84e-63		-9.89931	0.0266662	0.0257021		4.02661	0.194382	0.178424		-21.8704	5.98e-66	5.31e-66		-7.94443	1.36e-09	7.4e-10						-1.96267	0.637606	0.717412
chr4	37450001	37451000	C4orf19		Hypo	Hypo			-23.1157	7.35e-62	4.38e-62		-12.6756	2.02e-07	5.31e-07		5.44609	0.878278	0.521818		-31.1623	2.91e-60	2.45e-60		-13.0405	4.48e-11	2.58e-11						-1.96061	8.03e-14	7.95e-13	Down
chr16	15783001	15784000	MYH11		Hypo	Hypo			-21.475	2.3e-111	1.95e-111		-3.13018	0.290334	0.189475		0.420673	0.13352	0.13364		-22.9598	5.43e-78	5.38e-78		-19.409	7.09e-36	8.19e-36						-1.95657	4.72e-08	2.25e-07	Down
chr1	91769001	91770000	TGFBR3		Hypo	Hypo			-19.4754	3.11e-63	1.87e-63		-10.1986	0.151943	0.112089		-0.200821	0.0132579	0.0204931		-23.343	6.27e-50	4.71e-50		-13.3452	1.45e-14	9.51e-15						-1.95468	1.17e-18	2.04e-17	Down
chr20	63006001	63007000	BHLHE23		Hyper	Hyper			19.3305	0	0		1.20599	0.868359	0.435234		-0.589452	8.07e-05	0.000242835		20.0599	0	0		18.2645	0	0						0.0167781	0.994528	0.996918
chr20	63007001	63008000	BHLHE23		Hyper	Hyper			21.5101	0	0		-0.138809	0.00218456	0.0028171		-0.592219	0.127148	0.128635		21.6708	0	0		21.2174	0	0						0.0167781	0.994528	0.996918
chr1	153390001	153391000	S100A8		Hypo	Hypo			-19.6406	2.62e-259	4.23e-259		5.64729	0.03831	0.0351311		1.41716	2.97e-25	9.82e-24		-17.7142	2.37e-122	3.27e-122		-21.9443	2.98e-144	1.21e-143						-1.95164	2.55e-08	1.27e-07	Down
chr8	138152001	138153000	FAM135B		Hypo				-34.6452	0	0		-11.1395	0.0010685	0.00148079		4.13833	0.461425	0.337572		-41.1833	0	0		-25.9054	1.18e-172	5.89e-172						-1.94765	3.8e-06	1.36e-05	Down
chr8	138477001	138478000	FAM135B		Hypo				-22.7746	1.04e-35	4.86e-36		-5.21821	0.132715	0.100183		-1.30187	0.403915	0.306796		-24.5998	9.32e-24	4.94e-24		-20.6834	6.17e-14	3.96e-14						-1.94765	3.8e-06	1.36e-05	Down
chr8	138495001	138496000	FAM135B		Hypo				-29.9856	0	0		-9.64296	0.00252814	0.00321039		-1.90705	0.539911	0.37705		-33.2613	0	0		-25.5254	8.39e-149	3.54e-148						-1.94765	3.8e-06	1.36e-05	Down
chr8	138496001	138497000	FAM135B		Hyper				22.9107	0	0		-5.88893	5.7e-26	6.71e-25		-3.57899	1.43e-08	8.74e-08		21.8459	0	0		24.1559	0	0						-1.94765	3.8e-06	1.36e-05	Down
chr8	138497001	138498000	FAM135B		Hyper				16.1842	0	0		-3.37753	0.0341144	0.0318003		-4.15084	3.87e-20	8.49e-19		16.5754	3.07e-304	9.44e-304		15.802	4.27e-94	1.12e-93						-1.94765	3.8e-06	1.36e-05	Down
chr8	138498001	138499000	FAM135B		Hypo				-26.1825	1.9e-138	1.88e-138		-11.3911	0.0171124	0.0174795		-1.82063	0.0860861	0.0945423		-29.9902	3.37e-101	4.01e-101		-20.4197	7.37e-40	9.23e-40						-1.94765	3.8e-06	1.36e-05	Down
chr8	138499001	138500000	FAM135B		Hypo				-32.9533	1.58e-109	1.32e-109		-3.63133	0.689107	0.368185		1.60164	0.530412	0.372349		-35.2603	2.88e-71	2.68e-71		-30.0273	1.14e-41	1.48e-41						-1.94765	3.8e-06	1.36e-05	Down
chr3	127734001	127735000	MGLL		Hypo	Hypo			-27.1062	8.69e-79	5.91e-79		-1.55684	0.00131218	0.00178256		4.93926	0.0394187	0.0505183		-29.7384	1.9e-55	1.51e-55		-23.2423	4.87e-24	4.26e-24						-1.94713	7.65e-22	1.93e-20	Down
chr3	127735001	127736000	MGLL		Hypo	Hypo			-22.0391	1.16e-158	1.27e-158		5.26535	3.1e-18	2.27e-17		4.37961	0.0901536	0.0981081		-21.5008	4.46e-89	4.84e-89		-22.3865	5.79e-74	1.21e-73						-1.94713	7.65e-22	1.93e-20	Down
chr11	40293001	40294000	LRRC4C		Hyper				17.5338	0	0		-1.1113	0.833379	0.422689		-3.28543	1.49e-07	7.71e-07		18.3355	0	0		16.1614	0	0						-1.94582	5.92e-08	2.79e-07	Down
chr11	40294001	40295000	LRRC4C		Hypo				-15.1626	1.04e-95	7.98e-96		-2.86487	0.0611881	0.052379		-1.52933	0.261368	0.223034		-15.8772	6.96e-58	5.71e-58		-14.5417	1.14e-38	1.39e-38						-1.94582	5.92e-08	2.79e-07	Down
chr14	93938001	93939000	ASB2		Hypo	Hypo			-22.6621	0	0		-14.7726	1.38e-19	1.11e-18		-3.95541	5.64e-09	3.66e-08		-27.5423	0	0		-16.7251	2.58e-152	1.12e-151						-1.94175	1.19e-13	1.16e-12	Down
chr6	42784001	42785000	BICRAL		Hyper	Hyper			17.5186	2.41e-53	1.34e-53		5.28035	0.788613	0.406313		1.15334	0.912454	0.534535		19.3835	5.97e-40	3.99e-40		15.2565	4.21e-14	2.72e-14
chr8	22641001	22642000	BIN3		Hyper	Hyper			23.0475	2.59e-290	4.66e-290		-5.47409	1.2e-05	2.42e-05		-6.11929	9.46e-27	3.5e-25		23.3723	1.53e-180	2.88e-180		22.7271	4.36e-120	1.46e-119						-0.321879	0.000722091	0.00174624
chr20	37519001	37520000	BLCAP		Hyper	Hyper			22.4145	0	0		-0.849508	2.62e-19	2.06e-18		-3.14039	6.84e-10	5.07e-09		23.2971	0	0		21.0062	0	0						0.180157	0.144193	0.203465
chr6	29486001	29487000	MAS1L		Hypo	Hypo			-20.6957	0	0		0.828485	0.500709	0.289944		3.47638	7.55e-21	1.76e-19		-21.7257	6.47e-240	1.56e-239		-19.0778	2.63e-148	1.1e-147						-1.93712	0.0012588	0.00289844	Down
chr6	29487001	29488000	MAS1L		Hypo	Hypo			-16.8131	0	0		0.283998	0.652662	0.353776		2.73585	0.00164761	0.00346574		-17.8155	0	0		-15.3636	1.93e-184	1.03e-183						-1.93712	0.0012588	0.00289844	Down
chr6	29489001	29490000	MAS1L		Hypo	Hypo			-17.7552	4.04e-258	6.49e-258		-2.95915	0.234378	0.159566		0.168249	3.59e-05	0.000117425		-19.0169	5e-171	8.97e-171		-15.8895	7.1e-90	1.78e-89						-1.93712	0.0012588	0.00289844	Down
chr1	54019001	54020000	LDLRAD1		Hypo	Hypo			-17.1998	1.49e-84	1.06e-84		-1.00938	0.0273724	0.0262868		-1.85532	0.0446799	0.0559592		-16.878	4.14e-45	2.94e-45		-17.7239	2.37e-43	3.17e-43						-1.9323	0.00036673	0.000935332	Down
chr4	54726001	54727000	KIT		Hypo	Hypo			-18.2814	3.08e-121	2.77e-121		-3.86025	9.13e-07	2.19e-06		4.76012	0.485734	0.35012		-21.8603	2.42e-102	2.9e-102		-13.24	1.84e-25	1.67e-25						-1.92703	4.04e-13	3.68e-12	Down
chr20	37521001	37522000	BLCAP		Hyper	Hyper			21.7093	0	0		2.18749	2.76e-15	1.61e-14		-0.34123	0.328122	0.264061		22.762	0	0		20.2333	1.35e-280	1.23e-279						0.180157	0.144193	0.203465
chr15	92645001	92646000	FAM174B		Hypo	Hypo			-23.5396	1.04e-52	5.72e-53		-4.62129	0.927742	0.455599		-10.1184	0.151242	0.147251		-21.3411	2.85e-23	1.5e-23		-26.8382	1.22e-32	1.31e-32						-1.9198	6.06e-26	2.41e-24	Down
chr10	94761001	94762000	CYP2C19		Hypo	Hypo			-33.8151	9.59e-247	1.49e-246		-8.68375	0.715476	0.378585		-1.25636	0.872651	0.51962		-37.0181	2.68e-171	4.81e-171		-29.5907	2.4e-72	4.93e-72						-1.91938	1.5e-07	6.72e-07	Down
chr10	94762001	94763000	CYP2C19		Hypo	Hypo			-32.6779	1.3e-69	8.26e-70		-2.20465	0.461559	0.272479		-1.28487	0.187018	0.173271		-33.1271	1.37e-43	9.58e-44		-32.2073	4.92e-28	4.77e-28						-1.91938	1.5e-07	6.72e-07	Down
chr10	94763001	94764000	CYP2C19		Hypo	Hypo			-19.668	5.44e-76	3.62e-76		-5.41162	0.0528671	0.046248		2.01326	0.956507	0.550601		-22.7708	1.06e-57	8.68e-58		-15.3459	9.3e-22	7.64e-22						-1.91938	1.5e-07	6.72e-07	Down
chr16	20418001	20419000	ACSM5		Hypo	Hypo			-18.6342	5.43e-134	5.24e-134		-0.284494	0.189701	0.134421		4.1435	0.256694	0.220079		-20.6648	3.4e-91	3.76e-91		-16.2368	2.09e-50	3.16e-50						-1.90793	1.17e-09	6.9e-09	Down
chr21	30829001	30830000	KRTAP7-1		Hypo	Hypo			-15.703	9.23e-59	5.36e-59		0.499872	0.884816	0.440921		4.69548	0.0244959	0.0341758		-17.4709	8.54e-43	5.91e-43		-13.2752	7.96e-16	5.46e-16						-1.90578	0.123866	0.178189
chr15	25087001	25088000	SNORD116-20		Hypo	Hypo			-22.0647	0	0		-9.76221	0.000321989	0.000499039		1.44932	0.907441	0.532582		-26.8871	0	0		-15.6756	1.99e-108	6e-108						-1.89567	3.01e-10	1.92e-09	Down
chr1	177161001	177162000	ASTN1		Hypo	Hypo			-23.6045	3.98e-94	3.03e-94		-3.37445	0.308361	0.198804		2.97074	0.831316	0.503726		-26.2226	1.67e-70	1.54e-70		-19.8774	1.63e-30	1.67e-30						-1.89282	3.51e-05	0.000107732	Down
chr1	177167001	177168000	ASTN1		Hypo	Hypo			-29.5952	2.8e-59	1.63e-59		-4.55678	0.961699	0.466988		2.15832	0.758869	0.474735		-32.7114	2.39e-36	1.53e-36		-25.9963	5.63e-25	5.05e-25						-1.89282	3.51e-05	0.000107732	Down
chr12	55724001	55725000	BLOC1S1-RDH5		Hyper	Hyper			17.557	5.24e-172	6.08e-172		3.1073	0.153647	0.113117		-0.652836	0.0205106	0.0294898		19.3108	4.6e-108	5.75e-108		15.5507	2.21e-60	3.89e-60
chr10	131979001	131980000	BNIP3		Hyper	Hyper			23.4311	0	0		4.67424	2.1e-09	7.01e-09		-6.81337	6.56e-58	1.19e-55		28.1477	0	0		16.6601	5.5e-174	2.76e-173						0.524489	0.0119497	0.0223635
chr16	46881001	46882000	GPT2		Hypo	Hypo			-16.092	2.56e-55	1.44e-55		10.5345	0.000256175	0.000405268		1.28606	0.677636	0.440412		-11.6993	9.59e-21	4.82e-21		-20.9477	1.37e-37	1.64e-37						-1.88738	2.48e-28	1.3e-26	Down
chr1	151046001	151047000	BNIPL		Hypo	Hypo			-19.1103	5.52e-67	3.43e-67		7.25144	0.454508	0.2693		3.56211	0.206987	0.187221		-17.01	5.17e-42	3.54e-42		-20.6994	4.75e-24	4.16e-24						-1.8868	1.32e-15	1.63e-14	Down
chr2	98345001	98346000	CNGA3		Hypo				-15.0801	2.78e-194	3.55e-194		1.31399	0.103864	0.0817073		1.19997	0.317123	0.25742		-14.9475	6.81e-115	8.93e-115		-15.0615	4.36e-83	1.02e-82						-1.87544	3.5e-08	1.7e-07	Down
chr2	98346001	98347000	CNGA3		Hyper				20.0242	0	0		6.59142	6.36e-15	3.62e-14		-2.59899	2.61e-06	1.08e-05		24.2134	0	0		15.023	2.13e-199	1.25e-198						-1.87544	3.5e-08	1.7e-07	Down
chr2	98347001	98348000	CNGA3		Hyper				23.6291	0	0		-5.40781	2.8e-05	5.29e-05		-2.20206	0.138461	0.137507		21.7149	0	0		24.9207	9.7e-210	6.09e-209						-1.87544	3.5e-08	1.7e-07	Down
chr2	98370001	98371000	CNGA3		Hypo				-24.2618	1.43e-106	1.18e-106		-2.79713	0.845135	0.427004		-0.585341	0.14335	0.141223		-25.242	2.09e-64	1.83e-64		-23.0302	1.46e-38	1.78e-38						-1.87544	3.5e-08	1.7e-07	Down
chr2	98376001	98377000	CNGA3		Hypo				-16.6565	3.85e-128	3.6e-128		-3.9964	0.288967	0.188772		0.549567	0.854644	0.512925		-18.7123	1.1e-87	1.18e-87		-14.1664	2.22e-42	2.91e-42						-1.87544	3.5e-08	1.7e-07	Down
chr2	98377001	98378000	CNGA3		Hypo				-17.933	0	0		-5.81264	6.01e-19	4.61e-18		0.701471	5.21e-12	5.08e-11		-20.7674	7.27e-241	1.77e-240		-14.2533	1.26e-72	2.61e-72						-1.87544	3.5e-08	1.7e-07	Down
chr10	131980001	131981000	BNIP3		Hyper	Hyper			16.2727	0	0		7.31222	1.12e-10	4.33e-10		-2.4869	0.600233	0.405555		20.3261	0	0		10.527	2.68e-133	1e-132						0.524489	0.0119497	0.0223635
chr10	133162001	133163000	KNDC1		Hypo	Hypo			-27.9237	0	0		-13.0045	9.31e-15	5.21e-14		1.14845	0.0461612	0.0574499		-33.4653	0	0		-19.3123	5.74e-61	1.02e-60						-1.87333	3.15e-07	1.34e-06	Down
chr10	133164001	133165000	KNDC1		Hypo	Hypo			-17.4047	0	0		-7.62243	1.71e-37	3.41e-36		0.286099	5.17e-07	2.44e-06		-20.6821	0	0		-12.7735	1.42e-164	6.72e-164						-1.87333	3.15e-07	1.34e-06	Down
chr10	133165001	133166000	KNDC1		Hypo	Hypo			-16.9862	0	0		-7.00031	4.27e-48	1.25e-46		-3.1628	1.71e-12	1.76e-11		-18.7284	0	0		-14.8909	4.4e-190	2.43e-189						-1.87333	3.15e-07	1.34e-06	Down
chr10	133166001	133167000	KNDC1		Hypo	Hypo			-15.8002	1.96e-203	2.6e-203		-12.162	0.0152785	0.0158228		-0.3327	0.912984	0.534729		-21.332	2.31e-181	4.35e-181		-9.50271	1.45e-30	1.49e-30						-1.87333	3.15e-07	1.34e-06	Down
chr10	133170001	133171000	KNDC1		Hypo	Hypo			-17.689	0	0		-7.83693	7.35e-25	8.09e-24		0.894663	2.66e-08	1.56e-07		-21.4537	0	0		-12.7221	1.81e-161	8.37e-161						-1.87333	3.15e-07	1.34e-06	Down
chr22	17010001	17011000	GAB4		Hypo	Hypo			-27.8657	2.42e-80	1.66e-80		-3.04723	0.0728191	0.0606646		4.91165	0.807977	0.494756		-31.0526	9.91e-65	8.7e-65		-23.0937	1.77e-20	1.4e-20						-1.8703	0.023475	0.0408997
chr2	70820001	70821000	CLEC4F		Hypo	Hypo			-22.8889	0	0		-0.823239	0.000460248	0.000689909		2.68433	0.872971	0.519718		-24.3246	1.42e-239	3.43e-239		-20.817	1.88e-114	5.97e-114						-1.85483	1.63e-09	9.43e-09	Down
chr2	218832001	218833000	PRKAG3		Hypo	Hypo			-33.4307	7.15e-201	9.37e-201		0.789684	0.119892	0.0920952		3.95895	0.17352	0.163698		-34.7179	3.04e-129	4.37e-129		-31.5486	7.7e-75	1.63e-74						-1.85189	0.000801354	0.00192066	Down
chr6	46325001	46326000	RCAN2		Hypo	Hypo			-16.9411	2.23e-121	2.01e-121		-6.91216	7.27e-10	2.56e-09		5.08058	0.717432	0.457562		-22.0552	2.95e-114	3.85e-114		-10.0625	5.73e-22	4.73e-22						-1.84567	1.38e-13	1.33e-12	Down
chr6	46326001	46327000	RCAN2		Hypo	Hypo			-17.5677	1.07e-303	2e-303		-6.0341	0.000994205	0.00138669		6.58118	3.73e-05	0.000121543		-22.9018	1.91e-294	5.67e-294		-10.2865	1.84e-53	2.92e-53						-1.84567	1.38e-13	1.33e-12	Down
chr6	46488001	46489000	RCAN2		Hypo	Hypo			-15.8616	8.57e-88	6.23e-88		-3.37152	0.0125101	0.0132825		1.49103	0.0965001	0.103577		-17.7576	5.05e-69	4.61e-69		-12.8951	1.69e-25	1.54e-25						-1.84567	1.38e-13	1.33e-12	Down
chr6	46489001	46490000	RCAN2		Hypo	Hypo			-23.2206	1.33e-80	9.17e-81		-4.80489	0.248799	0.167463		2.92038	0.140545	0.139102		-26.9256	1.69e-61	1.44e-61		-19.2003	1.33e-25	1.21e-25						-1.84567	1.38e-13	1.33e-12	Down
chr9	122161001	122162000	MORN5		Hypo	Hypo			-21.4612	6.44e-89	4.72e-89		-8.65269	0.000206142	0.000332393		0.283641	0.709921	0.454351		-25.0211	1.59e-65	1.41e-65		-16.0847	3.13e-21	2.53e-21						-1.84245	0.0116907	0.0219306
chr8	49909001	49910000	SNTG1		Hyper				48.3333	0	0		-34.6634	0.962297	0.467161		-2.03225	0.341406	0.271745		24.1518	0	0		56.7829	0	0						-1.84104	0.0826317	0.125318
chr8	49910001	49911000	SNTG1		Hyper				32.5537	0	0		-23.3191	0.0412747	0.0374585		-1.72931	2.26e-05	7.73e-05		15.2988	0	0		36.8886	0	0						-1.84104	0.0826317	0.125318
chr8	49911001	49912000	SNTG1		Hyper				26.1949	0	0		-17.5002	2.2e-21	1.98e-20		-2.32964	0.000409227	0.00102663		13.4849	0	0		28.6555	0	0						-1.84104	0.0826317	0.125318
chr8	50641001	50642000	SNTG1		Hypo				-31.785	4.92e-74	3.23e-74		-1.51301	0.563358	0.317122		-0.867723	0.790759	0.487808		-32.0071	2.76e-48	2.04e-48		-31.3618	2.69e-30	2.75e-30						-1.84104	0.0826317	0.125318
chr1	151537001	151538000	CGN		Hypo	Hypo			-28.8952	0	0		-5.75124	0.000122433	0.000206159		-0.666839	1.58e-13	1.82e-12		-31.2073	0	0		-26.1229	8.74e-242	6.53e-241						-1.83581	5.18e-14	5.26e-13	Down
chr15	54012001	54013000	UNC13C		Hypo	Hypo			-20.255	7.45e-31	3.28e-31		-12.0175	0.00100469	0.00140035		-4.99188	0.0230446	0.0325057		-23.5893	3.81e-25	2.07e-25		-16.5637	9.97e-09	5.22e-09						-1.82718	0.000210256	0.00056169	Down
chr12	48567001	48568000	LALBA		Hypo	Hypo			-27.5032	1.54e-112	1.31e-112		-6.96751	0.431764	0.258754		-0.507143	0.582694	0.397493		-30.5113	9.69e-74	9.25e-74		-24.0509	6.67e-44	9.01e-44						-1.81593	0.0118596	0.0222132
chr12	48569001	48570000	LALBA		Hypo	Hypo			-18.3578	1.04e-97	8.09e-98		-8.57117	4.77e-07	1.19e-06		4.93215	0.0429926	0.0542207		-24.1947	1.78e-97	2.06e-97		-10.6914	5.03e-15	3.36e-15						-1.81593	0.0118596	0.0222132
chr12	59599001	59600000	SLC16A7		Hypo	Hypo			-18.2032	1.57e-53	8.72e-54		2.60708	0.012267	0.0130558		-1.03051	0.347541	0.275325		-16.5547	5.54e-25	3e-25		-20.1923	2.89e-30	2.96e-30						-1.8133	1.35e-11	1.02e-10	Down
chr12	59689001	59690000	SLC16A7		Hypo	Hypo			-28.6114	9.99e-107	8.24e-107		1.20182	0.000103793	0.000177091		4.59503	2.15e-06	9.07e-06		-30.0495	1.36e-66	1.21e-66		-26.6563	1.7e-43	2.28e-43						-1.8133	1.35e-11	1.02e-10	Down
chr3	113264001	113265000	BOC		Hyper	Hyper			16.8794	6.77e-62	4.03e-62		-5.43345	0.00305103	0.00379902		2.98285	0.365009	0.285309		13.3942	1.24e-22	6.46e-23		21.8105	5.12e-41	6.56e-41						-1.78735	3.88e-19	7.19e-18	Down
chr2	241561001	241562000	BOK-AS1		Hyper	Hyper			16.39	1.06e-75	7.07e-76		5.42976	3.84e-05	7.08e-05		-1.17224	4.45e-12	4.36e-11		18.9271	8.46e-68	7.64e-68		12.3251	6.56e-18	4.81e-18
chr1	53088001	53089000	SLC1A7		Hypo	Hypo			-18.0566	8.94e-165	1e-164		6.02933	0.377809	0.233184		1.88548	0.592809	0.402106		-16.1858	1.22e-82	1.26e-82		-20.3297	6.75e-77	1.46e-76						-1.80995	5.65e-08	2.66e-07	Down
chr1	53140001	53141000	SLC1A7		Hypo	Hypo			-24.1364	8.09e-104	6.55e-104		-7.05294	3.21e-14	1.72e-13		3.77904	0.082459	0.0913505		-28.8583	3.88e-84	4.05e-84		-18.0264	1.35e-28	1.33e-28						-1.80995	5.65e-08	2.66e-07	Down
chr3	193379001	193380000	ATP13A5		Hypo	Hypo			-19.9976	7.26e-88	5.28e-88		-1.08319	0.000758571	0.00108537		-3.93978	8.24e-10	6.02e-09		-18.7792	7.25e-39	4.78e-39		-21.6358	1.06e-44	1.45e-44						-1.80992	0.00274505	0.00591548	Down
chr10	110500001	110501000	DUSP5		Hypo	Hypo			-18.5808	2.42e-46	1.26e-46		-9.62988	0.0162181	0.0166762		-1.52604	0.239889	0.209179		-22.3987	1.18e-33	7.29e-34		-14.2949	8.13e-13	5.01e-13						-1.80675	1.54e-21	3.73e-20	Down
chr3	63277001	63278000	SYNPR		Hypo	Hypo			-19.7691	3.05e-65	1.87e-65		-1.60297	0.210191	0.146085		0.839727	0.752349	0.472071		-20.8703	1.08e-40	7.31e-41		-18.4277	2.39e-27	2.28e-27						-1.8065	0.0141464	0.0260172
chr10	97937001	97938000	CRTAC1		Hypo	Hypo			-22.9954	1.3e-110	1.1e-110		-5.71445	0.157317	0.115337		4.20949	0.983032	0.559946		-26.949	1.09e-93	1.23e-93		-17.0251	4.89e-27	4.63e-27						-1.80616	2e-06	7.53e-06	Down
chr10	98011001	98012000	CRTAC1		Hypo	Hypo			-19.954	7e-111	5.93e-111		-3.49606	0.000139759	0.000232781		4.58172	0.811505	0.496102		-23.2332	1.22e-87	1.31e-87		-15.1554	5.8e-26	5.34e-26						-1.80616	2e-06	7.53e-06	Down
chr2	197786001	197787000	BOLL		Hyper	Hyper			24.4155	0	0		-3.55686	7.41e-11	2.91e-10		-2.73044	4.55e-11	3.94e-10		23.8894	0	0		24.7159	0	0						-0.760787	1.95e-06	7.35e-06
chr9	134049001	134050000	BRD3		Hyper	Hyper			21.214	0	0		1.09692	0.0280768	0.0268711		-1.9255	4.4e-05	0.000140944		22.5024	1.19e-248	2.97e-248		19.4799	7.77e-141	3.08e-140						0.433862	1.33e-05	4.37e-05
chr9	119369001	119370000	BRINP1		Hyper	Hyper			19.2953	0	0		-4.93681	4.16e-69	2.33e-67		-3.48504	4.96e-34	2.94e-32		18.6571	0	0		20.1089	0	0
chr11	62710001	62711000	BSCL2		Hyper	Hyper			15.4822	4.77e-118	4.21e-118		1.5341	0.957221	0.465571		1.89482	0.0664953	0.076927		15.4676	6.35e-66	5.64e-66		15.8283	2.56e-47	3.66e-47						-0.429858	0.00227704	0.00498418
chr12	119592001	119593000	TMEM233		Hypo	Hypo			-25.6663	8.62e-97	6.68e-97		3.43871	0.09755	0.0775613		1.53102	0.696232	0.44849		-24.9858	2.71e-55	2.16e-55		-26.8935	1.69e-41	2.19e-41						-1.79932	9.21e-09	4.86e-08	Down
chr11	122979001	122980000	BSX		Hyper	Hyper			19.0408	0	0		3.61619	0.22951	0.15692		-2.13999	2.2e-08	1.31e-07		21.4538	0	0		15.6976	7.66e-208	4.75e-207						0.290528	0.822635	0.878517
chr20	11917001	11918000	BTBD3		Hyper	Hyper			29.136	0	0		13.435	1.86e-33	3.15e-32		1.46022	6.97e-12	6.68e-11		34.0039	0	0		22.0291	2.19e-174	1.1e-173						0.0608652	0.615029	0.696379
chr20	11918001	11919000	BTBD3		Hyper	Hyper			29.6343	0	0		12.0919	0.000194453	0.000315064		-6.74619	0.00122517	0.00268114		38.0735	8.37e-288	2.43e-287		19.2354	1.76e-60	3.11e-60						0.0608652	0.615029	0.696379
chr10	44293001	44294000	C10orf142		Hyper	Hyper			16.5965	0	0		3.81172	4.58e-09	1.47e-08		-2.60898	0.00102677	0.00229703		19.2831	0	0		12.8624	4.08e-116	1.32e-115
chr10	49679001	49680000	C10orf53		Hyper	Hyper			17.4566	0	0		-1.13112	1.61e-66	8.4e-65		-2.76226	1.85e-06	7.92e-06		18.0758	0	0		16.4447	0	0						1.37081	0.212367	0.284037
chr11	16611001	16612000	C11orf58		Hyper	Hyper			17.3554	0	0		9.0445	1.14e-27	1.47e-26		-1.47982	0.0832969	0.0921009		21.7213	0	0		11.197	6.82e-94	1.79e-93						-0.127435	0.0821004	0.124595
chr11	65917001	65918000	C11orf68		Hyper	Hyper			20.9707	0	0		-3.87935	2.93e-25	3.31e-24		-1.71534	6.57e-18	1.19e-16		19.9312	0	0		22.0952	0	0						0.237013	0.0322464	0.0543161
chr7	8236001	8237000	ICA1		Hypo	Hypo			-33.7654	9.51e-73	6.18e-73		-4.8064	0.0218692	0.0216272		0.967593	0.549237	0.381523		-36.0778	2.93e-46	2.12e-46		-30.3038	6.9e-29	6.83e-29						-1.78699	1.08e-12	9.34e-12	Down
chr7	8263001	8264000	ICA1		Hypo	Hypo			-16.1459	1.05e-164	1.17e-164		-3.05564	0.390071	0.239035		0.727056	4.63e-10	3.52e-09		-17.791	2.47e-112	3.18e-112		-14.0083	1.37e-62	2.49e-62						-1.78699	1.08e-12	9.34e-12	Down
chr7	8264001	8265000	ICA1		Hypo	Hypo			-17.8529	8.92e-60	5.23e-60		-8.02341	0.00179388	0.00236109		-0.715554	0.877142	0.521373		-21.1376	1.89e-42	1.3e-42		-13.8297	1.38e-22	1.16e-22						-1.78699	1.08e-12	9.34e-12	Down
chr5	170388001	170389000	KCNMB1		Hypo	Hypo			-20.8257	2.26e-58	1.31e-58		-4.497	0.111823	0.0869272		-4.592	0.60947	0.409765		-20.9275	3.48e-33	2.13e-33		-21.0225	2.84e-25	2.57e-25						-1.78668	2.43e-20	5.17e-19	Down
chr5	170390001	170391000	KCNMB1		Hypo	Hypo			-20.1059	4.58e-95	3.5e-95		-5.92571	0.0856721	0.069556		2.89092	0.00495195	0.00891231		-23.5968	6.3e-75	6.08e-75		-14.7801	3.08e-29	3.08e-29						-1.78668	2.43e-20	5.17e-19	Down
chr12	15218001	15219000	RERG		Hypo	Hypo			-26.4382	2.75e-115	2.39e-115		-17.5801	1.15e-05	2.32e-05		-1.55158	6.48e-07	3e-06		-33.1143	6.59e-95	7.48e-95		-17.0858	1.47e-24	1.3e-24						-1.78332	1.69e-09	9.77e-09	Down
chr18	5892001	5893000	TMEM200C		Hypo	Hypo			-18.5542	0	0		-9.5178	0.000226868	0.000362631		0.717516	4.34e-28	1.76e-26		-22.5772	0	0		-12.3419	4.76e-107	1.42e-106						-1.77877	2.41e-06	8.94e-06	Down
chr10	94938001	94939000	CYP2C9		Hypo	Hypo			-32.6743	4.36e-113	3.74e-113		0.166791	0.000667818	0.000966286		-2.95983	2.7e-05	9.06e-05		-31.4103	3.62e-59	3.01e-59		-34.5369	1.3e-56	2.17e-56						-1.77747	3.45e-05	0.000106049	Down
chr12	123253001	123254000	C12orf65		Hyper	Hyper			28.7053	0	0		2.36952	0.361522	0.225295		-2.19531	1.3e-05	4.68e-05		30.7229	2.78e-210	5.95e-210		26.158	2.93e-127	1.05e-126						0.458505	1.38e-06	5.33e-06
chr12	105353001	105354000	C12orf75		Hyper	Hyper			20.9955	6.03e-116	5.26e-116		0.800098	0.0270515	0.0260201		-3.48595	0.000303984	0.000789875		22.7939	9.61e-78	9.5e-78		18.5079	1.15e-43	1.55e-43						1.40766	3.03e-12	2.47e-11	Up
chr15	49424001	49425000	FGF7		Hypo	Hypo			-15.6479	2.72e-40	1.33e-40		-0.45466	0.0752067	0.0623498		5.1053	0.313469	0.255169		-17.9568	6.29e-30	3.68e-30		-12.3969	2.01e-12	1.22e-12						-1.77578	8.83e-10	5.31e-09	Down
chr8	68329001	68330000	C8orf34		Hypo	Hypo			-22.619	1.2e-75	7.99e-76		-3.3005	0.217909	0.150478		-2.09462	0.00394294	0.00733425		-23.1668	6.55e-48	4.82e-48		-21.9609	2.12e-33	2.33e-33						-1.77577	3e-10	1.92e-09	Down
chr8	68627001	68628000	C8orf34		Hypo	Hypo			-32.1659	6.16e-148	6.39e-148		-1.94893	4.97e-07	1.24e-06		11.5303	0.0158858	0.0238317		-37.6018	2.14e-118	2.86e-118		-24.1225	1.45e-36	1.69e-36						-1.77577	3e-10	1.92e-09	Down
chr11	130425001	130426000	ADAMTS8		Hypo	Hypo			-15.4618	3.4e-97	2.64e-97		-2.03008	2.52e-05	4.79e-05		4.32413	0.00541101	0.00961042		-18.3621	4.19e-72	3.94e-72		-12.0079	7.67e-34	8.49e-34						-1.7662	8.54e-09	4.53e-08	Down
chr4	53508001	53509000	LNX1		Hypo	Hypo			-20.003	0	0		-12.2263	0.479013	0.28036		3.82159	0.00352861	0.00666643		-27.3752	1.17e-306	3.63e-306		-11.3273	2.91e-54	4.68e-54						-1.76257	1.59e-20	3.46e-19	Down
chr14	60485001	60486000	C14orf39		Hyper	Hyper			20.8929	0	0		-2.10322	1.22e-09	4.21e-09		-2.23896	0.0312742	0.0417741		20.8786	0	0		20.7429	0	0						-1.44127	0.00197609	0.0043772	Down
chr6	52839001	52840000	GSTA5		Hypo	Hypo			-18.949	1.53e-302	2.86e-302		-7.90005	0.0074183	0.00837047		0.446864	0.366548	0.286181		-22.4492	5.96e-242	1.45e-241		-14.1023	3.58e-72	7.35e-72						-1.75974	0.0270006	0.0463198
chr11	17385001	17386000	KCNJ11		Hypo	Hypo			-23.2837	5.45e-71	3.5e-71		-5.27138	0.000449487	0.000675287		0.643945	0.37129	0.288829		-26.0932	1.33e-50	1.01e-50		-20.1779	3.6e-26	3.34e-26						-1.75878	2.83e-13	2.63e-12	Down
chr11	17387001	17388000	KCNJ11		Hypo	Hypo			-16.531	0	0		-1.64858	0.025693	0.0248885		1.70629	2.08e-12	2.12e-11		-17.8641	0	0		-14.5092	7.21e-144	2.93e-143						-1.75878	2.83e-13	2.63e-12	Down
chr11	17388001	17389000	KCNJ11		Hypo	Hypo			-16.4996	0	0		-9.9638	1.34e-11	5.66e-11		-2.71805	1.36e-05	4.87e-05		-19.7111	8.88e-266	2.38e-265		-12.4654	1.57e-84	3.72e-84						-1.75878	2.83e-13	2.63e-12	Down
chr16	23184001	23185000	SCNN1G		Hypo	Hypo			-20.8959	6.06e-105	4.94e-105		-10.3906	2.72e-07	7.01e-07		0.141017	0.873729	0.520015		-25.6473	2.71e-84	2.83e-84		-15.1157	2.05e-24	1.82e-24						-1.75685	7.41e-08	3.45e-07	Down
chr12	6362001	6363000	SCNN1A		Hypo	Hypo			-15.4693	5.32e-144	5.42e-144		-13.3908	0.00186583	0.002446		-5.36453	1.21e-09	8.67e-09		-19.4095	1.72e-108	2.16e-108		-11.3832	1.1e-41	1.43e-41						-1.75562	2.78e-10	1.78e-09	Down
chr2	121288001	121289000	TFCP2L1		Hypo	Hypo			-17.5837	2.05e-108	1.71e-108		2.0345	0.34491	0.217158		1.63938	0.860833	0.515191		-17.2637	3.84e-67	3.44e-67		-17.6588	1.48e-45	2.06e-45						-1.75271	8.82e-13	7.73e-12	Down
chr17	36018001	36019000	CCL23		Hypo	Hypo			-16.9255	8.7e-85	6.18e-85		-3.18299	0.852176	0.42954		0.13033	0.051739	0.0629353		-18.4023	4.19e-61	3.54e-61		-15.089	4.42e-33	4.81e-33						-1.74647	9.59e-10	5.74e-09	Down
chr17	36019001	36020000	CCL23		Hypo	Hypo			-29.9365	7.6e-228	1.1e-227		-5.66212	0.935279	0.458249		4.02152	0.906879	0.532373		-34.0764	3.7e-171	6.64e-171		-24.3928	6.16e-65	1.15e-64						-1.74647	9.59e-10	5.74e-09	Down
chr21	14208001	14209000	LIPI		Hypo	Hypo			-19.367	6.43e-113	5.51e-113		-6.06365	0.16628	0.120751		2.08554	0.89649	0.528636		-22.7825	6.03e-91	6.66e-91		-14.6333	1.63e-31	1.71e-31						-1.74519	9.56e-06	3.22e-05	Down
chr22	21018001	21019000	P2RX6		Hypo	Hypo			-19.2729	1.4e-49	7.51e-50		0.327229	0.000459128	0.000688434		1.96743	0.776591	0.48212		-19.9689	3.06e-29	1.77e-29		-18.3287	1.6e-17	1.16e-17						-1.74476	2.07e-10	1.35e-09	Down
chr7	151254001	151255000	SMARCD3		Hypo	Hypo			-17.9171	3.62e-97	2.81e-97		-0.891739	0.0141833	0.0148285		1.05048	0.0389222	0.049996		-18.7428	2.29e-63	1.98e-63		-16.8006	4.06e-36	4.71e-36						-1.74159	2.39e-19	4.54e-18	Down
chr1	17613001	17614000	ARHGEF10L		Hypo	Hypo			-16.1857	5.8e-67	3.61e-67		-3.42811	3.2e-06	7.08e-06		4.52868	0.791085	0.48794		-19.4611	1.69e-57	1.38e-57		-11.5043	3.81e-14	2.46e-14						-1.73102	6.81e-33	5.71e-31	Down
chr1	17627001	17628000	ARHGEF10L		Hypo	Hypo			-23.2107	1.13e-243	1.74e-243		-6.95012	0.0233584	0.0229018		-0.376967	0.23809	0.208061		-26.1116	5.79e-170	1.03e-169		-19.5384	4.99e-71	1.01e-70						-1.73102	6.81e-33	5.71e-31	Down
chr1	17633001	17634000	ARHGEF10L		Hypo	Hypo			-20.0428	1.17e-92	8.79e-93		-1.75447	0.0861357	0.0698702		-1.01127	0.000982554	0.00221126		-20.3851	3.21e-48	2.37e-48		-19.6419	1.29e-38	1.57e-38						-1.73102	6.81e-33	5.71e-31	Down
chr2	188293001	188294000	GULP1		Hyper				18.3093	1.05e-42	5.29e-43		3.34144	0.161152	0.117657		-1.73796	0.00212817	0.00431943		20.5802	5.75e-28	3.26e-28		15.5008	6.53e-19	4.94e-19						-1.72645	1.4e-11	1.05e-10	Down
chr2	188569001	188570000	GULP1		Hypo				-19.0611	1.06e-46	5.53e-47		-0.494298	0.00898531	0.00992029		4.69454	0.689362	0.445522		-21.2428	1.92e-35	1.21e-35		-16.0539	7.57e-15	5.01e-15						-1.72645	1.4e-11	1.05e-10	Down
chr14	60486001	60487000	C14orf39		Hyper	Hyper			18.9059	0	0		-5.4	0.142409	0.106221		-1.81165	0.11549	0.119374		17.625	5.83e-224	1.32e-223		21.2134	3.25e-257	2.63e-256						-1.44127	0.00197609	0.0043772	Down
chr14	60514001	60515000	C14orf39		Hyper	Hyper			22.8465	0	0		-0.220497	7.74e-10	2.72e-09		-0.391538	0.827728	0.502406		22.9019	0	0		22.7308	0	0						-1.44127	0.00197609	0.0043772	Down
chr14	60515001	60516000	C14orf39		Hyper	Hyper			17.2605	0	0		1.05003	6.55e-12	2.85e-11		-3.75994	1.91e-09	1.33e-08		19.2553	0	0		14.4453	1.95e-252	1.54e-251						-1.44127	0.00197609	0.0043772	Down
chr19	50872001	50873000	KLK2		Hypo	Hypo			-23.3553	2.5e-197	3.22e-197		-3.02643	0.911504	0.450176		3.83348	0.0833483	0.0921377		-26.1945	4.82e-147	7.64e-147		-19.3346	1.53e-59	2.67e-59						-1.72521	0.00093467	0.00221166	Down
chr19	50873001	50874000	KLK2		Hypo	Hypo			-24.2277	6.79e-95	5.19e-95		-8.58303	0.000283836	0.000444919		4.49957	0.799814	0.491524		-29.7116	2.42e-86	2.57e-86		-16.629	3.61e-18	2.66e-18						-1.72521	0.00093467	0.00221166	Down
chr17	4899001	4900000	C17orf107		Hyper	Hyper			19.7082	0	0		3.38671	1.93e-09	6.47e-09		-1.32469	0.008767	0.0144705		21.6216	0	0		16.9102	0	0						-1.13441	4.06e-10	2.55e-09	Down
chr16	70645001	70646000	IL34		Hypo	Hypo			-19.7737	2.42e-68	1.52e-68		0.314433	0.843333	0.426299		-0.0907752	0.761376	0.475797		-19.598	3.8e-38	2.49e-38		-20.0032	1.71e-32	1.84e-32						-1.71594	6.61e-13	5.87e-12	Down
chr17	78145001	78146000	C17orf99		Hyper	Hyper			19.5609	2.81e-217	3.92e-217		-0.190606	0.380517	0.234482		-9.31967	1.15e-37	8.24e-36		23.1504	2.05e-177	3.8e-177		14.0214	8.42e-60	1.47e-59						0.144106	0.194326	0.263301
chr3	195725001	195726000	MUC20		Hypo	Hypo			-22.57	2.63e-188	3.28e-188		-2.52141	0.490272	0.285301		0.17176	0.000372345	0.000944507		-23.7082	1.46e-122	2.02e-122		-21.015	8.75e-62	1.57e-61						-1.71435	1.06e-06	4.15e-06	Down
chr3	195726001	195727000	MUC20		Hypo	Hypo			-16.6383	0	0		-1.5877	0.14585	0.108367		1.74343	5.17e-06	2.02e-05		-18.0752	0	0		-14.744	1.1e-183	5.87e-183						-1.71435	1.06e-06	4.15e-06	Down
chr7	7185001	7186000	C1GALT1		Hyper	Hyper			15.1924	1.67e-32	7.5e-33		0.706955	0.365218	0.227059		3.38588	0.111369	0.116053		14.0001	3.16e-17	1.48e-17		16.679	3.57e-17	2.56e-17						-0.259285	0.0474859	0.0766025
chrX	64395001	64396000	MTMR8		Hyper				25.5596	0	0		-30.407	2.94e-41	6.79e-40		-3.90052	6.02e-05	0.000186829		8.73746	3.66e-91	4.05e-91		35.2439	1.79e-263	1.51e-262						-1.71163	5.78e-10	3.57e-09	Down
chrX	64396001	64397000	MTMR8		Hypo				-35.4158	2.21e-79	1.51e-79		13.2137	0.29543	0.192131		4.92828	0.684785	0.443437		-28.9118	3.29e-45	2.35e-45		-37.1972	2.77e-24	2.44e-24						-1.71163	5.78e-10	3.57e-09	Down
chr1	244352001	244353000	C1orf100		Hyper	Hyper			16.2516	6.4e-144	6.51e-144		11.6438	0.0135104	0.0142103		2.59666	0.203727	0.184955		20.2111	1.4e-127	1.99e-127		11.1639	6.27e-29	6.22e-29						-0.0240326	0.936032	0.965797
chr2	119157001	119158000	C1QL2		Hyper	Hyper			15.6574	0	0		-5.38299	0.000310147	0.000482493		-2.86259	0.000171563	0.000476092		14.4091	0	0		16.9295	0	2.94e-308						0.249466	0.776484	0.840102
chr12	68225001	68226000	IL26		Hypo	Hypo			-19.1833	3.01e-61	1.78e-61		-5.40794	0.00523101	0.00613954		2.72488	0.0291479	0.0394305		-22.5906	2.62e-46	1.89e-46		-14.4578	3.02e-15	2.03e-15						-1.69673	1.37e-05	4.49e-05	Down
chr2	27496001	27497000	GCKR		Hypo	Hypo			-17.6728	4.37e-124	4e-124		0.544395	0.00217013	0.00280088		-0.0598111	0.25981	0.222067		-17.3971	2.68e-72	2.52e-72		-18.0013	1.4e-54	2.26e-54						-1.69437	9.09e-11	6.18e-10	Down
chr1	84398001	84399000	DNASE2B		Hypo	Hypo			-22.194	0	0		-1.86055	1.63e-10	6.15e-10		3.14191	0.0174187	0.0257514		-24.2431	0	0		-19.2406	1.86e-196	1.08e-195						-1.69304	0.00314104	0.00668706	Down
chr1	12745001	12746000	C1orf158		Hypo	Hypo			-27.2473	1.1e-66	6.83e-67		2.22557	0.0749297	0.0621535		4.5659	0.541292	0.377754		-28.1667	3.38e-41	2.3e-41		-25.8263	2.93e-27	2.79e-27						-1.68898	2.97e-06	1.09e-05	Down
chr1	12746001	12747000	C1orf158		Hypo	Hypo			-15.4601	1.3e-57	7.47e-58		-7.11353	1.42e-06	3.32e-06		2.75449	0.000925739	0.00209998		-19.7502	8.45e-57	6.85e-57		-9.8822	8.41e-10	4.61e-10						-1.68898	2.97e-06	1.09e-05	Down
chr7	13986001	13987000	ETV1		Hypo	Hypo			-21.5652	1.1e-77	7.41e-78		-16.8073	1.65e-05	3.24e-05		-3.81041	1.05e-05	3.87e-05		-27.2161	2.68e-58	2.2e-58		-14.2193	5.54e-19	4.2e-19						-1.67929	5.54e-10	3.43e-09	Down
chr15	52292001	52293000	MYO5C		Hypo	Hypo			-19.0352	1.71e-96	1.32e-96		-8.94028	1.58e-10	5.98e-10		0.743811	0.0772595	0.086734		-23.6339	3.7e-77	3.64e-77		-13.9498	3.44e-25	3.1e-25						-1.67799	2.28e-11	1.67e-10	Down
chr2	77519001	77520000	LRRTM4		Hypo	Hypo			-16.11	3.27e-67	2.04e-67		-1.47714	0.569015	0.319535		-0.888797	0.465192	0.339474		-16.3186	1.58e-33	9.73e-34		-15.7302	3.64e-34	4.05e-34						-1.67751	0.00262691	0.00568546	Down
chr15	25218001	25219000	SNORD115-26		Hypo	Hypo			-21.1498	0	0		-8.32674	0.331799	0.210578		-0.233665	0.0192081	0.0279421		-24.6131	0	0		-16.52	0	0						-1.66784	0.0622772	0.0977631
chr15	25219001	25220000	SNORD115-26		Hypo	Hypo			-27.8	0	0		-7.17032	0.222877	0.153246		2.80504	0.0332107	0.0439081		-32.009	0	0		-22.0336	2.9e-164	1.37e-163						-1.66784	0.0622772	0.0977631
chr1	27384001	27385000	CD164L2		Hypo	Hypo			-15.7913	8.27e-57	4.73e-57		-6.9704	8.18e-13	3.86e-12		1.80956	0.0194599	0.0282451		-19.4123	4.7e-46	3.38e-46		-10.6323	2.7e-10	1.51e-10						-1.66772	6.13e-09	3.31e-08	Down
chr3	124078001	124079000	KALRN		Hypo	Hypo			-22.23	1.04e-113	8.97e-114		-5.37043	0.00121993	0.0016694		0.0099715	0.0442664	0.0555249		-24.7398	9.23e-74	8.81e-74		-19.3594	1.53e-45	2.13e-45						-1.66285	9.45e-17	1.35e-15	Down
chr3	124093001	124094000	KALRN		Hypo	Hypo			-28.1397	9.9e-124	9.04e-124		-6.80122	0.0084473	0.00939044		4.19753	0.477074	0.345623		-32.8824	1.38e-101	1.65e-101		-21.8837	2.92e-35	3.33e-35						-1.66285	9.45e-17	1.35e-15	Down
chr3	124094001	124095000	KALRN		Hypo	Hypo			-23.089	0	0		-6.87119	1.97e-05	3.81e-05		0.601928	3.68e-08	2.11e-07		-26.3443	0	0		-18.8712	0	0						-1.66285	9.45e-17	1.35e-15	Down
chr3	124383001	124384000	KALRN		Hypo	Hypo			-15.1411	8.05e-18	2.95e-18		-5.55306	0.296424	0.192661		3.84058	0.405285	0.307528		-19.0578	1.03e-15	4.69e-16		-9.66418	0.000138012	5.74e-05						-1.66285	9.45e-17	1.35e-15	Down
chr3	124676001	124677000	KALRN		Hypo	Hypo			-21.0433	2.95e-81	2.04e-81		4.22889	0.00131906	0.00179089		2.7996	0.761861	0.476006		-20.1562	2.81e-44	1.98e-44		-21.5855	1.47e-37	1.75e-37						-1.66285	9.45e-17	1.35e-15	Down
chr17	4644001	4645000	ALOX15		Hypo	Hypo			-22.5359	5.81e-87	4.19e-87		4.05203	0.447282	0.265871		4.24113	0.127456	0.128874		-22.3633	1.2e-52	9.3e-53		-22.1742	2.94e-37	3.48e-37						-1.6581	0.000120885	0.000337539	Down
chr2	119158001	119159000	C1QL2		Hyper	Hyper			19.9715	0	0		-0.742895	0.914041	0.451025		-1.50589	0.987458	0.561489		20.2591	0	0		19.4961	0	0						0.249466	0.776484	0.840102
chr20	44337001	44338000	R3HDML		Hypo	Hypo	Hypo		-24.5493	0	0		-15.9715	2.98e-12	1.34e-11		0.733362	0.764305	0.477046		-31.6216	0	5.82e-308		-14.9167	2.58e-57	4.35e-57		-3.57558	0.000349454	0.00366636		1.78098	0.00678378	0.0134805
chr15	43239001	43240000	TGM5		Hypo	Hypo			-30.1017	0	0		-0.663617	0.361309	0.2252		0.401778	1.21e-07	6.38e-07		-30.5719	3.39e-282	9.62e-282		-29.5065	4e-202	2.4e-201						-1.6471	1.65e-07	7.3e-07	Down
chrX	15500001	15501000	BMX		Hypo	Hypo			-25.716	0	0		0.756991	0.00607738	0.00701768		-0.148213	7.14e-41	5.95e-39		-25.2857	0	0		-26.1909	0	0						-1.64665	5.01e-13	4.51e-12	Down
chr15	62163001	62164000	C2CD4B		Hyper	Hyper			15.732	0	0		0.26258	0.489141	0.284832		-1.90415	4.72e-14	5.79e-13		16.6648	0	0		14.4981	9.26e-186	4.99e-185						-1.88996	8.14e-12	6.31e-11	Down
chr5	2755001	2756000	C5orf38		Hyper	Hyper			16.0796	0	0		-0.363087	2.04e-17	1.41e-16		5.22631	4.52e-31	2.24e-29		13.8488	0	0		19.4382	0	0						0.460253	0.0865362	0.130465
chrX	30241001	30242000	MAGEB4		Hypo	Hypo			-16.4161	1.27e-21	4.95e-22		-10.4135	0.00144967	0.00194964		1.59325	0.759724	0.47509		-21.9902	1.53e-21	7.79e-22		-9.9834	2.78e-05	1.21e-05						-1.64319	0.225821	0.299367
chrX	30242001	30243000	MAGEB4		Hypo	Hypo			-28.6336	0	0		-1.36018	0.000462185	0.000692521		2.91646	0.0946047	0.101976		-30.5108	8.32e-256	2.14e-255		-26.2341	6.7e-160	3.06e-159						-1.64319	0.225821	0.299367
chr6	31113001	31114000	C6orf15		Hyper	Hyper			16.6646	5.86e-76	3.9e-76		8.98147	1.26e-06	2.97e-06		-3.12461	0.000121773	0.000350825		21.7549	8.9e-75	8.58e-75		9.64881	1.31e-13	8.33e-14						1.61283	0.00181016	0.00403922	Up
chr3	127922001	127923000	KBTBD12		Hypo	Hypo			-39.3279	1.31e-108	1.09e-108		-16.8618	0.0350156	0.0325257		0.408622	0.844087	0.508839		-46.9534	1.36e-80	1.37e-80		-29.683	1.74e-31	1.82e-31						-1.63787	2.21e-17	3.37e-16	Down
chr3	127923001	127924000	KBTBD12		Hypo	Hypo			-24.3282	3.13e-188	3.9e-188		-1.58443	0.000379173	0.000578997		1.87712	0.237712	0.207811		-25.786	4.94e-124	6.87e-124		-22.3244	1.47e-72	3.04e-72						-1.63787	2.21e-17	3.37e-16	Down
chr6	52804001	52805000	GSTA1		Hypo	Hypo			-18.9567	1.26e-229	1.84e-229		-10.4837	0.217066	0.15		1.22546	0.469669	0.341829		-24.3916	6.31e-198	1.28e-197		-12.6824	5.08e-48	7.36e-48						-1.6354	0.0129192	0.0239781
chr8	120813001	120814000	SNTB1		Hypo	Hypo			-18.2657	6.51e-24	2.62e-24		0.372323	0.399476	0.243517		-2.45526	0.583262	0.397724		-17.0549	2.08e-12	8.77e-13		-19.8825	5.08e-12	3.04e-12						-1.63481	1.99e-18	3.39e-17	Down
chr8	22589001	22590000	C8orf58		Hyper	Hyper			20.7864	0	0		-2.84308	0.0771013	0.0636682		-0.370809	5.94e-09	3.84e-08		19.7652	1.52e-185	2.92e-185		22.2374	2.12e-188	1.16e-187						0.254751	0.0328367	0.0551877
chr9	93346001	93347000	C9orf129		Hyper	Hyper			21.5458	0	0		-4.14359	0.0699444	0.0586144		2.05825	0.0127424	0.0198248		19.0545	1.56e-182	2.96e-182		25.2563	2.29e-201	1.36e-200						0.139031	0.213311	0.285131
chrX	80014001	80015000	TBX22		Hypo	Hypo			-16.8805	1.17e-89	8.62e-90		-2.11863	0.388934	0.238492		-0.284441	0.240224	0.209406		-17.6532	1.79e-58	1.48e-58		-15.819	1.71e-33	1.88e-33						-1.62045	0.236487	0.311868
chrX	80024001	80025000	TBX22		Hypo	Hypo			-30.8861	0	0		-5.2255	1.52e-05	3.01e-05		4.65011	0.374332	0.290583		-35.1922	0	0		-25.3166	1.21e-183	6.44e-183						-1.62045	0.236487	0.311868
chr8	60280001	60281000	CA8		Hyper	Hyper			20.8565	0	0		2.70986	4.73e-08	1.35e-07		-0.871782	0.0638201	0.0744586		22.3612	0	0		18.7795	0	0						-2.9017	6.12e-14	6.15e-13	Down
chr8	60281001	60282000	CA8		Hyper	Hyper			17.5624	0	0		2.73621	0.000363085	0.00055687		-0.508411	0.00195217	0.00401019		18.9369	0	0		15.6922	0	0						-2.9017	6.12e-14	6.15e-13	Down
chr13	49401001	49402000	CAB39L		Hyper	Hyper			15.6843	1.1e-132	1.06e-132		14.2957	7.88e-21	6.83e-20		-5.56791	0.00176503	0.00367804		23.7675	1.3e-175	2.39e-175		3.90384	4.24e-05	1.83e-05						-2.32084	1.38e-66	1.88e-63	Down
chr15	25083001	25084000	SNORD116-19		Hypo	Hypo			-22.742	0	0		-9.22122	7.14e-06	1.49e-05		1.52308	0.00579542	0.0101938		-27.285	0	0		-16.5407	3.37e-222	2.27e-221						-1.61752	0.000324445	0.000837202	Down
chr1	26912001	26913000	NR0B2		Hypo	Hypo			-16.0682	9.24e-28	3.92e-28		-5.13811	0.000341231	0.000526063		2.21679	0.490976	0.352707		-18.9719	3.86e-25	2.1e-25		-11.617	2.72e-07	1.33e-07						-1.61649	0.000135856	0.000375545	Down
chr1	26915001	26916000	NR0B2		Hypo	Hypo			-26.7237	7.27e-210	9.84e-210		-4.04204	0.00290143	0.00363445		3.42764	0.352599	0.278272		-29.5934	8.44e-164	1.46e-163		-22.1237	2.4e-53	3.81e-53						-1.61649	0.000135856	0.000375545	Down
chr17	4433001	4434000	SPNS3		Hypo	Hypo			-22.7925	0	0		1.1169	0.457654	0.270704		-3.54476	0.013527	0.0208385		-20.9634	0	0		-25.6251	0	0						-1.61092	1.12e-12	9.64e-12	Down
chr9	137878001	137879000	CACNA1B		Hyper	Hyper			15.5575	0	0		-0.267813	3.2e-07	8.16e-07		-1.10134	0.790606	0.487744		15.8457	0	0		15.0122	0	0						4.32313	4.48e-21	1.03e-19	Up
chr5	160634001	160635000	ATP10B		Hypo	Hypo			-16.0843	4.06e-34	1.86e-34		5.75025	3.28e-06	7.24e-06		-1.35209	0.00348955	0.00660345		-13.0056	1.04e-13	4.53e-14		-20.1079	3.66e-24	3.21e-24						-1.609	9.93e-08	4.56e-07	Down
chr8	1101001	1102000	DLGAP2		Hypo	Hypo			-20.1877	0	0		-11.9351	3.09e-85	2.58e-83		1.08043	0.00747207	0.0126441		-25.2205	0	0		-12.205	1.47e-232	1.05e-231						-1.60601	4.33e-06	1.54e-05	Down
chr8	1104001	1105000	DLGAP2		Hypo	Hypo			-15.5665	0	0		-9.07057	1.25e-21	1.15e-20		0.0940917	0.863525	0.516189		-19.3013	0	0		-10.1367	6.98e-119	2.32e-118						-1.60601	4.33e-06	1.54e-05	Down
chr8	1500001	1501000	DLGAP2		Hypo	Hypo			-22.0255	0	0		-10.0478	6.23e-06	1.32e-05		1.73403	0.00273763	0.0053626		-26.6835	0	0		-14.9016	8.22e-126	2.9e-125						-1.60601	4.33e-06	1.54e-05	Down
chr8	1501001	1502000	DLGAP2		Hypo	Hypo			-21.3063	0	0		-7.11743	1.79e-20	1.52e-19		-1.40545	8.72e-26	3e-24		-23.5297	0	0		-17.8177	0	0						-1.60601	4.33e-06	1.54e-05	Down
chr8	1546001	1547000	DLGAP2		Hypo	Hypo			-20.2427	0	0		-12.6214	2.97e-30	4.33e-29		2.10507	4.08e-06	1.63e-05		-26.1585	0	0		-11.432	6.08e-82	1.4e-81						-1.60601	4.33e-06	1.54e-05	Down
chr8	1547001	1548000	DLGAP2		Hypo	Hypo			-18.6983	0	0		-12.4903	1.35e-46	3.78e-45		-1.04636	1.46e-07	7.6e-07		-23.1858	0	0		-11.7418	4.38e-110	1.34e-109						-1.60601	4.33e-06	1.54e-05	Down
chr11	14973001	14974000	CALCA		Hyper	Hyper			15.2916	0	0		1.43455	5.79e-22	5.41e-21		-1.0438	2.03e-07	1.03e-06		16.3307	0	0		13.8524	0	0						-0.0221597	0.968653	0.984611
chr12	53428001	53429000	AMHR2		Hypo	Hypo			-22.2729	6.73e-45	3.45e-45		-3.26444	0.77447	0.40087		-0.0875951	0.0163084	0.0243706		-23.7782	3.43e-33	2.1e-33		-20.6013	6.64e-13	4.11e-13						-1.60286	9.48e-06	3.2e-05	Down
chr3	50671001	50672000	DOCK3		Hypo	Hypo			-22.3513	1.12e-98	8.77e-99		-9.35334	0.858922	0.431966		0.952196	0.576781	0.394679		-26.8442	8.61e-80	8.66e-80		-16.5387	3.8e-27	3.61e-27						-1.5995	2.4e-10	1.55e-09	Down
chr6	163309001	163310000	PACRG		Hypo	Hypo			-26.0595	0	0		-1.77047	6.48e-51	2.08e-49		1.72086	4.62e-10	3.51e-09		-27.5167	0	0		-24.0253	0	0						-1.59896	1.67e-13	1.6e-12	Down
chr6	163310001	163311000	PACRG		Hypo	Hypo			-17.7184	0	0		0.43487	0.143569	0.106948		0.0710769	0.288675	0.240149		-17.5569	0	0		-17.9207	0	0						-1.59896	1.67e-13	1.6e-12	Down
chr11	104037001	104038000	PDGFD		Hypo				-18.3458	0	0		-8.39957	0.000405182	0.000614607		0.430134	0.725735	0.460929		-22.5001	0	0		-13.6704	0	0						-1.59605	6.47e-11	4.47e-10	Down
chr11	104038001	104039000	PDGFD		Hypo				-36.2165	0	0		-2.09479	0.243081	0.164353		0.205574	0.466213	0.340035		-37.3382	3.01e-240	7.29e-240		-35.0378	2.17e-145	8.9e-145						-1.59605	6.47e-11	4.47e-10	Down
chr11	104163001	104164000	PDGFD		Hyper				21.9127	0	0		-16.1038	3.95e-10	1.43e-09		-0.439645	0.219026	0.195412		14.3719	0	0		30.0361	0	0						-1.59605	6.47e-11	4.47e-10	Down
chr11	104165001	104166000	PDGFD		Hypo				-31.3569	0	0		10.9707	8.06e-05	0.000140377		0.553937	0.187291	0.173462		-26.2647	5.53e-223	1.25e-222		-36.6815	2.56e-230	1.8e-229						-1.59605	6.47e-11	4.47e-10	Down
chr10	100463001	100464000	WNT8B		Hypo	Hypo			-15.403	2.4e-68	1.51e-68		-5.98337	0.0115138	0.0123505		0.939328	0.247242	0.214021		-18.5473	5.08e-53	3.96e-53		-11.6246	2.24e-18	1.66e-18						-1.59535	0.000341329	0.000876455	Down
chr7	93574001	93575000	CALCR		Hyper	Hyper			15.3044	0	0		-1.79768	2.3e-40	5.11e-39		-1.03716	0.0198333	0.0286924		14.8819	0	0		15.6424	0	0						-0.103055	0.749261	0.816918
chr15	25094001	25095000	SNORD116-24		Hypo	Hypo			-18.4183	0	0		-4.82714	6.6e-07	1.62e-06		-0.775039	0.0786713	0.0879902		-20.1106	8.81e-308	2.74e-307		-16.0585	2.03e-156	9.07e-156						-1.58524	0.0016815	0.00377644	Down
chr21	42498001	42499000	SLC37A1		Hypo	Hypo			-15.1421	6.71e-62	4e-62		2.08904	0.566334	0.318394		-0.515236	0.779524	0.48332		-14.0084	2.48e-32	1.5e-32		-16.6127	2.46e-36	2.86e-36						-1.58129	9.6e-20	1.92e-18	Down
chr6	42722001	42723000	PRPH2		Hypo	Hypo			-16.9763	4.18e-288	7.46e-288		-4.75737	4.44e-09	1.43e-08		1.01851	0.0741407	0.0839195		-19.5422	3.82e-211	8.2e-211		-13.7663	7.62e-88	1.87e-87						-1.57794	1.07e-08	5.59e-08	Down
chr10	17951001	17952000	SLC39A12		Hypo	Hypo			-23.3033	1.07e-109	8.97e-110		-8.58743	3.98e-05	7.33e-05		8.79109	4.99e-05	0.000157682		-30.7486	1.17e-111	1.5e-111		-13.3701	1.07e-20	8.56e-21						-1.57629	0.000172761	0.000468814	Down
chr6	75364001	75365000	FILIP1		Hypo	Hypo			-21.2596	4.96e-91	3.69e-91		1.37621	0.00831883	0.00926577		2.21724	0.0531775	0.0643384		-21.5594	3.87e-53	3.02e-53		-20.7184	2.1e-38	2.55e-38						-1.57597	2.47e-07	1.07e-06	Down
chr20	49571001	49572000	PTGIS		Hypo	Hypo			-26.3485	1.03e-72	6.67e-73		-3.41323	0.047561	0.0422497		0.359041	0.285277	0.238124		-27.9931	4.39e-46	3.16e-46		-24.2209	9.55e-27	8.96e-27						-1.56503	1.07e-07	4.89e-07	Down
chr16	799001	800000	GNG13		Hypo	Hypo			-15.2758	3.32e-28	1.41e-28		4.82515	0.000195181	0.000316147		0.852551	0.985368	0.560706		-13.4924	4.21e-11	1.71e-11		-17.465	4.26e-17	3.04e-17						-1.562	0.00276872	0.00595708	Down
chr11	126406001	126407000	ST3GAL4		Hypo	Hypo			-19.5299	4.27e-221	6.06e-221		-1.49334	0.313128	0.201226		5.81613	0.000469096	0.00115737		-22.4448	9.09e-165	1.58e-164		-15.1353	9.84e-58	1.67e-57						-1.56059	2.03e-22	5.53e-21	Down
chr19	35526001	35527000	SBSN		Hypo	Hypo			-17.5747	3.11e-60	1.83e-60		-2.37831	0.0973329	0.0774111		5.09738	0.900015	0.529902		-20.4746	1.62e-51	1.24e-51		-12.9989	6.88e-13	4.25e-13						-1.55855	0.000129676	0.000360022	Down
chr19	53122001	53123000	ZNF415		Hypo				-20.9566	6.23e-123	5.66e-123		-13.9653	1.02e-08	3.16e-08		-2.5732	5.13e-08	2.88e-07		-25.6377	1.39e-96	1.6e-96		-14.2456	1.51e-27	1.44e-27						-1.55607	2.17e-12	1.8e-11	Down
chr19	53132001	53133000	ZNF415		Hyper				18.2629	0	0		-8.391	0.00132176	0.00179414		-0.524655	0.998639	0.565318		14.5415	0	0		22.4079	0	0						-1.55607	2.17e-12	1.8e-11	Down
chr3	46987001	46988000	NBEAL2		Hypo	Hypo			-18.638	2.09e-242	3.19e-242		-2.08979	3.34e-11	1.35e-10		2.22696	2.66e-06	1.1e-05		-20.4719	3.09e-169	5.5e-169		-16.1551	7.75e-90	1.94e-89						-1.55395	1.17e-21	2.86e-20	Down
chr10	73871001	73872000	CAMK2G		Hyper	Hyper			15.844	3.21e-146	3.3e-146		1.60196	0.0961418	0.0766164		0.749151	0.0248794	0.0346104		16.2359	4.6e-90	5.04e-90		15.3831	6.01e-56	9.91e-56						-0.490571	5.72e-10	3.53e-09
chr10	73872001	73873000	CAMK2G		Hyper	Hyper			16.5598	1.36e-34	6.28e-35		-7.19652	6.65e-08	1.86e-07		1.23595	0.000107012	0.000312818		12.7089	8.79e-15	3.91e-15		21.1413	6.25e-22	5.16e-22						-0.490571	5.72e-10	3.53e-09
chr5	140879001	140880000	PCDHA13		Hypo	Hypo			-23.8509	8.51e-79	5.79e-79		-13.2793	0.0166083	0.0170266		3.99781	0.0179807	0.02644		-30.7674	2.4e-75	2.33e-75		-13.4902	1.38e-12	8.45e-13						-1.54303	0.000260994	0.000684444	Down
chr19	58098001	58099000	ZSCAN18		Hyper				15.6308	0	0		-4.34324	0.777946	0.402253		-0.636035	0.213376	0.191629		14.0221	0	0		17.7293	0	0						-1.54126	8.28e-12	6.42e-11	Down
chr19	58116001	58117000	ZSCAN18		Hypo				-28.4241	0	0		-4.19042	0.0318345	0.0299713		0.750891	0.103827	0.109812		-30.5575	6.12e-303	1.87e-302		-25.6162	1.57e-163	7.38e-163						-1.54126	8.28e-12	6.42e-11	Down
chr19	58118001	58119000	ZSCAN18		Hyper				15.1874	0	0		-5.51472	6.61e-09	2.09e-08		-2.35173	0.938761	0.544134		13.9437	0	0		17.1067	0	0						-1.54126	8.28e-12	6.42e-11	Down
chr19	58119001	58120000	ZSCAN18		Hypo				-22.6254	1.51e-154	1.61e-154		-6.80626	0.17541	0.126115		0.940215	2.92e-13	3.29e-12		-25.9332	5.8e-111	7.4e-111		-18.1867	2.21e-45	3.06e-45						-1.54126	8.28e-12	6.42e-11	Down
chr17	17499001	17500000	RASD1		Hypo	Hypo			-24.8221	0	0		-2.46325	0.000231553	0.000369521		-1.6529	1.66e-11	1.52e-10		-25.1861	1.18e-235	2.8e-235		-24.3757	1.31e-147	5.46e-147						-1.53923	1.8e-08	9.16e-08	Down
chr1	53458001	53459000	DMRTB1		Hypo	Hypo			-17.9009	5.24e-60	3.08e-60		-2.02604	0.078595	0.064698		-4.12835	6.94e-07	3.2e-06		-17.1974	4.54e-34	2.81e-34		-19.2997	8.71e-29	8.6e-29						-1.53497	0.136493	0.194005
chr14	76371001	76372000	ESRRB		Hypo	Hypo			-20.292	0	0		-3.44211	0.270658	0.179238		0.402553	0.00535009	0.00951666		-21.9516	0	0		-18.1069	9.93e-204	6e-203						-1.53425	0.000373966	0.000952007	Down
chr14	76373001	76374000	ESRRB		Hypo	Hypo			-24.21	5.07e-107	4.2e-107		-6.75804	0.531731	0.303574		-1.61956	0.0294899	0.039821		-26.3646	2.43e-73	2.32e-73		-21.2261	1.84e-36	2.15e-36						-1.53425	0.000373966	0.000952007	Down
chr14	76407001	76408000	ESRRB		Hypo	Hypo			-17.4391	2.24e-131	2.13e-131		-7.82665	0.000536993	0.00079308		0.23117	0.0718634	0.0818794		-20.9156	6.35e-106	7.82e-106		-12.8578	1.32e-33	1.46e-33						-1.53425	0.000373966	0.000952007	Down
chr14	76408001	76409000	ESRRB		Hypo	Hypo			-28.8928	7.34e-228	1.07e-227		-9.14413	0.000480929	0.000718018		3.13817	0.639317	0.423348		-34.1169	2.69e-178	5e-178		-21.8346	4.28e-59	7.4e-59						-1.53425	0.000373966	0.000952007	Down
chr14	76439001	76440000	ESRRB		Hypo	Hypo			-16.7287	0	0		-9.2585	3.1e-19	2.43e-18		0.641645	0.767361	0.478283		-21.0137	0	0		-11.1136	1.02e-271	8.94e-271						-1.53425	0.000373966	0.000952007	Down
chr17	9958001	9959000	GAS7		Hypo				-26.8394	9.85e-108	8.18e-108		-11.6851	0.00180762	0.00237728		0.459697	0.0797372	0.0889318		-31.6906	8.29e-85	8.69e-85		-19.5458	9.07e-27	8.52e-27						-1.53139	1.26e-12	1.08e-11	Down
chr17	10036001	10037000	GAS7		Hypo				-21.0793	1.3e-135	1.27e-135		0.0857388	0.0241283	0.0235557		0.888443	2.8e-18	5.23e-17		-21.3952	8.32e-84	8.65e-84		-20.5925	8.06e-52	1.25e-51						-1.53139	1.26e-12	1.08e-11	Down
chr17	10037001	10038000	GAS7		Hypo				-22.5682	3.93e-149	4.11e-149		-7.76896	0.000169375	0.0002777		-1.89304	0.505625	0.360152		-25.1041	1.79e-106	2.21e-106		-19.2282	6.71e-44	9.06e-44						-1.53139	1.26e-12	1.08e-11	Down
chr17	10197001	10198000	GAS7		Hyper				15.1231	0	0		-7.26894	0.624973	0.342673		-0.825709	0.0259439	0.0358447		12.396	9.42e-230	2.18e-229		18.8392	0	0						-1.53139	1.26e-12	1.08e-11	Down
chr6	107637001	107638000	SOBP		Hypo	Hypo			-23.674	3.25e-82	2.27e-82		0.470231	0.19243	0.135982		1.35788	0.0363693	0.0472823		-24.018	7.77e-49	5.77e-49		-23.1303	3.13e-36	3.64e-36						-1.53085	1.48e-10	9.82e-10	Down
chr1	48221001	48222000	SLC5A9		Hypo	Hypo			-31.8691	0	0		-9.42533	3.34e-07	8.52e-07		2.24624	0.572682	0.392757		-36.7389	0	0		-25.0673	2.25e-150	9.62e-150						-1.52968	1.68e-10	1.11e-09	Down
chr1	48222001	48223000	SLC5A9		Hypo	Hypo			-15.5869	1.55e-208	2.09e-208		-9.34333	0.00168831	0.00223524		-1.32466	0.0101871	0.0164239		-19.2334	1.01e-163	1.75e-163		-11.2147	8.16e-58	1.39e-57						-1.52968	1.68e-10	1.11e-09	Down
chr1	48238001	48239000	SLC5A9		Hypo	Hypo			-27.9459	1.67e-119	1.48e-119		-2.92594	0.949942	0.463142		3.05917	0.247884	0.214463		-30.5034	6.21e-81	6.31e-81		-24.5183	2.5e-42	3.28e-42						-1.52968	1.68e-10	1.11e-09	Down
chr1	48239001	48240000	SLC5A9		Hypo	Hypo			-36.014	6.65e-142	6.69e-142		-9.10522	6.31e-07	1.55e-06		4.56064	0.353295	0.278621		-41.8556	1.31e-115	1.72e-115		-28.1897	7.67e-35	8.66e-35						-1.52968	1.68e-10	1.11e-09	Down
chr2	79184001	79185000	CTNNA2		Hypo				-24.5326	3.58e-88	2.61e-88		-4.19652	0.182943	0.130514		0.504993	0.0123559	0.0193128		-26.6887	8.43e-59	6.97e-59		-21.9872	5.38e-32	5.72e-32						-1.52702	9.43e-07	3.73e-06	Down
chr2	79512001	79513000	CTNNA2		Hyper				24.6341	0	0		-1.73828	0.58593	0.326576		-5.83829	7.04e-07	3.25e-06		25.9175	0	0		21.8175	4.78e-206	2.94e-205						-1.52702	9.43e-07	3.73e-06	Down
chr2	79516001	79517000	CTNNA2		Hypo				-23.8558	3.06e-55	1.72e-55		-7.35795	0.0590945	0.0508438		1.92073	0.454176	0.333807		-27.6277	1.98e-44	1.4e-44		-18.349	6.09e-15	4.05e-15						-1.52702	9.43e-07	3.73e-06	Down
chr2	80330001	80331000	CTNNA2		Hypo				-32.9631	1.03e-164	1.15e-164		-11.0548	0.195454	0.137712		0.511872	0.0317825	0.0423335		-38.0713	5.73e-117	7.62e-117		-26.5046	2.31e-53	3.66e-53						-1.52702	9.43e-07	3.73e-06	Down
chr2	80589001	80590000	CTNNA2		Hypo				-16.2616	1.02e-231	1.51e-231		-5.3383	0.434193	0.259876		2.92967	1.71e-06	7.34e-06		-19.9214	3.28e-193	6.53e-193		-11.6534	2.13e-62	3.85e-62						-1.52702	9.43e-07	3.73e-06	Down
chr12	113105001	113106000	RASAL1		Hypo	Hypo			-15.8017	3.45e-117	3.03e-117		-2.62887	0.566472	0.318443		2.97303	6.87e-06	2.62e-05		-18.0615	3.83e-87	4.09e-87		-12.4596	4.4e-33	4.79e-33						-1.52438	3.96e-11	2.82e-10	Down
chr10	90921001	90922000	ANKRD1		Hypo	Hypo			-23.277	1.32e-119	1.18e-119		1.95447	0.381211	0.234816		2.40541	0.0333501	0.0440574		-23.4115	2.51e-75	2.43e-75		-22.9605	1.38e-48	2.02e-48						-1.52155	0.00660342	0.0131515
chr2	85409001	85410000	CAPG		Hyper	Hyper			18.0064	3.01e-30	1.31e-30		14.6657	0.103355	0.0813714		0.669544	0.0882138	0.096408		24.3122	3.45e-31	2.05e-31		10.316	7.95e-05	3.36e-05						0.303986	0.0159421	0.0289524
chr11	65184001	65185000	CAPN1		Hyper	Hyper			18.1208	0	0		1.11641	0.358566	0.22383		0.509438	0.491103	0.352752		18.3816	0	0		17.7746	3.04e-236	2.21e-235						-0.439394	0.000251255	0.000661023
chr1	223749001	223750000	CAPN2		Hyper	Hyper			15.624	0	0		6.37355	0.0784313	0.0645926		1.21881	4.32e-11	3.75e-10		17.918	0	0		12.7632	6.48e-302	6.51e-301						-0.478371	1.82e-06	6.89e-06
chr20	57559001	57560000	PCK1		Hypo	Hypo			-34.6156	5e-264	8.19e-264		-5.04567	0.159788	0.116831		-1.91453	6.11e-05	0.000189327		-36.0409	2.89e-159	4.89e-159		-32.9097	8.68e-106	2.56e-105						-1.52095	0.0013834	0.00315585	Down
chr20	57561001	57562000	PCK1		Hypo	Hypo			-15.2539	1.72e-240	2.6e-240		-5.5007	5.23e-25	5.8e-24		1.08778	5.91e-05	0.000183855		-17.9758	4.4e-192	8.7e-192		-11.3873	1.64e-58	2.82e-58						-1.52095	0.0013834	0.00315585	Down
chr20	57565001	57566000	PCK1		Hypo	Hypo			-17.3484	1.59e-176	1.88e-176		0.442083	0.000791704	0.00112805		0.0211748	0.538098	0.376119		-17.1656	3.2e-101	3.81e-101		-17.5865	1.19e-79	2.68e-79						-1.52095	0.0013834	0.00315585	Down
chr2	206939001	206940000	CPO		Hypo	Hypo			-21.0731	3.23e-46	1.68e-46		-3.85577	0.0570279	0.0493308		2.8093	0.742041	0.467723		-23.7673	1e-38	6.6e-39		-17.1023	2.8e-14	1.82e-14						-1.51977	2.35e-06	8.77e-06	Down
chr16	8866001	8867000	CARHSP1		Hyper	Hyper			16.6264	9.92e-148	1.03e-147		0.224142	1.64e-05	3.23e-05		-6.7164	3.71e-17	6.24e-16		19.3056	6.75e-112	8.66e-112		12.365	5.03e-40	6.32e-40						0.0377833	0.820622	0.877224
chr10	59283001	59284000	FAM13C		Hypo	Hypo			-15.6378	1.54e-133	1.48e-133		-4.034	0.315638	0.202451		3.35029	0.888075	0.525477		-18.6566	5.41e-115	7.1e-115		-11.2723	6.9e-35	7.8e-35						-1.50514	5.78e-10	3.57e-09	Down
chr19	1497001	1498000	REEP6		Hypo	Hypo			-16.1139	3.05e-162	3.38e-162		-2.29179	8.21e-06	1.7e-05		1.8156	0.536961	0.375558		-17.7631	1.2e-125	1.68e-125		-13.6557	4.07e-39	5.02e-39						-1.50361	8.28e-12	6.42e-11	Down
chr5	71719001	71720000	CARTPT		Hyper	Hyper			16.8626	0	0		-0.795921	0.512549	0.295068		-1.45622	0.387426	0.297906		17.1439	0	0		16.4836	0	0						-2.22294	0.00709801	0.0140381
chr17	75510001	75511000	CASKIN2		Hyper	Hyper			21.754	1.74e-214	2.39e-214		-5.377	3.27e-17	2.22e-16		-3.34967	0.000348857	0.000892434		20.7076	8.57e-106	1.05e-105		22.7349	2.16e-106	6.41e-106						-0.214725	0.0171758	0.030952
chr5	88827001	88828000	MEF2C		Hypo	Hypo			-16.6529	3.59e-42	1.79e-42		0.072229	0.042398	0.0383214		4.62132	0.000978844	0.00220388		-18.6408	4.98e-28	2.83e-28		-14.0917	1.17e-18	8.77e-19						-1.49449	9.74e-07	3.85e-06	Down
chr1	109371001	109372000	SORT1		Hypo	Hypo			-15.7416	2.1e-65	1.29e-65		-0.568624	0.09038	0.0727569		1.30933	2.87e-05	9.57e-05		-16.4765	2.19e-41	1.49e-41		-14.5986	2.4e-23	2.06e-23						-1.49131	1.94e-18	3.3e-17	Down
chr13	36879001	36880000	SMAD9		Hypo	Hypo			-15.0745	0	0		-2.10085	0.00190383	0.00249141		1.41646	2.4e-10	1.9e-09		-16.545	0	0		-13.0277	0	0						-1.49059	3.62e-09	2e-08	Down
chr15	65409001	65410000	IGDCC4		Hypo	Hypo			-42.7398	0	0		-3.39464	0.674659	0.362489		1.14786	0.0118086	0.0185906		-44.7454	1.55e-246	3.85e-246		-40.2029	6.87e-142	2.75e-141						-1.49004	1.85e-08	9.39e-08	Down
chr13	23893001	23894000	PCOTH		Hypo	Hypo			-17.6453	1.88e-164	2.11e-164		-0.411454	0.0890397	0.0718423		-0.108713	0.0500779	0.0612946		-17.7826	5.7e-91	6.29e-91		-17.4799	1.93e-67	3.75e-67						-1.4865	9.73e-14	9.54e-13	Down
chr17	75513001	75514000	CASKIN2		Hyper	Hyper			17.1223	7.76427501113283e-310	0		0.8566	0.232273	0.158414		4.68214	0.957975	0.551113		15.7734	4.79e-150	7.72e-150		19.599	2.2e-149	9.33e-149						-0.214725	0.0171758	0.030952
chr18	72543001	72544000	CBLN2		Hyper	Hyper			16.7782	0	0		-2.5078	1.23e-15	7.38e-15		1.42643	1.21e-25	4.09e-24		15.0326	0	0		18.9669	0	0						3.23987	1.39e-10	9.24e-10	Up
chr2	168901001	168902000	G6PC2		Hypo	Hypo			-23.0017	1.08e-190	1.36e-190		0.146683	0.910312	0.449769		-0.119191	4.61e-08	2.6e-07		-22.8889	8.19e-107	1.01e-106		-23.1548	1.08e-85	2.59e-85						-1.48244	8e-05	0.000230836	Down
chr11	89659001	89660000	FOLH1B		Hypo	Hypo			-24.5661	1.5e-104	1.22e-104		-3.33448	0.00233365	0.00298785		10.8414	0.000990138	0.00222601		-30.5849	2.46e-95	2.8e-95		-16.409	1.42e-21	1.16e-21						-1.47418	7.48e-06	2.56e-05	Down
chr13	77741001	77742000	SLAIN1		Hypo	Hypo			-17.0734	6.87e-133	6.59e-133		-8.03068	1.79e-10	6.75e-10		2.82761	0.000165011	0.000459989		-21.689	6.02e-121	8.21e-121		-10.8307	3.73e-28	3.62e-28						-1.47121	1.78e-08	9.05e-08	Down
chr19	15011001	15012000	CCDC105		Hyper	Hyper			19.3693	0	0		0.5854	0.00610518	0.0070458		-2.78754	9.1e-18	1.62e-16		20.7057	0	0		17.3328	0	0						2.35168	0.0155725	0.0283316
chr13	51225001	51226000	FAM124A		Hypo	Hypo			-24.9884	2.71e-77	1.82e-77		-2.83512	0.126165	0.0960563		5.33287	0.563385	0.388356		-28.415	6.1e-57	4.95e-57		-20.2471	6.2e-24	5.42e-24						-1.46555	1.62e-11	1.21e-10	Down
chr19	2987001	2988000	TLE6		Hypo	Hypo			-15.8977	2.78e-143	2.82e-143		-3.89713	0.00138323	0.00186984		1.03196	0.183683	0.170895		-17.9717	2.83e-103	3.42e-103		-13.0426	7.89e-45	1.08e-44						-1.46427	1.08e-08	5.65e-08	Down
chr3	42772001	42773000	CCDC13		Hyper	Hyper			16.3236	6.2e-142	6.25e-142		6.93039	0.828524	0.420992		0.354033	7.38e-05	0.000224306		19.6402	1.23e-93	1.38e-93		13.0638	8e-52	1.24e-51						-0.57242	0.00226107	0.00495241
chr1	45622001	45623000	CCDC17		Hyper	Hyper			17.4111	0	0		6.27719	0.018228	0.0184625		-5.24285	6.38e-32	3.35e-30		22.1062	0	0		10.5862	8.31e-176	4.21e-175						-0.613072	0.00553766	0.0112097
chr18	50557001	50558000	MAPK4		Hypo	Hypo			-23.2486	6.35e-63	3.82e-63		-5.53979	0.275367	0.181673		-3.50669	0.544261	0.379071		-24.0454	5.71e-41	3.87e-41		-22.0123	1.09e-27	1.05e-27						-1.45183	0.000677892	0.00164676	Down
chr18	50563001	50564000	MAPK4		Hypo	Hypo			-20.9513	6.2e-79	4.22e-79		-7.27814	0.00107119	0.00148414		0.667997	0.673473	0.438543		-24.8418	1.06e-58	8.75e-59		-16.8957	6.37e-26	5.85e-26						-1.45183	0.000677892	0.00164676	Down
chr18	50663001	50664000	MAPK4		Hypo	Hypo			-19.1437	3.65e-117	3.2e-117		-8.04457	0.000282336	0.000442803		0.298366	0.0673048	0.0777054		-22.4656	6.49e-97	7.48e-97		-14.1226	5.83e-32	6.19e-32						-1.45183	0.000677892	0.00164676	Down
chr18	33441001	33442000	CCDC178		Hyper	Hyper			15.6178	8.42e-101	6.69e-101		-14.5466	1.86e-07	4.91e-07		-3.22613	0.403325	0.306493		10.5764	1.47e-31	8.81e-32		21.8969	1.03e-73	2.15e-73
chr1	169427001	169428000	CCDC181		Hyper	Hyper			20.7241	0	0		2.34715	0.00139414	0.00188304		0.307472	0.924804	0.538993		21.6148	0	0		19.5751	0	0
chr1	169460001	169461000	CCDC181		Hyper	Hyper			15.381	0	0		1.1145	5.36e-10	1.92e-09		0.960492	0.00249312	0.00494693		15.4659	2.57e-275	7.13e-275		15.3119	3.24e-193	1.83e-192
chr19	46412001	46413000	CCDC8		Hyper	Hyper			17.4613	0	0		-3.44666	0.0133519	0.0140652		-0.490104	0.0792756	0.0885082		16.197	0	0		19.1536	0	0						0.599674	0.0464246	0.0750787
chr6	119150001	119151000	FAM184A		Hypo	Hypo			-16.5056	3.11e-34	1.42e-34		-0.927859	0.000813337	0.00115598		-1.7813	0.0444031	0.055669		-16.1603	6.01e-20	2.97e-20		-17.0138	3.09e-17	2.22e-17						-1.44862	6.52e-07	2.65e-06	Down
chr11	86374001	86375000	CCDC81		Hyper	Hyper			16.4001	0	0		4.41337	0.179722	0.128659		-4.5556	2.52e-12	2.54e-11		20.2382	0	0		11.2692	2.58e-92	6.63e-92						0.0248784	0.901819	0.940224
chr19	47267001	47268000	CCDC9		Hyper	Hyper			16.479	2.91e-166	3.29e-166		2.80005	0.953049	0.464165		-0.0606169	0.104709	0.110513		17.8258	3.94e-111	5.04e-111		14.9651	5.9e-60	1.03e-59						0.218407	0.0129503	0.0240271
chr3	42265001	42266000	CCK		Hyper	Hyper			16.5856	0	0		4.25528	1.03e-05	2.1e-05		-0.850848	0.002425	0.00483226		18.7928	0	0		13.6867	0	0						-0.355679	0.451704	0.539637
chr11	17434001	17435000	ABCC8		Hypo	Hypo			-25.1298	1.24e-36	5.85e-37		-5.38462	0.952914	0.464127		7.58602	0.00119793	0.0026281		-30.989	1.55e-30	9.12e-31		-18.0184	1.43e-09	7.78e-10						-1.4437	0.0156147	0.0283956
chr11	17461001	17462000	ABCC8		Hypo	Hypo			-22.476	2.19e-94	1.66e-94		-3.16668	0.350388	0.219871		4.97747	0.00339109	0.00644468		-25.9889	2.71e-70	2.5e-70		-17.8447	3.32e-27	3.15e-27						-1.4437	0.0156147	0.0283956
chr17	42684001	42685000	CCR10		Hyper	Hyper			22.1118	0	0		-5.55484	4.82e-13	2.33e-12		-4.32009	1.06e-05	3.89e-05		21.401	6.13e-270	1.66e-269		22.6358	5.84e-205	3.56e-204						0.0263441	0.925548	0.958268
chr11	66317001	66318000	CD248		Hyper	Hyper			18.8225	0	0		13.3489	7.98e-06	1.66e-05		-4.01786	0.104755	0.110551		26.4443	0	0		9.07751	1.1e-55	1.81e-55						0.60212	0.0115442	0.021682
chr17	73308001	73309000	CDC42EP4		Hyper	Hyper			16.7846	2.43e-59	1.42e-59		-2.75878	0.0859625	0.0697559		-3.34604	3.54e-25	1.16e-23		17.0301	6.25e-35	3.92e-35		16.4428	1.83e-28	1.79e-28						0.158285	0.343178	0.429041
chr16	68642001	68643000	CDH3		Hyper	Hyper			17.0156	0	0		6.44328	0.269361	0.178547		-3.06727	0.000410685	0.00102972		21.1741	0	0		11.6635	7.81e-165	3.69e-164						1.46824	4.26e-13	3.86e-12	Up
chr18	65750001	65751000	CDH7		Hyper	Hyper			18.6203	0	0		-5.08652	0.356663	0.222929		-2.35397	6.68e-06	2.55e-05		17.2515	1.58e-251	3.99e-251		19.984	4.81e-226	3.32e-225						0.34226	0.0324154	0.0545738
chr12	123266001	123267000	CDK2AP1		Hyper	Hyper			23.1976	0	0		0.294668	4.24e-18	3.07e-17		-7.95282	6.67e-08	3.66e-07		26.5361	0	0		18.2886	5.25e-163	2.45e-162						0.126347	0.138983	0.196984
chr12	123269001	123270000	CDK2AP1		Hyper	Hyper			30.9873	0	0		16.4589	1.69e-22	1.64e-21		-3.26341	0.703843	0.451732		38.8305	0	0		19.1082	2.6e-222	1.76e-221						0.126347	0.138983	0.196984
chr14	50400001	50401000	CDKL1		Hyper	Hyper			18.6558	5.22e-47	2.73e-47		6.01374	0.252844	0.169662		4.27924	0.0304636	0.0408946		19.6852	1.2e-30	7.06e-31		17.9507	6.18e-21	4.95e-21						0.371407	0.00772992	0.0151413
chr12	12714001	12715000	CDKN1B		Hyper	Hyper			22.3357	0	0		15.1744	2.96e-12	1.33e-11		0.895814	0.00142529	0.00305654		28.5979	0	0		14.3194	1.02e-142	4.11e-142						-0.153799	0.165218	0.228728
chr5	140964001	140965000	PCDHAC2		Hypo	Hypo			-16.7604	8.38e-76	5.57e-76		-2.99769	0.271304	0.179579		-0.30503	0.720032	0.45867		-17.8605	3.42e-51	2.61e-51		-15.1678	4.89e-31	5.08e-31						-1.43674	4.54e-05	0.000136604	Down
chr10	84231001	84232000	RGR		Hypo	Hypo			-24.6904	5.85e-204	7.75e-204		-6.51596	7.2e-05	0.000126677		1.83544	0.0809051	0.0899839		-28.1312	3.46e-150	5.57e-150		-19.7798	7.47e-59	1.29e-58						-1.42577	5.09e-08	2.41e-07	Down
chr10	84258001	84259000	RGR		Hypo	Hypo			-28.5799	4.18e-72	2.7e-72		-7.30098	0.719122	0.379943		2.32595	0.92022	0.537361		-32.8035	1.25e-50	9.47e-51		-23.1766	2.97e-21	2.41e-21						-1.42577	5.09e-08	2.41e-07	Down
chr7	158585001	158586000	PTPRN2		Hypo				-22.2827	3.9e-242	5.94e-242		-4.04732	1.43e-09	4.86e-09		-1.86232	0.00091031	0.00206949		-23.3681	3.7e-145	5.81e-145		-21.183	2.07e-99	5.73e-99						-1.42251	2.88e-09	1.62e-08	Down
chr7	158586001	158587000	PTPRN2		Hyper				15.2726	0	0		0.734216	0.540937	0.307524		0.756956	0.739296	0.466586		15.2764	2.05e-196	4.14e-196		15.2991	4.11e-158	1.86e-157						-1.42251	2.88e-09	1.62e-08	Down
chr1	205042001	205043000	CNTN2		Hypo	Hypo			-22.0671	1.21e-285	2.15e-285		-0.944842	0.0225054	0.0221688		-1.10097	8.27e-05	0.000248318		-22.0418	1.1e-175	2.01e-175		-22.1979	9.24e-116	2.98e-115						-1.42123	0.000146723	0.000403242	Down
chr1	205045001	205046000	CNTN2		Hypo	Hypo			-15.2988	8.06e-41	3.96e-41		-3.99416	0.336679	0.213026		2.58803	0.124458	0.126541		-18.0873	3.57e-34	2.22e-34		-11.5051	1.16e-11	6.83e-12						-1.42123	0.000146723	0.000403242	Down
chr1	205056001	205057000	CNTN2		Hypo	Hypo			-21.9054	6.77e-109	5.67e-109		-5.03343	3.28e-11	1.33e-10		-2.93455	5.35e-06	2.08e-05		-22.8931	7.67e-69	7e-69		-20.7942	9.95e-41	1.27e-40						-1.42123	0.000146723	0.000403242	Down
chr1	205057001	205058000	CNTN2		Hypo	Hypo			-18.5738	4.12e-101	3.28e-101		-9.19582	0.0228453	0.0224629		-0.287337	0.0120329	0.0188874		-22.2199	2.99e-77	2.95e-77		-13.3114	1.87e-24	1.65e-24						-1.42123	0.000146723	0.000403242	Down
chr1	205058001	205059000	CNTN2		Hypo	Hypo			-18.9209	1.11e-230	1.62e-230		-8.17189	0.00353772	0.00433325		1.66049	0.524229	0.369252		-23.0284	7e-190	1.37e-189		-13.196	2.6e-55	4.25e-55						-1.42123	0.000146723	0.000403242	Down
chr1	205067001	205068000	CNTN2		Hypo	Hypo			-19.3147	0	0		-3.80707	0.000119137	0.000201109		2.4401	0.0976452	0.104552		-21.9187	1.06e-246	2.64e-246		-15.6715	2.78e-85	6.65e-85						-1.42123	0.000146723	0.000403242	Down
chr1	205073001	205074000	CNTN2		Hypo	Hypo			-16.5008	1.35e-102	1.08e-102		1.74688	0.996719	0.478401		2.75028	0.879165	0.522177		-17.0096	1.63e-66	1.46e-66		-16.0062	7.44e-46	1.04e-45						-1.42123	0.000146723	0.000403242	Down
chr5	115816001	115817000	CDO1		Hyper	Hyper			19.0955	0	0		0.44599	0.163405	0.119029		-1.28647	0.00907799	0.0149045		19.8087	0	0		18.0762	0	0						-1.62237	9.13e-06	3.09e-05	Down
chr20	31367001	31368000	DEFB118		Hypo	Hypo			-29.7134	1.94e-114	1.68e-114		-2.84878	0.154517	0.113644		10.179	1.6e-08	9.71e-08		-34.5663	2.54e-97	2.93e-97		-21.5386	1.88e-25	1.71e-25						-1.41539	0.327594	0.412185
chr20	31368001	31369000	DEFB118		Hypo	Hypo			-30.2093	0	0		-8.59872	0.0077667	0.00871904		3.68491	0.905552	0.531892		-35.4537	2.46e-263	6.51e-263		-23.1701	3.62e-89	9.01e-89						-1.41539	0.327594	0.412185
chr22	26171001	26172000	SEZ6L		Hypo	Hypo			-15.4257	9.68e-51	5.24e-51		0.323767	0.85752	0.431428		5.45433	0.00461857	0.00839983		-17.6116	6.59e-41	4.46e-41		-12.4811	3.2e-10	1.78e-10						-1.4149	0.0012359	0.00285246	Down
chr22	26172001	26173000	SEZ6L		Hypo	Hypo			-20.5038	7.35e-75	4.85e-75		0.648515	0.312146	0.200748		1.84536	0.951618	0.548903		-21.0485	2.92e-43	2.03e-43		-19.8517	7.31e-31	7.57e-31						-1.4149	0.0012359	0.00285246	Down
chr3	77587001	77588000	ROBO2		Hypo	Hypo			-15.8891	8.26e-64	5.01e-64		-5.33792	0.012833	0.0135837		2.493	0.0182724	0.0268003		-19.1802	1.01e-53	7.93e-54		-11.3493	5.26e-17	3.75e-17						-1.41396	0.00016323	0.000445019	Down
chrX	52811001	52812000	XAGE5		Hypo	Hypo			-16.3487	7.86e-214	1.08e-213		-2.65351	2.75e-08	8.07e-08		1.31197	0.0689439	0.0792214		-18.218	1.73e-135	2.57e-135		-14.2525	8.74e-78	1.91e-77						-1.41357	0.215285	0.287525
chrX	52812001	52813000	XAGE5		Hypo	Hypo			-19.9428	2.07e-239	3.11e-239		-1.84765	0.00673294	0.00768296		1.57277	0.217879	0.194669		-21.4624	1.48e-151	2.4e-151		-18.0419	1.41e-86	3.4e-86						-1.41357	0.215285	0.287525
chr17	15619001	15620000	CDRT1		Hyper	Hyper			18.1455	5.01e-165	5.63e-165		-0.166315	0.0121497	0.0129457		0.306474	0.00940611	0.0153581		17.9432	3.15e-97	3.63e-97		18.416	1.42e-70	2.85e-70						-0.888863	1.13e-05	3.77e-05
chr16	88805001	88806000	CDT1		Hyper	Hyper			18.5575	0	0		1.38791	3.74e-07	9.47e-07		0.199703	0.0272005	0.0372573		19.0616	0	0		17.8734	1.07e-192	6.04e-192						1.35205	2.75e-20	5.81e-19	Up
chrX	51618001	51619000	CENPVL3		Hyper	Hyper			18.855	0	0		-3.2789	1.94e-72	1.18e-70		-4.24135	0.334171	0.267493		18.9073	0	0		17.9449	0	0
chr10	123666001	123667000	GPR26		Hyper				18.0338	0	0		1.59789	3.08e-33	5.16e-32		-1.27594	0.665892	0.435152		19.2297	0	0		16.3559	0	0						-1.40677	0.000336261	0.000864527	Down
chr10	123668001	123669000	GPR26		Hypo				-25.4511	2.24e-261	3.63e-261		-4.27994	0.0640285	0.0544369		5.6378	0.034831	0.0456244		-29.7696	3.77e-201	7.76e-201		-19.8519	3.34e-73	6.92e-73						-1.40677	0.000336261	0.000864527	Down
chr10	123669001	123670000	GPR26		Hypo				-24.8472	3.88e-97	3.01e-97		-3.1958	0.994434	0.477652		-2.97433	0.0054156	0.00961753		-25.0297	7.02e-63	6.05e-63		-24.8082	1e-36	1.18e-36						-1.40677	0.000336261	0.000864527	Down
chr2	65070001	65071000	CEP68		Hyper	Hyper			26.1416	1e-74	6.61e-75		-1.08419	0.0161938	0.0166535		-3.03225	0.00489613	0.00882544		26.8896	9.78e-47	7.09e-47		24.9415	1.54e-31	1.62e-31						-0.422587	0.000168492	0.000458264
chr3	126395001	126396000	CFAP100		Hyper	Hyper			21.0398	0	0		1.7428	0.145593	0.108207		-3.84343	8.1e-05	0.000243854		23.304	0	0		17.7177	4.12e-201	2.45e-200
chr3	113441001	113442000	CFAP44		Hyper	Hyper			20.1636	0	0		5.07577	0.107122	0.0838533		-4.37794	0.00847472	0.0140655		23.9598	0	0		14.5061	0	0
chr19	35044001	35045000	HPN		Hypo	Hypo			-15.7847	1.79e-72	1.16e-72		-4.5747	0.111532	0.0867307		4.36073	0.0246661	0.0343717		-19.5224	4.18e-72	3.93e-72		-10.587	2.46e-13	1.55e-13						-1.40121	0.003378	0.00714243	Down
chr7	6614001	6615000	ZNF853		Hypo	Hypo			-17.0178	1.18e-60	6.99e-61		-1.76919	0.0475049	0.0422072		-2.54632	0.212575	0.191089		-16.8271	1.18e-35	7.46e-36		-17.6042	3.07e-25	2.77e-25						-1.38713	1.87e-07	8.24e-07	Down
chr12	98752001	98753000	ANKS1B		Hypo				-35.8282	0	0		-8.03595	0.281599	0.184947		0.552319	0.33555	0.26833		-39.485	0	0		-30.8967	6.18e-177	3.16e-176						-1.37787	1.57e-44	3.66e-42	Down
chr12	98894001	98895000	ANKS1B		Hyper				15.8687	0	0		0.461329	5.36e-25	5.94e-24		-0.342381	0.999478	0.565567		16.2439	0	0		15.4402	6.01e-221	4.02e-220						-1.37787	1.57e-44	3.66e-42	Down
chr12	98895001	98896000	ANKS1B		Hyper				18.415	0	0		-2.27517	0.000468772	0.000701622		-0.665614	0.920576	0.537471		17.6605	0	0		19.2701	0	0						-1.37787	1.57e-44	3.66e-42	Down
chr12	98898001	98899000	ANKS1B		Hypo				-15.4988	7.13e-32	3.18e-32		3.08868	0.924656	0.454519		0.320914	0.885009	0.524409		-14.2789	1.41e-16	6.51e-17		-17.0467	2.79e-18	2.07e-18						-1.37787	1.57e-44	3.66e-42	Down
chr12	99154001	99155000	ANKS1B		Hypo				-17.5205	0	0		-1.50966	6.37e-10	2.26e-09		-1.65066	0.000231094	0.000620848		-17.4571	6.38e-233	1.5e-232		-17.5981	1.19e-189	6.56e-189						-1.37787	1.57e-44	3.66e-42	Down
chr12	99248001	99249000	ANKS1B		Hypo				-21.0636	4.46e-60	2.62e-60		-3.79282	0.048014	0.0425973		1.17743	0.134676	0.134612		-23.1912	2.01e-41	1.37e-41		-18.221	1.31e-23	1.13e-23						-1.37787	1.57e-44	3.66e-42	Down
chr12	99249001	99250000	ANKS1B		Hypo				-23.7811	3.87e-108	3.22e-108		-1.41435	0.000534484	0.000790015		2.21029	0.0163147	0.0243773		-25.4409	3.18e-66	2.83e-66		-21.8163	1.02e-43	1.37e-43						-1.37787	1.57e-44	3.66e-42	Down
chr15	63045001	63046000	TPM1		Hypo	Hypo			-15.0773	9.75e-35	4.49e-35		3.79641	0.004658	0.00553415		4.31965	0.191859	0.176673		-15.0962	1.8e-23	9.51e-24		-14.573	1.44e-14	9.43e-15						-1.37726	6.56e-09	3.52e-08	Down
chr15	74236001	74237000	CCDC33		Hypo	Hypo			-15.1237	8.08e-100	6.38e-100		5.29924	0.385783	0.237018		7.39469	5.14e-13	5.62e-12		-15.9372	5.6e-59	4.64e-59		-13.8417	1.04e-40	1.33e-40						-1.37569	0.0139102	0.0256313
chr8	109646001	109647000	SYBU		Hypo	Hypo			-22.1234	2.06e-87	1.49e-87		2.73712	0.214062	0.148299		2.22277	0.0185659	0.0271571		-21.8989	2.35e-51	1.8e-51		-22.4133	1e-37	1.2e-37						-1.37563	1.24e-07	5.62e-07	Down
chr8	109649001	109650000	SYBU		Hypo	Hypo			-23.1946	1.96e-95	1.51e-95		-1.50923	0.864966	0.434084		-0.640466	0.19203	0.1768		-23.5487	5.4e-58	4.43e-58		-22.68	3.56e-37	4.21e-37						-1.37563	1.24e-07	5.62e-07	Down
chr8	109690001	109691000	SYBU		Hypo	Hypo			-34.2755	1.51e-200	1.97e-200		-16.0217	0.936111	0.458543		-0.34021	0.376602	0.291861		-40.7629	1.38e-161	2.37e-161		-25.0814	3.3e-56	5.47e-56						-1.37563	1.24e-07	5.62e-07	Down
chr8	109694001	109695000	SYBU		Hypo	Hypo			-23.4426	6.99e-54	3.9e-54		-7.34674	0.184172	0.131219		6.98455	0.0775784	0.0870197		-29.3314	8.63e-51	6.56e-51		-15.0001	1.73e-11	1.01e-11						-1.37563	1.24e-07	5.62e-07	Down
chr14	21155001	21156000	OR5AU1		Hypo	Hypo			-25.6623	1.21e-131	1.16e-131		-6.0572	0.699257	0.372222		-0.948468	0.00435509	0.0079898		-27.8313	4.74e-83	4.9e-83		-22.7225	9.73e-48	1.4e-47						-1.37514	0.0614693	0.0966952
chr11	5234001	5235000	HBD		Hypo	Hypo			-26.2391	2.54e-126	2.36e-126		-1.46613	0.0571394	0.0494077		2.50776	0.338887	0.27027		-27.8979	2.58e-82	2.65e-82		-23.924	1.9e-45	2.64e-45						-1.37215	0.00172018	0.00385485	Down
chr11	5244001	5245000	HBD		Hypo	Hypo			-23.5078	4.53e-147	4.68e-147		-5.18309	0.688163	0.367813		3.30278	0.56598	0.389562		-27.4068	2.24e-108	2.81e-108		-18.9209	3.58e-47	5.12e-47						-1.37215	0.00172018	0.00385485	Down
chr7	117479001	117480000	CFTR		Hyper	Hyper			15.1592	0	0		-7.63729	9.41e-19	7.12e-18		-2.21995	1.56e-06	6.77e-06		12.3817	2.65e-291	7.78e-291		17.7991	1.52712973086746e-310	0						-5.6059	4.41e-27	2e-25	Down
chr10	89206001	89207000	CH25H		Hyper	Hyper			15.8027	0	0		-0.999514	1.77e-14	9.67e-14		-4.23122	1.66e-26	6.02e-25		17.055	0	0		13.8233	2.93e-226	2.02e-225						-1.71415	4.61e-11	3.25e-10	Down
chr17	50468001	50469000	CHAD		Hyper	Hyper			29.1841	0	0		0.836534	0.0155012	0.0160245		-1.44491	0.025447	0.0352629		30.1021	0	0		27.8207	0	0						-2.88339	9.27e-15	1.03e-13	Down
chr10	49609001	49610000	CHAT		Hyper	Hyper			20.2692	0	0		-2.1523	0.769666	0.399057		-1.93041	0.918468	0.53667		20.0631	0	0		20.285	0	0						2.21347	0.000324493	0.000837218	Up
chr10	49612001	49613000	CHAT		Hyper	Hyper			17.2456	0	0		1.72119	6.53e-06	1.37e-05		-1.6087	0.0015438	0.00327542		18.6191	0	0		15.2893	1.29e-238	9.53e-238						2.21347	0.000324493	0.000837218	Up
chr16	19889001	19890000	GPRC5B		Hypo	Hypo			-24.8703	1.47e-83	1.04e-83		-5.12762	0.837763	0.424319		-0.662172	0.588789	0.400301		-26.6322	1.77e-57	1.44e-57		-22.1668	1.08e-28	1.07e-28						-1.36893	1.87e-09	1.08e-08	Down
chr3	126932001	126933000	CHCHD6		Hyper	Hyper			15.4448	3.42e-88	2.49e-88		-4.46933	0.854474	0.430389		3.50094	0.517179	0.365882		12.0766	5.21e-34	3.23e-34		20.0469	1.95e-57	3.3e-57						0.11262	0.444605	0.532557
chr8	60865001	60866000	CHD7		Hyper	Hyper			20.5311	0	0		-3.017	2.82e-76	1.89e-74		1.17169	1.91e-21	4.7e-20		18.7797	0	0		22.9684	0	0						-0.0578357	0.691109	0.765892
chr16	53208001	53209000	CHD9		Hyper	Hyper			26.086	0	0		6.96057	0.0242603	0.0236699		-1.35124	0.00178256	0.00370948		29.7344	0	0		21.4226	5.49e-141	2.18e-140						-0.148832	0.121825	0.175699
chr16	53209001	53210000	CHD9		Hyper	Hyper			29.2247	8.98e-125	8.25e-125		2.14365	0.114356	0.0885707		-4.067	0.102439	0.108633		32.1123	5.99e-85	6.29e-85		25.9016	2.8e-47	4.02e-47						-0.148832	0.121825	0.175699
chr3	131928001	131929000	CPNE4		Hypo	Hypo			-18.2131	6.12e-23	2.43e-23		-0.741816	0.0934409	0.0748102		1.09165	0.772496	0.480398		-18.9756	1.99e-13	8.61e-14		-17.1421	2.18e-11	1.27e-11						-1.35865	0.00411418	0.00856088	Down
chr3	132036001	132037000	CPNE4		Hypo	Hypo			-31.5629	6.67e-105	5.44e-105		0.805771	0.128883	0.0977854		3.06563	0.602385	0.406505		-32.5191	2.72e-59	2.26e-59		-30.2593	2.86e-42	3.76e-42						-1.35865	0.00411418	0.00856088	Down
chr1	110451001	110452000	PROK1		Hypo	Hypo			-18.3687	0	0		-3.17809	0.967419	0.468793		3.24999	0.184272	0.171323		-21.0101	1.07e-256	2.77e-256		-14.582	3.42e-86	8.24e-86						-1.35638	0.00391477	0.0081759	Down
chr1	110453001	110454000	PROK1		Hypo	Hypo			-22.5119	2.53e-112	2.16e-112		-13.4357	1.69e-06	3.9e-06		-4.2756	7.92e-05	0.000239004		-27.0859	1.79e-79	1.8e-79		-17.9258	2.15e-30	2.2e-30						-1.35638	0.00391477	0.0081759	Down
chr12	132904001	132905000	CHFR		Hyper	Hyper			21.9336	0	0		1.15815	1.3e-10	4.98e-10		-0.598897	0.189988	0.175375		22.6727	0	0		20.9156	0	0						-0.206326	0.14104	0.199567
chr12	132905001	132906000	CHFR		Hyper	Hyper			18.2165	2.2e-75	1.46e-75		6.14948	0.0260968	0.0252315		-0.782397	0.135188	0.135003		21.1507	9.11e-55	7.23e-55		14.2188	7.85e-21	6.27e-21						-0.206326	0.14104	0.199567
chr12	132908001	132909000	CHFR		Hyper	Hyper			26.5374	0	0		6.92423	3.72e-46	1.02e-44		-0.259293	0.00272665	0.0053444		29.4658	0	0		22.2822	0	0						-0.206326	0.14104	0.199567
chr11	2461001	2462000	KCNQ1		Hypo	Hypo			-15.6483	0	0		-3.43949	1.54e-14	8.44e-14		0.179337	0.417451	0.314162		-17.1467	0	0		-13.5279	1.4e-193	7.96e-193						-1.35185	1.85e-09	1.06e-08	Down
chr11	2463001	2464000	KCNQ1		Hypo	Hypo			-19.2074	6.58e-193	8.33e-193		-3.72428	0.0155363	0.0160556		1.56971	0.151476	0.147432		-21.3778	2.5e-131	3.63e-131		-16.0838	2.28e-51	3.49e-51						-1.35185	1.85e-09	1.06e-08	Down
chr12	132909001	132910000	CHFR		Hyper	Hyper			18.5255	0	0		6.96866	1.15e-33	1.96e-32		2.02699	0.0213007	0.0304554		20.7864	0	0		15.8447	0	0						-0.206326	0.14104	0.199567
chr17	80994001	80995000	CHMP6		Hyper	Hyper			18.3677	0	0		-0.562554	2.54e-49	7.74e-48		-2.25854	1.31e-05	4.71e-05		19.105	1.79e-248	4.47e-248		17.4091	3.47e-155	1.53e-154						-0.512005	2.04e-07	8.96e-07
chr8	140508001	140509000	CHRAC1		Hyper	Hyper			25.6317	4.4e-143	4.46e-143		7.933	0.0559389	0.0485269		-2.66688	0.256591	0.220008		30.3978	7.68e-106	9.45e-106		19.798	3.44e-41	4.42e-41						0.517746	2.18e-09	1.25e-08
chr12	55688001	55689000	ITGA7		Hypo	Hypo			-16.5653	1.47e-255	2.35e-255		-7.69477	6.23e-15	3.55e-14		0.311974	0.467488	0.340682		-20.2517	3.14e-192	6.21e-192		-12.2449	6.15e-69	1.21e-68						-1.35072	4.28e-06	1.52e-05	Down
chr12	55696001	55697000	ITGA7		Hypo	Hypo			-24.9466	1.08e-152	1.15e-152		0.105945	0.36703	0.227952		-1.84406	0.0233468	0.0328662		-24.2013	3.88e-92	4.31e-92		-26.1513	7.81e-65	1.46e-64						-1.35072	4.28e-06	1.52e-05	Down
chr1	65791001	65792000	PDE4B		Hypo				-23.8723	2.73e-89	2.01e-89		-3.2279	0.12551	0.095634		3.90116	0.012091	0.0189628		-26.9386	5.73e-67	5.14e-67		-19.8096	3.4e-27	3.23e-27						-1.34893	1.18e-07	5.35e-07	Down
chr1	65792001	65793000	PDE4B		Hyper				17.9983	0	0		-2.48943	0.670077	0.360665		-2.1064	1.6e-11	1.46e-10		17.807	0	0		18.19	0	0						-1.34893	1.18e-07	5.35e-07	Down
chr1	65793001	65794000	PDE4B		Hyper				23.0029	0	0		-3.98152	0.650387	0.35289		-2.63309	9.43e-18	1.68e-16		22.3112	0	0		23.6596	0	0						-1.34893	1.18e-07	5.35e-07	Down
chrX	11424001	11425000	ARHGAP6		Hypo	Hypo			-26.8552	2.72e-74	1.79e-74		-2.58074	0.0490274	0.0433746		0.340718	0.659917	0.432563		-28.1254	7.31e-43	5.07e-43		-25.2039	1.72e-34	1.92e-34						-1.34856	3.45e-11	2.47e-10	Down
chr2	85759001	85760000	ATOH8		Hypo	Hypo			-18.2761	3.54e-168	4.04e-168		-3.35087	1.15e-07	3.13e-07		3.04035	0.855699	0.513322		-21.0186	2.3e-122	3.17e-122		-14.6273	1.05e-42	1.39e-42						-1.34632	3.77e-06	1.35e-05	Down
chr2	85761001	85762000	ATOH8		Hypo	Hypo			-29.5918	1.58e-228	2.29e-228		-5.20525	1.1e-05	2.23e-05		4.8929	0.456405	0.335041		-33.6351	2.01e-182	3.82e-182		-23.5369	1.55e-56	2.58e-56						-1.34632	3.77e-06	1.35e-05	Down
chr19	56390001	56391000	ZNF582		Hypo				-32.4045	3.56e-117	3.12e-117		-12.4546	0.229654	0.156998		2.0658	0.100334	0.106854		-38.0764	1.95e-90	2.14e-90		-23.5559	1.41e-30	1.45e-30						-1.34338	8.85e-10	5.32e-09	Down
chr19	56393001	56394000	ZNF582		Hyper				18.9269	0	0		-0.657067	8.19e-30	1.17e-28		-0.451179	0.00677731	0.0116424		18.8359	0	0		19.0417	0	0						-1.34338	8.85e-10	5.32e-09	Down
chr14	21058001	21059000	RNASE8		Hypo	Hypo			-31.1371	0	0		-6.1903	6.89e-08	1.92e-07		2.54858	0.176923	0.166161		-34.7538	0	0		-26.015	3.4e-185	1.83e-184						-1.34062	0.135275	0.192543
chr7	136869001	136870000	CHRM2		Hyper	Hyper			17.4301	0	0		-2.81744	0.00269709	0.00340384		-2.39888	4.12e-11	3.58e-10		17.1815	0	0		17.6001	0	0						-1.44638	0.000174497	0.000473148	Down
chrX	67568001	67569000	AR		Hypo	Hypo			-15.6824	6.25e-132	5.97e-132		-9.94276	1.06e-06	2.52e-06		3.48847	0.957403	0.550918		-21.2295	9.39e-131	1.36e-130		-7.79829	3.06e-20	2.41e-20						-1.33906	2.06e-06	7.74e-06	Down
chr11	101130001	101131000	PGR		Hypo	Hypo			-28.1371	1.35e-87	9.81e-88		-0.601783	0.00387492	0.00469989		1.20585	0.37717	0.292168		-28.9179	3.89e-52	3.01e-52		-27.1102	2.48e-35	2.83e-35						-1.33785	0.000407082	0.00102826	Down
chr2	30743001	30744000	CAPN13		Hypo	Hypo			-16.9769	5e-49	2.67e-49		-8.65325	0.000142758	0.000237242		3.19998	0.414028	0.312265		-22.1133	5.84e-44	4.1e-44		-10.2601	6.11e-08	3.08e-08						-1.33754	0.00698174	0.0138282
chr2	30744001	30745000	CAPN13		Hypo	Hypo			-29.295	1.96e-203	2.59e-203		-2.60897	0.388026	0.23807		1.77965	0.0898567	0.0978515		-31.2555	3.45e-131	5.01e-131		-26.8669	3.54e-75	7.53e-75						-1.33754	0.00698174	0.0138282
chr2	30822001	30823000	CAPN13		Hypo	Hypo			-18.2606	2.2e-136	2.15e-136		-6.13372	0.299107	0.194037		-0.445789	0.222438	0.197717		-20.674	2.05e-98	2.39e-98		-14.9861	1.08e-41	1.4e-41						-1.33754	0.00698174	0.0138282
chr17	56153001	56154000	ANKFN1		Hypo	Hypo			-28.5307	0	0		-2.38466	2.85e-07	7.33e-07		2.96575	0.00130864	0.0028369		-30.7483	0	0		-25.3979	0	0						-1.33366	0.00376826	0.00789493	Down
chr3	22370001	22371000	ZNF385D		Hypo	Hypo			-17.5548	1.16e-70	7.44e-71		-2.69024	0.100094	0.0792408		0.481076	0.241283	0.210126		-18.9435	9.22e-46	6.61e-46		-15.7722	6.69e-27	6.3e-27						-1.32689	5.71e-07	2.34e-06	Down
chr15	25069001	25070000	IPW		Hypo	Hypo			-21.1826	4.94e-306	9.29e-306		-12.8619	1.59e-13	8.02e-13		2.20681	0.0187953	0.0274343		-27.1296	2.84e-283	8.11e-283		-12.0608	2.55e-47	3.65e-47						-1.32505	3.85e-07	1.62e-06	Down
chr15	25076001	25077000	IPW		Hypo	Hypo			-20.8493	0	0		-3.75155	0.328231	0.20881		4.39904	4.66e-05	0.000148398		-24.2354	0	0		-16.0848	4.09e-127	1.46e-126						-1.32505	3.85e-07	1.62e-06	Down
chr15	25086001	25087000	IPW		Hypo	Hypo			-20.3841	0	0		-6.18568	0.105089	0.0825165		0.532481	0.617364	0.413297		-23.1268	0	0		-16.4086	0	0						-1.32505	3.85e-07	1.62e-06	Down
chr15	25090001	25091000	IPW		Hypo	Hypo			-23.4062	0	0		-8.97966	0.0234617	0.0229898		1.77614	0.464565	0.339186		-27.901	0	0		-17.1452	8.92e-137	3.42e-136						-1.32505	3.85e-07	1.62e-06	Down
chr14	80388001	80389000	DIO2		Hypo	Hypo			-24.8125	1.32e-39	6.39e-40		-5.22455	0.351151	0.220243		1.45275	0.0687821	0.0790776		-27.5673	2.23e-29	1.29e-29		-20.89	1.42e-11	8.35e-12						-1.32356	1.35e-07	6.07e-07	Down
chr2	1208001	1209000	SNTG2		Hypo	Hypo			-25.3821	0	0		-10.0231	1.41e-09	4.82e-09		1.66184	0.412486	0.311439		-30.9	0	0		-19.215	1.8e-236	1.31e-235						-1.3213	6.28e-05	0.000185154	Down
chr2	1209001	1210000	SNTG2		Hypo	Hypo			-17.5099	0	0		-9.04288	8.74e-17	5.76e-16		1.35261	0.251953	0.217057		-21.8879	0	0		-11.4924	6.99e-120	2.34e-119						-1.3213	6.28e-05	0.000185154	Down
chr6	96561001	96562000	FHL5		Hypo	Hypo			-30.872	1.25e-155	1.35e-155		-8.1962	0.489298	0.284895		1.46344	0.808001	0.494764		-35.0074	5.68e-110	7.2e-110		-25.3477	5.2e-50	7.8e-50						-1.32061	1.03e-06	4.04e-06	Down
chr6	96562001	96563000	FHL5		Hypo	Hypo			-23.4595	1.31e-93	9.96e-94		0.54515	0.360042	0.224556		1.87175	0.114545	0.118635		-24.0161	2.66e-56	2.14e-56		-22.6895	6.66e-41	8.5e-41						-1.32061	1.03e-06	4.04e-06	Down
chr2	1484001	1485000	TPO		Hypo	Hypo			-16.5477	0	0		-8.92047	0.0867354	0.070282		1.07135	0.000408882	0.00102582		-20.6624	0	0		-10.6705	2.27e-198	1.33e-197						-1.31955	0.000120025	0.000335367	Down
chr2	1503001	1504000	TPO		Hypo	Hypo			-19.3834	4.26e-200	5.56e-200		-11.2613	1.1e-05	2.22e-05		-0.671681	0.136642	0.136122		-23.6814	4.48e-180	8.39e-180		-13.0918	4.31e-40	5.42e-40						-1.31955	0.000120025	0.000335367	Down
chr2	1504001	1505000	TPO		Hypo	Hypo			-16.0993	9.61e-176	1.13e-175		-5.93544	0.731831	0.384791		-0.883066	0.648289	0.427411		-18.1152	1.3e-123	1.8e-123		-13.0629	6.99e-54	1.12e-53						-1.31955	0.000120025	0.000335367	Down
chr2	1514001	1515000	TPO		Hypo	Hypo			-19.6643	4.27e-123	3.88e-123		-3.39388	2.85e-11	1.16e-10		0.85213	0.318423	0.258206		-21.5273	9.23e-86	9.75e-86		-17.2813	2.26e-43	3.03e-43						-1.31955	0.000120025	0.000335367	Down
chr7	136870001	136871000	CHRM2		Hyper	Hyper			16.8395	0	0		0.862824	0.157005	0.115151		-1.19935	0.0124921	0.0194948		17.7371	0	0		15.6749	2.03e-238	1.49e-237						-1.44638	0.000174497	0.000473148	Down
chr7	30697001	30698000	INMT		Hypo	Hypo			-18.1879	2.91e-193	3.69e-193		1.46787	0.0540744	0.0471597		0.778942	0.104196	0.110083		-17.8744	1.25e-105	1.53e-105		-18.5633	1.69e-90	4.26e-90						-1.31483	5.9e-18	9.51e-17	Down
chr3	157495001	157496000	VEPH1		Hypo	Hypo			-23.9756	2.74e-69	1.73e-69		2.99775	0.90904	0.449341		-1.47455	0.171097	0.161967		-21.9739	2.01e-34	1.25e-34		-26.4462	5.84e-34	6.48e-34						-1.31277	6.49e-05	0.000190615	Down
chr3	157503001	157504000	VEPH1		Hypo	Hypo			-26.5696	0	0		-7.64358	0.473003	0.277681		3.60376	0.00451441	0.00824104		-31.3672	0	0		-20.1198	6.09e-93	1.58e-92						-1.31277	6.49e-05	0.000190615	Down
chr3	157504001	157505000	VEPH1		Hypo	Hypo			-32.5847	1.17e-152	1.24e-152		-5.13178	0.128677	0.097652		-1.75817	5.37e-05	0.000168585		-34.0318	1.37e-94	1.55e-94		-30.6582	3e-60	5.27e-60						-1.31277	6.49e-05	0.000190615	Down
chr7	136871001	136872000	CHRM2		Hyper	Hyper			19.489	0	0		-2.02356	3.54e-06	7.77e-06		-2.83534	1.25e-24	3.95e-23		19.7627	0	0		18.9509	0	0						-1.44638	0.000174497	0.000473148	Down
chr16	27884001	27885000	GSG1L		Hypo	Hypo			-16.9711	1.02e-205	1.36e-205		-3.82361	5.95e-05	0.000106142		1.40219	0.45852	0.336124		-19.1846	5.11e-148	8.15e-148		-13.9588	4.96e-67	9.56e-67						-1.30745	7.42e-06	2.54e-05	Down
chr16	27885001	27886000	GSG1L		Hypo	Hypo			-24.9573	4.88e-84	3.45e-84		-8.27694	0.717387	0.379294		1.51111	0.164367	0.156996		-28.717	8.48e-65	7.45e-65		-18.9289	3.59e-23	3.07e-23						-1.30745	7.42e-06	2.54e-05	Down
chr16	27889001	27890000	GSG1L		Hypo	Hypo			-19.8954	9.63e-82	6.69e-82		-4.30431	0.0857765	0.0696278		1.06355	0.502338	0.358501		-22.2893	2.94e-63	2.55e-63		-16.9214	1.73e-25	1.57e-25						-1.30745	7.42e-06	2.54e-05	Down
chr1	239387001	239388000	CHRM3		Hyper	Hyper			15.3688	0	0		6.96105	3.29e-164	1.16e-161		-2.21276	1.03e-15	1.51e-14		19.2991	0	0		10.1253	0	0						0.526158	0.0208175	0.0367297
chr8	141390001	141391000	PTP4A3		Hypo	Hypo			-18.9176	6.95e-78	4.7e-78		-4.99275	2.53e-14	1.37e-13		-0.134735	0.0322047	0.0427885		-21.0357	6.87e-58	5.63e-58		-16.1777	1.75e-22	1.47e-22						-1.30643	1.26e-08	6.52e-08	Down
chr8	141422001	141423000	PTP4A3		Hypo	Hypo			-19.4623	4.36e-167	4.95e-167		-8.43383	2.27e-25	2.58e-24		0.746823	0.273202	0.230627		-23.4277	5.93e-135	8.8e-135		-14.2471	1.25e-33	1.37e-33						-1.30643	1.26e-08	6.52e-08	Down
chr8	141423001	141424000	PTP4A3		Hypo	Hypo			-23.6229	1.79e-148	1.86e-148		-13.1587	2.81e-13	1.38e-12		3.55542	0.110626	0.115442		-30.6997	3.08e-122	4.24e-122		-13.9856	1.77e-29	1.78e-29						-1.30643	1.26e-08	6.52e-08	Down
chr17	7446001	7447000	CHRNB1		Hyper	Hyper			16.5813	1.83e-187	2.27e-187		12.2457	2.78e-05	5.25e-05		-2.91941	0.310614	0.253477		22.7346	5.58e-210	1.19e-209		7.56949	1.44e-18	1.08e-18						-0.495386	0.0081784	0.0159131
chr1	169734001	169735000	SELE		Hypo	Hypo			-21.2123	9.01e-69	5.68e-69		-3.91458	0.635724	0.347039		2.9101	0.0426028	0.0538134		-24.1659	5.23e-54	4.11e-54		-17.3412	4.63e-21	3.73e-21						-1.30504	0.000140926	0.000388511	Down
chr17	41248001	41249000	KRTAP9-4		Hypo	Hypo			-16.7614	1.31e-168	1.49e-168		-6.25625	3.61e-08	1.05e-07		2.52078	0.000318439	0.000822848		-20.6758	2.98e-138	4.51e-138		-11.8988	8.14e-42	1.06e-41						-1.30457	0.0839416	0.127087
chr17	41249001	41250000	KRTAP9-4		Hypo	Hypo			-18.6641	8.21e-234	1.21e-233		-5.59314	6.01e-17	4.01e-16		1.22424	0.166064	0.158244		-21.6751	8.42e-174	1.53e-173		-14.8577	8.55e-68	1.66e-67						-1.30457	0.0839416	0.127087
chr5	180135001	180136000	RASGEF1C		Hypo	Hypo			-16.5079	2.14e-50	1.16e-50		-3.40559	0.0316342	0.0298084		-5.11984	0.745149	0.469101		-16.1027	2.63e-31	1.57e-31		-17.817	6.5e-27	6.13e-27						-1.30395	2.68e-05	8.36e-05	Down
chr15	101232001	101233000	CHSY1		Hyper	Hyper			15.87	4.43e-31	1.96e-31		4.3635	0.302326	0.195704		3.65952	0.0621084	0.0728458		16.2444	2.02e-20	1.01e-20		15.5404	1.02e-12	6.26e-13						0.388219	0.000336363	0.000864679
chr16	66928001	66929000	RRAD		Hypo	Hypo			-20.2288	2.26e-206	3.03e-206		2.49473	0.00710532	0.00805541		1.67094	0.629951	0.419114		-19.8144	7.75e-124	1.08e-123		-20.6381	9.56e-82	2.19e-81						-1.30014	0.000338618	0.000870038	Down
chr2	219063001	219064000	IHH		Hypo	Hypo			-24.6002	1.14e-138	1.12e-138		3.31465	0.0725479	0.0604756		0.795612	0.458142	0.335938		-23.4915	3.86e-73	3.66e-73		-26.0106	1.34e-62	2.43e-62						-1.29685	0.000116162	0.000325536	Down
chr3	57173001	57174000	IL17RD		Hypo	Hypo			-18.624	9.03e-85	6.42e-85		6.78146	0.0504094	0.0444171		6.32031	2.5e-22	6.67e-21		-18.285	4.54e-52	3.5e-52		-18.7461	1.92e-38	2.33e-38						-1.29599	4.63e-20	9.5e-19	Down
chr4	100518001	100519000	EMCN		Hypo	Hypo			-18.1129	5.72e-193	7.25e-193		0.0394517	0.00239414	0.00305764		1.24472	0.000197411	0.00053974		-18.6161	2.84e-117	3.78e-117		-17.4108	9.44e-80	2.12e-79						-1.29563	4.33e-11	3.07e-10	Down
chr4	100519001	100520000	EMCN		Hypo	Hypo			-22.1777	2.09e-124	1.92e-124		-0.943349	0.461257	0.272343		-4.82647	0.196737	0.180031		-20.8026	3.76e-65	3.31e-65		-24.6857	4.97e-65	9.31e-65						-1.29563	4.33e-11	3.07e-10	Down
chr10	87019001	87020000	FAM25A		Hypo	Hypo			-17.0031	4.64e-84	3.28e-84		4.59473	0.532849	0.304066		0.437372	0.491861	0.353156		-15.1127	1.2e-38	7.91e-39		-19.27	3.83e-47	5.47e-47						-1.29042	0.00419458	0.00870149	Down
chr13	77917001	77918000	EDNRB		Hypo	Hypo			-22.196	3.96e-140	3.95e-140		-5.99756	0.206577	0.144066		3.83985	0.0390951	0.0501735		-26.4308	2.47e-114	3.23e-114		-16.5934	6.13e-37	7.23e-37						-1.28822	3.63e-09	2.01e-08	Down
chr13	77975001	77976000	EDNRB		Hypo	Hypo			-23.5534	0	0		-2.96374	0.00414593	0.00499156		2.00648	0.36002	0.282488		-25.7449	0	0		-20.7747	5.79e-199	3.4e-198						-1.28822	3.63e-09	2.01e-08	Down
chr13	77976001	77977000	EDNRB		Hypo	Hypo			-26.5981	2.73e-169	3.13e-169		-8.31013	1.03e-07	2.82e-07		1.23442	0.0788961	0.0881983		-30.416	5.12e-131	7.43e-131		-20.8714	7.47e-45	1.02e-44						-1.28822	3.63e-09	2.01e-08	Down
chr14	91839001	91840000	TC2N		Hypo	Hypo			-30.3589	1.14e-80	7.87e-81		-5.65997	0.00836768	0.00931271		1.57426	0.681578	0.4421		-33.5776	3.42e-56	2.75e-56		-26.3434	1.28e-26	1.2e-26						-1.28683	2e-11	1.48e-10	Down
chr14	91867001	91868000	TC2N		Hypo	Hypo			-19.7551	1.25e-266	2.06e-266		-14.7854	2.06e-37	4.09e-36		2.85652	0.140472	0.139051		-27.7697	6.6e-281	1.87e-280		-10.1278	2.73e-34	3.04e-34						-1.28683	2e-11	1.48e-10	Down
chr14	91868001	91869000	TC2N		Hypo	Hypo			-16.2157	8.88e-45	4.55e-45		-8.95569	0.103482	0.0814599		-1.4417	0.666373	0.435351		-19.0603	8.44e-33	5.14e-33		-11.5463	2.96e-12	1.79e-12						-1.28683	2e-11	1.48e-10	Down
chr14	91869001	91870000	TC2N		Hypo	Hypo			-16.1205	7.56e-96	5.81e-96		-5.15031	0.810349	0.414425		-1.96043	0.00488675	0.00881256		-17.453	6.46e-67	5.78e-67		-14.2631	5.17e-37	6.1e-37						-1.28683	2e-11	1.48e-10	Down
chr15	101233001	101234000	CHSY1		Hyper	Hyper			16.6004	2e-44	1.02e-44		-0.156429	7.29e-05	0.000128015		-3.13349	0.514424	0.364547		17.7845	5.52e-29	3.18e-29		14.8074	2.8e-16	1.95e-16						0.388219	0.000336363	0.000864679
chr19	1271001	1272000	CIRBP		Hyper	Hyper			19.2912	0	0		0.712929	1.81e-13	9.08e-13		0.62313	0.0878546	0.096081		19.3694	0	0		19.2796	1.13e-277	1.02e-276						-0.998963	7.59e-22	1.92e-20	Down
chr1	152115001	152116000	TCHH		Hypo	Hypo			-16.8435	1.54e-58	8.93e-59		-4.49581	0.31549	0.20238		4.04272	0.634679	0.421265		-20.4328	2.9e-52	2.24e-52		-11.8943	2.43e-15	1.64e-15						-1.28007	0.00205755	0.00454216	Down
chr20	62821001	62822000	COL9A3		Hypo	Hypo			-22.8634	1.15e-57	6.65e-58		-3.29025	0.489039	0.284784		4.5325	0.244838	0.21243		-26.1381	4.46e-43	3.1e-43		-18.3153	6.27e-14	4.02e-14						-1.27993	9.68e-06	3.26e-05	Down
chr20	62822001	62823000	COL9A3		Hypo	Hypo			-19.6204	6.99e-119	6.22e-119		-8.20803	5.11e-05	9.22e-05		2.89242	0.171271	0.16209		-24.2842	2.59e-99	3.03e-99		-13.1837	1.3e-25	1.19e-25						-1.27993	9.68e-06	3.26e-05	Down
chr8	71357001	71358000	EYA1		Hypo	Hypo			-20.6742	2.61e-70	1.66e-70		-7.12235	3.17e-05	5.93e-05		4.68322	0.819242	0.4991		-25.7483	2.67e-64	2.33e-64		-13.9427	6.15e-15	4.09e-15						-1.27919	0.000999394	0.00235147	Down
chr2	142133001	142134000	LRP1B		Hypo	Hypo			-24.386	7.56e-26	3.12e-26		-13.9901	0.0818535	0.0669479		5.5386	0.604343	0.407405		-32.0492	4.07e-27	2.28e-27		-12.5205	0.00121456	0.000470682						-1.27697	0.00326582	0.00692889	Down
chr17	43857001	43858000	CD300LG		Hypo	Hypo			-32.9501	2.73e-165	3.07e-165		-7.79145	0.247806	0.16692		1.38305	0.122418	0.124927		-36.9887	9.16e-120	1.24e-119		-27.8142	1.09e-55	1.78e-55						-1.27358	2.12e-21	5.03e-20	Down
chr20	2536001	2537000	TMC2		Hypo				-15.2367	1.63e-268	2.72e-268		-1.38653	0.586881	0.32697		1.7066	0.41073	0.310489		-16.4626	6.43e-181	1.21e-180		-13.3695	7.87e-91	1.99e-90						-1.27309	0.00141661	0.00322477	Down
chr20	2537001	2538000	TMC2		Hypo				-19.6229	3.94e-36	1.85e-36		-0.302643	0.709524	0.376264		2.98861	0.409199	0.309667		-20.9337	9.8e-25	5.28e-25		-17.6424	2.22e-13	1.4e-13						-1.27309	0.00141661	0.00322477	Down
chr20	2558001	2559000	TMC2		Hyper				21.0901	6.24e-216	8.65e-216		-1.92289	0.207917	0.144828		-5.44195	7.82e-15	1.04e-13		22.4803	1.17e-153	1.92e-153		18.9612	3.01e-68	5.9e-68						-1.27309	0.00141661	0.00322477	Down
chr20	46510001	46511000	ZNF334		Hypo	Hypo			-31.8412	1.99e-238	2.99e-238		2.61975	0.37705	0.23282		4.32291	2.49e-05	8.42e-05		-32.2733	3.93e-151	6.37e-151		-30.5701	8.71e-89	2.16e-88						-1.2706	2.76e-05	8.62e-05	Down
chr20	46514001	46515000	ZNF334		Hypo	Hypo			-30.1117	7.48e-120	6.68e-120		-1.96033	0.0494803	0.0437095		0.923063	0.0464046	0.0576885		-31.3045	1.29e-74	1.24e-74		-28.4211	3.7e-48	5.38e-48						-1.2706	2.76e-05	8.62e-05	Down
chr5	148637001	148638000	HTR4		Hypo	Hypo			-15.3652	9.62e-75	6.34e-75		1.86198	0.000367053	0.0005623		0.10717	0.96064	0.552135		-14.6089	9.67e-41	6.53e-41		-16.3637	2.61e-33	2.85e-33						-1.26981	0.00327408	0.00694425	Down
chr5	148652001	148653000	HTR4		Hypo	Hypo			-24.5272	4.16e-46	2.16e-46		8.98216	1.89e-05	3.68e-05		17.7742	0.0108894	0.0173756		-27.1954	1.02e-36	6.57e-37		-18.4034	1.42e-15	9.64e-16						-1.26981	0.00327408	0.00694425	Down
chr12	119803001	119804000	CIT		Hyper	Hyper			22.7418	0	0		-1.74927	0.00592332	0.00685938		-3.68528	1.35e-44	1.33e-42		23.5319	0	0		21.5959	0	0						1.16325	3.47e-13	3.19e-12	Up
chr2	126653001	126654000	GYPC		Hypo	Hypo			-22.459	1.03e-166	1.17e-166		-11.928	0.0152507	0.015797		0.83242	0.221749	0.197254		-28.4464	1.24e-137	1.87e-137		-15.6859	2.42e-42	3.17e-42						-1.26711	1.13e-10	7.58e-10	Down
chr12	5044001	5045000	KCNA5		Hyper				17.1721	0	0		-1.60683	2.18e-16	1.39e-15		-4.73531	1.29e-16	2.06e-15		18.3799	0	0		15.2514	4.49e-209	2.81e-208						-1.26612	9.9e-05	0.000281239	Down
chr12	5045001	5046000	KCNA5		Hypo				-22.6045	0	0		-6.83497	9.48e-08	2.6e-07		2.06278	0.0149916	0.0226996		-26.5177	0	0		-17.62	1.31e-99	3.64e-99						-1.26612	9.9e-05	0.000281239	Down
chr5	81233001	81234000	CKMT2		Hyper	Hyper			17.3891	0	0		10.6864	4.69e-68	2.56e-66		-3.73755	0.391094	0.299968		23.7991	0	0		9.37517	3.3e-135	1.25e-134						-4.11837	2.29e-17	3.48e-16	Down
chr3	33659001	33660000	CLASP2		Hyper	Hyper			29.9048	0	0		10.6651	1.53e-05	3.03e-05		3.74874	2.2e-20	4.94e-19		32.9748	2.24e-295	6.69e-295		26.0584	1.02e-148	4.29e-148						-0.569098	2.08e-10	1.36e-09
chrX	141174001	141175000	LDOC1		Hypo	Hypo			-29.2574	2.5e-69	1.58e-69		-16.4925	0.061873	0.0528888		-1.1541	0.881095	0.522957		-35.3452	3.97e-61	3.36e-61		-20.0068	4.04e-15	2.7e-15						-1.26169	2.3e-05	7.27e-05	Down
chr10	114658001	114659000	ABLIM1		Hypo	Hypo			-17.8963	7.07e-266	1.17e-265		-5.19823	0.0180176	0.018277		1.5395	0.0108275	0.0172927		-20.868	2.48e-205	5.19e-205		-14.1302	1.92e-73	4e-73						-1.25902	2.11e-12	1.76e-11	Down
chr10	49736001	49737000	OGDHL		Hypo	Hypo			-22.7069	2.92e-225	4.2e-225		-7.148	1.24e-14	6.88e-14		4.06194	0.84466	0.509021		-27.6487	1.01e-177	1.86e-177		-16.4388	4.22e-60	7.4e-60						-1.25681	0.0017282	0.00387155	Down
chr10	49758001	49759000	OGDHL		Hypo	Hypo			-20.3741	0	0		-7.56506	6.9e-13	3.28e-12		3.77312	0.0485349	0.0597745		-25.2156	0	0		-13.8774	2.75e-92	7.07e-92						-1.25681	0.0017282	0.00387155	Down
chr10	49759001	49760000	OGDHL		Hypo	Hypo			-20.0471	4.14e-79	2.82e-79		-3.34137	3.09e-10	1.14e-09		2.79471	0.00281371	0.0054893		-22.7895	2.76e-60	2.31e-60		-16.6534	5.99e-23	5.09e-23						-1.25681	0.0017282	0.00387155	Down
chr10	49763001	49764000	OGDHL		Hypo	Hypo			-23.6966	5.96e-78	4.03e-78		-6.15791	0.00533806	0.00625091		-1.54649	0.663235	0.433976		-25.9174	2.05e-51	1.57e-51		-21.306	7.66e-38	9.21e-38						-1.25681	0.0017282	0.00387155	Down
chr2	238140001	238141000	KLHL30		Hypo	Hypo			-17.4048	0	0		2.63954	0.000211667	0.0003404		-1.19686	0.00386816	0.00721268		-15.7816	0	0		-19.618	0	0						-1.25676	8.75e-05	0.000250833	Down
chr19	45070001	45071000	CLASRP		Hyper	Hyper			15.0831	2.54e-21	9.84e-22		0.350168	0.971632	0.470213		-3.52469	0.336722	0.269017		16.618	2.83e-15	1.27e-15		12.7432	2.63e-08	1.35e-08
chr10	112357001	112358000	GUCY2GP		Hypo	Hypo			-20.4329	1.56e-104	1.27e-104		-7.52382	0.032865	0.0308014		1.31	0.209893	0.189243		-24.0795	5.84e-82	5.98e-82		-15.2457	2.5e-23	2.14e-23						-1.25507	0.0935194	0.139657
chr19	48607001	48608000	SPACA4		Hypo	Hypo			-15.7542	1.14e-201	1.49e-201		-4.92828	7.27e-06	1.52e-05		-0.305479	5.07e-08	2.84e-07		-17.8113	1.59e-135	2.36e-135		-13.1885	1.78e-57	3.01e-57						-1.25195	1.98e-05	6.34e-05	Down
chr19	45071001	45072000	CLASRP		Hyper	Hyper			27.5803	0	0		2.99559	0.202044	0.141456		-0.636099	1.03e-09	7.44e-09		29.1429	0	0		25.5112	0	0
chr1	108948001	108949000	CLCC1		Hyper	Hyper			28.6229	4.18e-211	5.69e-211		12.3147	0.000371493	0.000568513		-1.8101	0.00619932	0.0107898		35.2524	5.98e-167	1.05e-166		21.1276	1.46e-59	2.54e-59						-0.20295	0.00513315	0.0104649
chr19	43781001	43782000	KCNN4		Hypo	Hypo			-18.0144	0	0		-6.45279	1.08e-51	3.54e-50		0.34184	9.94e-07	4.46e-06		-20.9128	0	0		-14.1181	9.51e-121	3.2e-120						-1.25012	1.04e-06	4.1e-06	Down
chr10	13503001	13504000	BEND7		Hypo	Hypo			-26.8564	2.33e-164	2.6e-164		0.907144	0.844812	0.426874		0.199241	0.0142251	0.0217271		-26.5971	4.44e-96	5.09e-96		-27.305	4.58e-67	8.82e-67						-1.24975	6.95e-12	5.44e-11	Down
chr3	167474001	167475000	SERPINI2		Hypo	Hypo			-26.7734	8.58e-246	1.33e-245		-14.4898	0.00508405	0.00598375		0.442069	0.000748114	0.00174442		-33.5192	1.38e-196	2.79e-196		-18.5873	5.29e-63	9.65e-63						-1.24916	0.0498869	0.0800839
chr3	167475001	167476000	SERPINI2		Hypo	Hypo			-32.5989	5.97e-76	3.97e-76		-20.7645	0.153207	0.112843		-3.16456	0.518085	0.366335		-40.853	8.02e-59	6.63e-59		-23.253	3.61e-20	2.83e-20						-1.24916	0.0498869	0.0800839
chr7	56495001	56496000	DKFZp434L192		Hypo	Hypo			-32.1223	0	0		-5.34668	0.128667	0.0976478		2.94159	0.180593	0.168733		-35.4395	0	0		-27.1512	5.92e-150	2.52e-149						-1.24866	0.346683	0.432656
chr3	160842001	160843000	PPM1L		Hypo	Hypo			-20.054	9.2e-42	4.57e-42		-8.07726	0.851182	0.429161		3.76417	0.000208679	0.000566486		-24.7562	2.48e-36	1.58e-36		-12.9148	4.24e-08	2.16e-08						-1.24637	1.8e-07	7.93e-07	Down
chr2	182522001	182523000	PDE1A		Hypo	Hypo			-15.2501	3.39e-253	5.37e-253		1.79739	7.14e-10	2.52e-09		-1.02817	0.508579	0.361666		-14.0006	8.6e-130	1.24e-129		-16.8262	2.05e-141	8.18e-141						-1.24581	9.5e-09	5e-08	Down
chr17	42856001	42857000	AOC3		Hypo	Hypo			-17.7027	1.22e-123	1.11e-123		-6.17224	0.0997022	0.0789846		-1.92198	2.05e-07	1.04e-06		-19.5288	1.75e-83	1.82e-83		-15.2785	4.69e-36	5.44e-36						-1.24055	1.51e-07	6.74e-07	Down
chr13	95552001	95553000	CLDN10		Hyper	Hyper			19.6391	0	0		3.0469	0.000769645	0.00109975		-3.79809	0.000483705	0.00118921		22.5175	0	0		15.6725	4.47e-290	4.26e-289						-3.02165	1.19e-09	7.04e-09	Down
chr3	170419001	170420000	CLDN11		Hyper	Hyper			17.5117	0	0		-1.61048	6.46e-46	1.76e-44		-0.900467	0.194352	0.178411		17.1454	0	0		17.8554	0	0						-2.27308	4.03e-26	1.63e-24	Down
chr19	36033001	36034000	CLIP3		Hyper	Hyper			16.2207	2.22e-55	1.25e-55		2.76808	0.0151865	0.0157408		-7.14101	0.953872	0.549668		19.7644	4.57e-53	3.56e-53		9.85529	3.44e-08	1.76e-08						0.683028	0.00302055	0.00644935
chr5	151676001	151677000	CLMAT3		Hyper	Hyper			17.9404	2.35e-26	9.79e-27		5.875	0.00252478	0.00320664		-2.66339	0.300624	0.247549		21.9867	8.97e-21	4.51e-21		13.4483	1.17e-08	6.09e-09
chr8	61287001	61288000	CLVS1		Hyper	Hyper			16.3992	1.39e-256	2.22e-256		0.628051	7.18e-09	2.26e-08		-1.41025	0.0616927	0.0724553		17.3079	1.14e-153	1.87e-153		15.2696	4.1e-101	1.16e-100						-0.0247556	0.876095	0.920258
chr8	61288001	61289000	CLVS1		Hyper	Hyper			16.5928	2.05e-131	1.95e-131		2.12561	0.0588478	0.0506699		-0.972986	0.348552	0.275861		17.8806	1.36e-83	1.41e-83		14.782	9.66e-46	1.35e-45						-0.0247556	0.876095	0.920258
chr12	22048001	22049000	CMAS		Hyper	Hyper			15.7055	2.07e-64	1.26e-64		1.48082	0.0160151	0.0164917		5.75658	0.987591	0.561539		14.1031	1.69e-34	1.05e-34		18.3789	3.94e-34	4.39e-34						-0.421933	0.000171803	0.000466526
chr16	81693001	81694000	CMIP		Hyper	Hyper			21.1704	0	0		-1.28377	0.912437	0.450493		3.9137	0.00372106	0.00697854		19.0037	0	0		24.2012	0	0						0.614369	9.95e-08	4.56e-07
chr1	60008001	60009000	C1orf87		Hypo	Hypo			-29.655	2.66e-122	2.4e-122		-6.24765	0.783349	0.404277		6.34844	0.000607283	0.00145235		-34.8113	2.25e-100	2.66e-100		-22.2152	3.45e-29	3.44e-29						-1.23176	1.12e-05	3.75e-05	Down
chr1	60070001	60071000	C1orf87		Hypo	Hypo			-17.5356	3.89e-34	1.78e-34		-13.2871	0.155425	0.114187		6.26811	0.00204557	0.00417539		-26.3298	1.89e-42	1.31e-42		-6.77453	0.000380447	0.000153506						-1.23176	1.12e-05	3.75e-05	Down
chr5	151348001	151349000	SLC36A2		Hypo	Hypo			-15.0761	1.64e-54	9.21e-55		-7.01264	0.0200413	0.020051		3.12579	0.12331	0.125624		-19.4295	1.17e-52	9.09e-53		-9.29102	6.59e-09	3.47e-09						-1.22955	1.19e-18	2.07e-17	Down
chr19	50188001	50189000	MYH14		Hypo				-23.5517	0	0		-6.87639	6.69e-07	1.64e-06		2.52058	0.057283	0.0682873		-27.5557	5.34e-252	1.36e-251		-18.1587	5.19e-78	1.14e-77						-1.22622	1.97e-05	6.29e-05	Down
chr19	50203001	50204000	MYH14		Hyper				21.4762	0	0		4.44716	2.2e-07	5.74e-07		-4.51381	1.48e-05	5.27e-05		25.1242	0	0		16.1632	2.04e-255	1.64e-254						-1.22622	1.97e-05	6.29e-05	Down
chr19	50209001	50210000	MYH14		Hypo				-19.216	4.23e-97	3.28e-97		-15.9855	1.12e-16	7.33e-16		1.53196	0.950716	0.548569		-26.7557	1.4e-100	1.66e-100		-9.23823	5.08e-10	2.8e-10						-1.22622	1.97e-05	6.29e-05	Down
chr6	31548001	31549000	ATP6V1G2		Hypo	Hypo			-17.512	4.11e-202	5.4e-202		-5.17181	7.36e-12	3.19e-11		-2.82792	0.867865	0.51784		-18.2956	5.27e-69	4.81e-69		-15.9517	1.07e-106	3.17e-106						-1.22592	2.46e-08	1.22e-07	Down
chr15	25051001	25052000	SNORD116-1		Hypo	Hypo			-21.8296	0	0		-6.3493	0.656792	0.355462		0.9278	0.505304	0.360006		-24.8189	0	0		-17.5418	0	0						-1.22125	0.122271	0.176192
chr11	17737001	17738000	KCNC1		Hypo	Hypo			-18.4154	5.76e-23	2.29e-23		-10.2563	2.96e-06	6.59e-06		2.5527	0.275	0.231722		-23.7831	7.93e-23	4.13e-23		-10.9741	0.000261321	0.000106678						-1.22062	0.00250411	0.00544216	Down
chr11	17770001	17771000	KCNC1		Hypo	Hypo			-19.4487	2.61e-194	3.33e-194		-1.70656	0.69528	0.370626		0.35353	0.191886	0.176694		-20.341	1.48e-119	2e-119		-18.2809	8.85e-81	2.01e-80						-1.22062	0.00250411	0.00544216	Down
chr9	137043001	137044000	NPDC1		Hypo	Hypo			-15.8895	3.35e-145	3.44e-145		-8.02623	1.5e-18	1.12e-17		-0.83619	0.98096	0.559224		-18.9674	4.45e-113	5.77e-113		-11.7773	2.91e-33	3.18e-33						-1.21829	1.06e-10	7.14e-10	Down
chr15	25058001	25059000	SNORD116-4		Hypo	Hypo			-16.7368	0	0		-5.41682	0.00188986	0.00247476		1.61162	0.194374	0.178419		-19.5399	0	0		-12.5114	1.21e-108	3.68e-108						-1.21815	1.31e-05	4.32e-05	Down
chr15	25059001	25060000	SNORD116-4		Hypo	Hypo			-16.1731	0	0		-5.63021	3.05e-08	8.91e-08		0.194864	0.956626	0.550642		-18.5919	0	0		-12.7668	2.04e-197	1.19e-196						-1.21815	1.31e-05	4.32e-05	Down
chr19	35291001	35292000	MAG		Hypo	Hypo			-15.0618	2.75e-108	2.29e-108		-5.06888	0.0370438	0.0341408		-0.269983	0.100898	0.107336		-17.2353	6.25e-86	6.61e-86		-12.4364	2.11e-33	2.31e-33						-1.21788	0.00317156	0.00674782	Down
chrX	102140001	102141000	TCEAL6		Hypo	Hypo			-18.9106	1.27e-82	8.88e-83		-7.79008	0.00217781	0.00280936		3.47792	0.16628	0.158405		-24.3251	3e-62	2.57e-62		-13.0571	3.06e-24	2.7e-24						-1.21707	1.82e-11	1.35e-10	Down
chr21	46604001	46605000	S100B		Hypo	Hypo			-15.8391	7.93e-59	4.61e-59		0.463644	0.880893	0.439564		-2.56774	0.167767	0.159524		-14.5934	1.02e-26	5.68e-27		-17.6248	1.29e-32	1.39e-32						-1.21482	2.71e-07	1.17e-06	Down
chr21	46606001	46607000	S100B		Hypo	Hypo			-20.3982	0	0		7.43279	6.44e-05	0.000114051		0.0556791	3.51e-13	3.91e-12		-17.2203	1.2e-155	1.99e-155		-24.5974	1.67e-233	1.2e-232						-1.21482	2.71e-07	1.17e-06	Down
chr16	66576001	66577000	CMTM2		Hyper	Hyper			19.2924	2.48e-58	1.43e-58		4.20332	0.702956	0.373681		2.33415	0.0658952	0.0763712		20.2565	3.41e-41	2.31e-41		18.3873	3.98e-21	3.21e-21						0.392388	0.181271	0.247797
chrX	21373001	21374000	CNKSR2		Hyper	Hyper			15.5897	1.25e-255	2e-255		-4.30474	0.000125438	0.000210754		-3.65688	0.407354	0.308687		15.3024	7.3e-135	1.08e-134		15.9503	4.07e-114	1.29e-113						-0.641063	0.099704	0.147468
chrX	21374001	21375000	CNKSR2		Hyper	Hyper			23.4944	0	0		-4.45766	5.41e-12	2.37e-11		-4.68055	5.01e-09	3.28e-08		23.7114	0	0		23.4885	0	0						-0.641063	0.099704	0.147468
chr3	25174001	25175000	RARB		Hypo	Hypo			-21.4153	4.45e-244	6.83e-244		-7.49754	3.46e-06	7.62e-06		-0.401159	0.292837	0.242779		-24.2895	6.87e-180	1.29e-179		-17.1931	9.65e-69	1.9e-68						-1.2125	5.51e-06	1.93e-05	Down
chr6	133240001	133241000	EYA4		Hyper				16.8423	0	0		3.82479	3.44e-22	3.26e-21		-0.958704	0.000132154	0.00037743		18.9512	0	0		14.1677	0	0						-1.20901	0.00106912	0.00250227	Down
chr6	133241001	133242000	EYA4		Hyper				18.094	0	0		0.973884	1.82e-12	8.31e-12		-0.747856	5.79e-05	0.000180431		18.8382	0	0		17.1164	0	0						-1.20901	0.00106912	0.00250227	Down
chr6	133462001	133463000	EYA4		Hypo				-20.8962	1.96e-144	2e-144		1.17287	0.0144813	0.0151003		2.08314	0.000223787	0.000602996		-21.322	3.89e-84	4.06e-84		-20.4117	8.15e-65	1.52e-64						-1.20901	0.00106912	0.00250227	Down
chr8	104419001	104420000	DPYS		Hypo				-24.3327	1.7e-237	2.55e-237		-5.83879	0.0134289	0.014134		1.69276	0.734145	0.464417		-27.43	3.18e-175	5.83e-175		-19.8984	2.1e-61	3.75e-61						-1.20711	2.18e-08	1.09e-07	Down
chr8	104441001	104442000	DPYS		Hypo				-23.672	2.51e-58	1.46e-58		-2.33129	0.847084	0.427684		5.02228	0.40425	0.306977		-26.9464	6.8e-42	4.65e-42		-19.5928	4.2e-21	3.38e-21						-1.20711	2.18e-08	1.09e-07	Down
chr8	104466001	104467000	DPYS		Hyper				23.3646	0	0		1.25794	6.78e-26	7.94e-25		-3.54327	5.2e-16	7.84e-15		25.3187	0	0		20.5175	0	0						-1.20711	2.18e-08	1.09e-07	Down
chr8	104467001	104468000	DPYS		Hyper				18.7755	0	0		1.45014	3.15e-06	6.97e-06		-2.69787	0.0141411	0.021621		20.5117	0	0		16.3637	4e-254	3.19e-253						-1.20711	2.18e-08	1.09e-07	Down
chr3	53498001	53499000	CACNA1D		Hypo	Hypo			-19.823	5.24e-100	4.14e-100		-5.30816	0.473685	0.277983		7.87743	0.0197021	0.0285397		-24.9135	1.12e-98	1.31e-98		-11.7279	2.05e-14	1.34e-14						-1.20671	6.22e-05	0.000183415	Down
chr1	51322001	51323000	TTC39A		Hypo	Hypo			-24.2001	4.02e-21	1.55e-21		-1.95762	0.549752	0.311308		7.65465	0.391498	0.300185		-27.8824	4.39e-16	2.01e-16		-18.2701	7.49e-08	3.76e-08						-1.20434	4.76e-07	1.98e-06	Down
chr21	45456001	45457000	COL18A1		Hyper	Hyper			25.4846	0	0		10.6844	2.68e-15	1.57e-14		-2.17358	0.000673635	0.00159026		30.8672	0	0		18.0092	0	0						1.06403	1.81e-11	1.35e-10	Up
chr4	109302001	109303000	COL25A1		Hyper	Hyper			17.5931	0	0		-5.80274	1.2e-26	1.48e-25		-1.66605	9.16e-23	2.52e-21		15.8412	0	0		19.9779	0	0						-2.06466	2.68e-07	1.16e-06	Down
chr9	98190001	98191000	CORO2A		Hyper	Hyper			16.4176	1.54e-63	9.3e-64		3.0323	0.889049	0.442398		-2.02022	0.0496329	0.0608558		18.6376	2.03e-47	1.48e-47		13.5851	5.66e-20	4.41e-20						0.171971	0.261817	0.340267
chr19	36151001	36152000	COX7A1		Hyper	Hyper			30.5529	1.09e-251	1.72e-251		7.26254	0.0372508	0.0343049		-6.52537	6.79e-11	5.75e-10		36.1234	2.41e-195	4.85e-195		22.3355	8.22e-55	1.33e-54						-3.45285	3.17e-33	2.78e-31	Down
chr19	36152001	36153000	COX7A1		Hyper	Hyper			28.0617	0	0		11.24	4.16e-23	4.17e-22		-8.68209	4.15e-16	6.32e-15		36.1054	0	0		16.1833	3.12e-104	9.07e-104						-3.45285	3.17e-33	2.78e-31	Down
chr20	31851001	31852000	DUSP15		Hypo	Hypo			-15.2237	8.87e-41	4.36e-41		-9.56922	1.58e-07	4.2e-07		5.4599	0.798299	0.490911		-21.9287	1.12e-47	8.24e-48		-6.89958	1.17e-05	5.23e-06						-1.20299	3.73e-06	1.34e-05	Down
chr11	33891001	33892000	LMO2		Hypo	Hypo			-23.8577	8.57e-282	1.5e-281		7.2243	3.73e-09	1.21e-08		-1.1667	8.82e-09	5.57e-08		-20.1062	1.78e-112	2.29e-112		-28.4972	3.2e-180	1.67e-179						-1.20279	2.72e-13	2.54e-12	Down
chr11	33893001	33894000	LMO2		Hypo	Hypo			-24.1428	0	0		5.50323	1.53e-14	8.4e-14		1.47833	1.88e-20	4.27e-19		-22.1311	1.07e-142	1.65e-142		-26.156	1.1e-175	5.55e-175						-1.20279	2.72e-13	2.54e-12	Down
chr7	130380001	130381000	CPA1		Hyper	Hyper			16.8716	0	0		-7.11392	1.08e-42	2.62e-41		-0.528033	2.84e-08	1.66e-07		13.869	2.77e-126	3.9e-126		20.4549	1.37e-205	8.37e-205						-0.808341	0.109409	0.159993
chr11	1597001	1598000	KRTAP5-2		Hypo	Hypo			-20.4329	1.72e-226	2.48e-226		-7.56562	0.000303886	0.000473467		0.989443	0.423326	0.317357		-23.6931	9.26e-174	1.68e-173		-15.138	2.34e-50	3.52e-50						-1.20144	0.000632107	0.00154453	Down
chr11	1598001	1599000	KRTAP5-2		Hypo	Hypo			-23.457	2.33e-137	2.29e-137		-8.30429	1.24e-05	2.5e-05		-2.09871	0.965839	0.553993		-26.4345	3.89e-104	4.73e-104		-20.2289	6.78e-43	8.98e-43						-1.20144	0.000632107	0.00154453	Down
chr22	50578001	50579000	CPT1B		Hyper	Hyper			15.4696	0	0		8.68961	6.12e-18	4.39e-17		-1.26557	0.00323687	0.00618998		19.7326	0	0		9.77741	2.27e-54	3.66e-54						-1.92433	2.48e-17	3.76e-16	Down
chr20	2800001	2801000	CPXM1		Hyper	Hyper			17.6935	0	0		6.20304	1.22e-06	2.86e-06		-0.845159	0.0503934	0.0616032		20.5904	0	0		13.5422	0	0						1.82517	1.37e-12	1.17e-11	Up
chrX	103092001	103093000	NXF3		Hypo	Hypo			-20.8275	3.58e-34	1.64e-34		-9.34787	0.038728	0.03546		-0.557986	0.226279	0.20025		-24.7051	1.49e-27	8.38e-28		-15.9152	2.65e-09	1.42e-09						-1.19992	0.00237837	0.00518654	Down
[truncated: 8,619 more rows]
